# Supplementary material for: Analysis of survival and hatching transcriptomes from potato cyst nematodes, Globodera rostochiensis and G. pallida
Source: Sci Rep. 2017 Jun 20;7:3882. doi: 10.1038/s41598-017-03871-x (PMC5478601; doi:10.1038/s41598-017-03871-x)
Supplement: Supplementary file 2 — Table S2 [file 41598_2017_3871_MOESM2_ESM.xls]

## Sheet: DEGs Grosto Trinity
	Dry-Water					Water-15m					Water-1h					Water-8h					Water-24h					Water-48h					Water-7d					Water-J2
#	contig	log2FoldChange	blast		#	contig	log2FoldChange	blast		#	contig	log2FoldChange	blast		#	contig	log2FoldChange	blast		#	contig	log2FoldChange	blast		#	contig	log2FoldChange	blast		#	contig	log2FoldChange	blast		#	contig	log2FoldChange	blast
255433	comp255433_c0	7.5157	structural polyprotein		257847	comp257847_c0	5.85798	---NA---		257215	comp257215_c0	5.2854	---NA---		258542	comp258542_c0	5.02975	fibro-slime family protein		220545	comp220545_c0	5.9542	---NA---		253529	comp253529_c3	5.14684	enolase		254788	comp254788_c1	6.06609	cellulose synthase 3		152329	comp152329_c0	7.6677	---NA---
225922	comp225922_c1	5.65821	---NA---		247163	comp247163_c0	5.45943	---NA---		255324	comp255324_c1	-3.85798	actin		151504	comp151504_c0	4.79701	alcohol dehydrogenase		143625	comp143625_c0	5.59991	---NA---		250115	comp250115_c0	4.85798	cog1938 domain-containing protein		255723	comp255723_c0	6.02237	cysteine proteinase rd19a		253435	comp253435_c0	7.31288	rna-binding domain-containing protein
240085	comp240085_c0	5.52982	glucose-repressible gene protein		250669	comp250669_c1	5.30986	protein dd3-3-like		249858	comp249858_c0	-4.1565	elongation factor-1		213450	comp213450_c1	4.59163	nucleoside diphosphate kinase		231234	comp231234_c0	5.2854	---NA---		182827	comp182827_c0	4.66838	protein		256324	comp256324_c2	5.98868	protein		263948	comp263948_c0	7.31061	---NA---
258085	comp258085_c0	5.42626	aspartic protease		256870	comp256870_c0	4.52356	---NA---		257332	comp257332_c0	-4.98489	---NA---		178353	comp178353_c0	3.13245	galactosylgalactosylxylosylprotein 3-beta-glucuronosyltransferase i-like		247163	comp247163_c0	5.24793	---NA---		231486	comp231486_c0	4.45557	protein nep- isoform b		256749	comp256749_c2	5.96193	elongation factor 2		243049	comp243049_c0	7.30834	---NA---
220915	comp220915_c0	5.40939	conserved hypothetical protein		252270	comp252270_c0	-1.21434	gcn20-type atp-binding cassette protein		255728	comp255728_c0	-5	oxidoreductase		220907	comp220907_c0	2.96279	hypothetical protein LOAG_07538		254050	comp254050_c0	5.10434	hydroxylamine reductase		178293	comp178293_c0	4.32032	---NA---		233666	comp233666_c1	5.91886	60s ribosomal protein l33-		258155	comp258155_c1	7.12584	von willebrand factor type d protein
254784	comp254784_c0	5.36923	lea domain-containing protein		240072	comp240072_c1	-2.02718	---NA---		252798	comp252798_c0	-5.10852	40s ribosomal protein s3a		148687	comp148687_c0	2.9573	---NA---		231486	comp231486_c0	3.54626	protein nep- isoform b		178240	comp178240_c0	3.96297	---NA---		243603	comp243603_c1	5.89482	fructose-bisphosphate aldolase		245392	comp245392_c0	7.02363	---NA---
233577	comp233577_c0	5.35755	cell surface		240072	comp240072_c0	-2.04956	---NA---		248622	comp248622_c1	-5.12928	cysteine proteinase		140896	comp140896_c0	2.73586	protein nep-1		178293	comp178293_c0	3.52774	---NA---		207374	comp207374_c1	3.96083	---NA---		226440	comp226440_c2	5.85798	60s ribosomal protein l14		251449	comp251449_c0	6.95031	dual isoform b
241242	comp241242_c0	5.3339	cell surface		253102	comp253102_c1	-2.16099	glutathione s-transferase domain-containing protein		257705	comp257705_c1	-5.51307	major vault protein		239479	comp239479_c0	1.99408	protein isoform a		178240	comp178240_c0	3.16341	---NA---		209592	comp209592_c0	3.88753	protein		253524	comp253524_c0	5.82018	---NA---		235438	comp235438_c0	6.93369	---NA---
245836	comp245836_c1	5.2854	ferritin		249288	comp249288_c1	-2.19794	60s ribosomal protein l9		258737	comp258737_c0	-6.2384	fibro-slime family protein		231155	comp231155_c0	1.97662	protein isoform b		232270	comp232270_c0	3.11221	protein		152861	comp152861_c0	3.8413	---NA---		251864	comp251864_c1	5.77259	s-adenosylmethionine synthetase		245392	comp245392_c1	6.7755	---NA---
175045	comp175045_c0	5.20945	conserved hypothetical protein		254422	comp254422_c2	-2.22628	14-3-3 protein							258830	comp258830_c0	-1.62276	---NA---		79822	comp79822_c0	3.08066	pectate lyase 2		253814	comp253814_c1	3.822	---NA---		250146	comp250146_c0	5.56986	40s ribosomal protein s14		253435	comp253435_c1	6.71699	nucleolin protein
217009	comp217009_c0	5.16993	upf0591 membrane protein		245057	comp245057_c0	-2.24793	ras gtpase							218370	comp218370_c0	-1.72128	profilin ii		223900	comp223900_c0	2.93455	fatty acid elongation protein 3		85047	comp85047_c0	3.76553	protein isoform a		241666	comp241666_c0	5.45943	---NA---		249147	comp249147_c1	6.71425	aaa family atpase gcn20
240195	comp240195_c0	5.12928	mismatched base pair and cruciform dna recognition		248808	comp248808_c0	-2.27563	elongation factor partial							252998	comp252998_c0	-1.97491	major vault protein		233971	comp233971_c0	2.91305	transport and golgi organization-like		258752	comp258752_c1	3.66838	---NA---		243464	comp243464_c2	5.43962	60s ribosomal protein l32		256874	comp256874_c0	6.71425	---NA---
242367	comp242367_c0	5.10852	glucose-repressible protein		258731	comp258731_c0	-2.39788	myosin ii heavy chain							255351	comp255351_c0	-2.07635	ethyl tert-butyl ether degradation		197008	comp197008_c0	2.8087	extracellular solute-binding protein family 1		246807	comp246807_c1	3.63421	---NA---		256702	comp256702_c0	5.2555	---NA---		249857	comp249857_c1	6.65105	---NA---
245410	comp245410_c0	5.06609	defective mitochondrial respiration family member protein 1		254823	comp254823_c0	-2.40541	cathepsin l2							258785	comp258785_c0	-2.11306	polyketide synthase		231227	comp231227_c0	2.80735	fad-linked oxidoreductase		259655	comp259655_c0	3.55695	glycosyltransferase family 43 protein		252268	comp252268_c1	4.89077	60s ribosomal protein l11		212079	comp212079_c0	6.62059	gland protein g20e03
71217	comp71217_c0	5.04439	---NA---		255132	comp255132_c2	-2.4549	alpha-tubulin							258212	comp258212_c0	-2.13465	n-acyl-d-glucosamine 2-epimerase		152061	comp152061_c0	2.78637	pectate lyase 2		178494	comp178494_c0	3.55459	glycosyltransferase family 43 protein		254378	comp254378_c1	4.74819	dd3_dicdi ame: full=protein dd3-3 flags: precursor		258576	comp258576_c1	6.60733	tldc domain-containing protein
222797	comp222797_c0	5.02237	chaperone heat shock protein		253520	comp253520_c0	-2.47573	40s ribosomal protein s1							240072	comp240072_c1	-2.14136	---NA---		186241	comp186241_c0	2.73895	protein isoform b		79822	comp79822_c0	3.53356	pectate lyase 2		241087	comp241087_c0	4.65821	60s ribosomal protein l27a		256292	comp256292_c4	6.53138	heat shock protein 70
256253	comp256253_c2	5	cre-asp-6 protein		241964	comp241964_c0	-2.54432	component of the counting factor complex							254823	comp254823_c0	-2.20511	cathepsin l2		179924	comp179924_c0	2.72164	extracellular solute-binding protein family 1		251015	comp251015_c1	3.5103	---NA---		142227	comp142227_c0	4.36632	lim domain containing protein		251557	comp251557_c3	6.52356	elongation factor 1-alpha
245001	comp245001_c0	4.98489	---NA---		258181	comp258181_c2	-2.56828	ethyl tert-butyl ether degradation							258590	comp258590_c1	-2.21348	n-acyl-d-glucosamine 2-epimerase		239365	comp239365_c0	2.72142	cre-mig-17 protein		232690	comp232690_c0	3.49185	protein isoform a		257647	comp257647_c2	4.32193	elongation factor 1-alpha		255959	comp255959_c1	6.44294	---NA---
234746	comp234746_c0	4.9542	msc1 protein		257786	comp257786_c1	-2.57154	clathrin heavy chain 1-like							240072	comp240072_c0	-2.21368	---NA---		254948	comp254948_c0	2.53032	---NA---		228898	comp228898_c0	3.42146	---NA---		254540	comp254540_c1	4.26053	cathepsin l2		248387	comp248387_c0	6.3837	---NA---
222909	comp222909_c0	4.90689	---NA---		248578	comp248578_c0	-2.58496	60s ribosomal protein l4							206723	comp206723_c0	-2.51987	hypothetical protein ACA1_325550		250236	comp250236_c1	2.51987	acid phosphatase-1		204519	comp204519_c0	3.40372	---NA---		258405	comp258405_c0	4.25399	protein dd3-3-like		27762	comp27762_c0	6.38082	60s ribosomal protein l6
269472	comp269472_c0	4.88264	tubulin gamma chain protein		254314	comp254314_c1	-2.58496	activation domain containing protein							179442	comp179442_c0	-2.91254	acto_acaca ame: full=actobindin		252640	comp252640_c1	2.50458	arabinogalactan endo- -beta-galactosidase		254320	comp254320_c1	3.38333	---NA---		257326	comp257326_c0	4.22171	protein dd3-3-like		254100	comp254100_c0	6.30378	40s ribosomal protein sa
253509	comp253509_c1	4.86507	40s ribosomal protein s5		213523	comp213523_c0	-2.61891	14-3-3-like partial							257705	comp257705_c1	-3.29068	major vault protein		252640	comp252640_c0	2.50104	arabinogalactan endo- -beta-galactosidase		231227	comp231227_c0	3.35723	fad-linked oxidoreductase		252121	comp252121_c1	4.20163	adenosylhomocysteinase		255620	comp255620_c0	6.29462	actin binding protein
255040	comp255040_c1	4.83289	---NA---		255685	comp255685_c1	-2.62619	60s ribosomal protein							257272	comp257272_c0	-3.29391	---NA---		212359	comp212359_c0	2.47478	acid sphingomyelinase-like phosphodiesterase 3b-like		232987	comp232987_c0	3.34577	protein isoform a		257434	comp257434_c0	4.14296	extracellular matrix protein		251486	comp251486_c0	6.26679	hypothetical protein
229594	comp229594_c1	4.78136	hypothetical protein HMPREF1120_05862		252058	comp252058_c0	-2.71272	altered inheritance rate of mitochondria protein 38 like protein							250134	comp250134_c0	-3.31677	elongation factor 3		241201	comp241201_c2	2.41646	histidine acid phosphatase family protein		213467	comp213467_c0	3.34395	---NA---		253841	comp253841_c1	4.11042	---NA---		246769	comp246769_c0	6.25739	40s ribosomal protein s15
29022	comp29022_c0	4.72792	conidiation-specific protein 10		254810	comp254810_c1	-2.73697	protein							32107	comp32107_c0	-3.3339	acto_acaca ame: full=actobindin		220435	comp220435_c0	2.40674	protein isoform b		253814	comp253814_c2	3.33342	---NA---		253769	comp253769_c0	4.00429	40s ribosomal protein s3a		184405	comp184405_c0	6.24212	---NA---
238954	comp238954_c0	4.71882	chaperone heat shock protein		250781	comp250781_c2	-2.74296	calreticulin precursor							236065	comp236065_c0	-3.45943	atp-dependent rna helicase ded1		236889	comp236889_c0	2.40456	protein isoform a		251834	comp251834_c0	3.32536	---NA---		251708	comp251708_c1	3.95936	gelsolin-like protein 2-like		252218	comp252218_c0	6.22882	---NA---
209115	comp209115_c0	4.67243	---NA---		243250	comp243250_c0	-2.7829	---NA---							255243	comp255243_c0	-3.57032	plasma membrane atpase		254948	comp254948_c1	2.34734	---NA---		152061	comp152061_c0	3.30674	pectate lyase 2		249857	comp249857_c1	3.83289	---NA---		251164	comp251164_c1	6.19967	sequestosome-1 isoform 1
205196	comp205196_c0	4.66297	sulfotransferase		218370	comp218370_c0	-2.78778	profilin ii							257979	comp257979_c1	-3.73335	fibro-slime family protein		146670	comp146670_c0	2.31679	pectate lyase 1		30126	comp30126_c0	3.29068	---NA---		254194	comp254194_c0	3.75899	hypothetical protein Bamb_1886		246503	comp246503_c0	6.19878	---NA---
231561	comp231561_c1	4.64386	msc1 protein		239295	comp239295_c1	-2.79008	60s ribosomal protein l20							249931	comp249931_c0	-4.20945	glycogen synthase		258474	comp258474_c0	2.30391	protein cht-2		231619	comp231619_c0	3.27798	sodium- and chloride-dependent glycine transporter 2		253814	comp253814_c1	3.69249	---NA---		50554	comp50554_c0	6.18982	phospholipase a21 precursor
247705	comp247705_c1	4.64386	---NA---		143492	comp143492_c0	-2.81876	actin binding protein							252058	comp252058_c0	-4.29768	altered inheritance rate of mitochondria protein 38 like protein		253737	comp253737_c0	2.23447	sodium bicarbonate transporter-like protein 11		211868	comp211868_c0	3.26849	---NA---		257848	comp257848_c0	3.6845	alpha- sarcomeric (f-actin cross linking protein)		258183	comp258183_c1	6.08746	heat shock protein chaperone
203920	comp203920_c1	4.61471	polyadenylate binding protein		252998	comp252998_c0	-2.83289	major vault protein							252339	comp252339_c0	-4.32992	transcriptional activator protein acu-15		205597	comp205597_c0	2.23152	alpha-carbonic anhydrase		256802	comp256802_c0	3.24793	---NA---		254794	comp254794_c0	3.61143	partial		141609	comp141609_c0	6.06609	---NA---
213135	comp213135_c0	4.54432	#NAME?		255219	comp255219_c1	-2.84435	ribosomal protein l7							243416	comp243416_c0	-4.37504	glucose-repressible protein		258665	comp258665_c0	2.18925	---NA---		252171	comp252171_c0	3.24031	---NA---		178293	comp178293_c0	3.60881	---NA---		81081	comp81081_c0	6.0045	---NA---
86818	comp86818_c0	4.52356	protein		256496	comp256496_c1	-2.85561	spherulation-specific family 4							249967	comp249967_c0	-4.42626	carnitine acetyl transferase		251015	comp251015_c2	2.05514	---NA---		222746	comp222746_c0	3.23447	---NA---		231486	comp231486_c0	3.57075	protein nep- isoform b		248122	comp248122_c0	6	protofilament ribbon
238301	comp238301_c0	4.52356	cytochrome oxidase subunit ii		258830	comp258830_c0	-2.85798	---NA---							252568	comp252568_c0	-4.48113	hypothetical protein FOXB_12234		258466	comp258466_c3	2.02866	pa2l_caeel ame: full=phospholipase a2-like protein flags: precursor		250236	comp250236_c1	3.23221	acid phosphatase-1		258796	comp258796_c0	3.56071	type a von willebrand factor domain-containing protein		147397	comp147397_c0	5.97269	pao retrotransposon peptidase family protein
245486	comp245486_c0	4.45943	hypothetical protein AOL_s00004g43		228343	comp228343_c0	-2.8625	elongation factor 1-beta							254529	comp254529_c0	-5.12928	c2h2 transcription factor		258752	comp258752_c0	2.01345	---NA---		255621	comp255621_c1	3.22882	---NA---		257204	comp257204_c2	3.54432	elongation factor 2		254127	comp254127_c0	5.96963	protein
247367	comp247367_c1	4.45943	cell surface		256078	comp256078_c1	-2.89308	tryptophan halogenase family protein							253559	comp253559_c0	-5.33985	26s proteasome regulatory subunit-like protein		249939	comp249939_c0	1.98359	expansin partial		181322	comp181322_c0	3.22497	protein		246807	comp246807_c1	3.43741	---NA---		249857	comp249857_c0	5.95553	---NA---
251009	comp251009_c0	4.45943	universal stress protein		256890	comp256890_c0	-2.89947	actin binding protein												82167	comp82167_c0	1.94377	phosphoglycerate mutase		253218	comp253218_c1	3.20827	---NA---		254320	comp254320_c1	3.42481	---NA---		254559	comp254559_c0	5.9542	ribosomal p0
30177	comp30177_c0	4.35755	upf0591 membrane protein		140999	comp140999_c0	-2.90689	60s ribosomal protein l36-2-like												258765	comp258765_c1	1.92399	---NA---		214364	comp214364_c0	3.2076	sodium- and chloride-dependent glycine transporter 2		254320	comp254320_c0	3.41093	---NA---		239213	comp239213_c0	5.94741	---NA---
216169	comp216169_c0	4.35755	---NA---		252998	comp252998_c1	-2.9386	major vault protein												253643	comp253643_c1	1.9123	expansin partial		254320	comp254320_c0	3.18923	---NA---		239213	comp239213_c0	3.38355	---NA---		257921	comp257921_c1	5.94642	rna-binding region rnp-1 domain-containing protein
223300	comp223300_c0	4.32193	---NA---		228919	comp228919_c0	-2.95174	duf614 family protein												242049	comp242049_c0	1.74987	glutamine synthetase		252092	comp252092_c1	3.18094	---NA---		251015	comp251015_c1	3.37229	---NA---		251145	comp251145_c1	5.90689	14-3-3 protein epsilon
226058	comp226058_c0	4.32193	hypothetical protein MBM_09920		249288	comp249288_c2	-2.9542	60s ribosomal protein l9-b												256719	comp256719_c2	1.72834	heat shock protein 90		223900	comp223900_c0	3.18023	fatty acid elongation protein 3		178240	comp178240_c0	3.36609	---NA---		254293	comp254293_c0	5.88264	tldc domain-containing protein
223253	comp223253_c0	4.2854	elongation factor 2		257788	comp257788_c0	-2.9542	d-xylulose 5-phosphate d-fructose 6-phosphate phosphoketolase												225458	comp225458_c0	-1.19881	---NA---		253218	comp253218_c0	3.16993	---NA---		141609	comp141609_c0	3.36565	---NA---		246807	comp246807_c1	5.87652	---NA---
245242	comp245242_c1	4.2854	hypothetical protein AOL_s00078g433		258646	comp258646_c0	-2.96782	elongation factor 2												254814	comp254814_c0	-1.3154	pyrroline-5-carboxylate reductase		254948	comp254948_c0	3.13773	---NA---		239114	comp239114_c1	3.35295	---NA---		257804	comp257804_c0	5.87036	chaperone dnak
143452	comp143452_c0	4.27798	mismatched base pair and cruciform dna recognition		239295	comp239295_c0	-2.98185	60s ribosomal protein l20												219089	comp219089_c0	-1.40864	---NA---		209014	comp209014_c0	3.13506	---NA---		258466	comp258466_c3	3.34051	pa2l_caeel ame: full=phospholipase a2-like protein flags: precursor		253814	comp253814_c1	5.822	---NA---
229809	comp229809_c0	4.26209	---NA---		255217	comp255217_c0	-2.99095	alpha- sarcomeric-like isoform 1												230944	comp230944_c0	-1.56247	---NA---		216758	comp216758_c0	3.1195	---NA---		253218	comp253218_c1	3.33498	---NA---		199123	comp199123_c0	5.80735	zinc finger bed domain-containing protein 4-like
187991	comp187991_c0	4.22882	---NA---		258785	comp258785_c0	-2.99277	polyketide synthase												230649	comp230649_c0	-1.64487	---NA---		248708	comp248708_c0	3.10692	predicted protein		30126	comp30126_c0	3.3322	---NA---		31401	comp31401_c0	5.79874	bestrophin family protein
146311	comp146311_c0	4.16993	fic domain-containing partial		179442	comp179442_c0	-3	acto_acaca ame: full=actobindin												206806	comp206806_c0	-1.64599	---NA---		237663	comp237663_c0	3.10144	zinc transporter zip11-like		256088	comp256088_c1	3.29108	pa2l_caeel ame: full=phospholipase a2-like protein flags: precursor		256094	comp256094_c2	5.78136	luminal-binding protein 5-like
250219	comp250219_c0	4.16993	---NA---		258488	comp258488_c0	-3.01282	prophenoloxidase												268553	comp268553_c0	-1.68672	cre-hsp- protein		253841	comp253841_c1	3.09516	---NA---		253814	comp253814_c2	3.25822	---NA---		258554	comp258554_c0	5.78136	heat shock
254705	comp254705_c0	4.16993	---NA---		200680	comp200680_c0	-3.02554	ribosomal protein s9												261782	comp261782_c0	-1.70786	---NA---		251523	comp251523_c1	3.08875	---NA---		232048	comp232048_c0	3.2544	phosphoglycerate mutase		212477	comp212477_c0	5.77982	guanine deaminase
238779	comp238779_c0	4.15381	glucose-repressible protein		222943	comp222943_c0	-3.03953	---NA---												143948	comp143948_c0	-1.80578	cre-hsp- protein		251015	comp251015_c2	3.08562	---NA---		93165	comp93165_c1	3.24148	---NA---		246769	comp246769_c1	5.77259	40s ribosomal protein s15
233918	comp233918_c1	4.12928	hypothetical protein COCHEDRAFT_1088851		256810	comp256810_c0	-3.04836	chaperonin 60												144283	comp144283_c0	-1.80918	---NA---		242393	comp242393_c0	3.05658	---NA---		256802	comp256802_c0	3.24085	---NA---		254031	comp254031_c5	5.77259	adenosylhomocysteinase
238999	comp238999_c1	4.12928	heat shock protein awh11		226986	comp226986_c0	-3.06178	---NA---												255243	comp255243_c0	-2.57032	plasma membrane atpase		232048	comp232048_c0	3.05445	phosphoglycerate mutase		82167	comp82167_c0	3.23659	phosphoglycerate mutase		257051	comp257051_c3	5.75489	---NA---
145151	comp145151_c0	4.0917	---NA---		255351	comp255351_c0	-3.07635	ethyl tert-butyl ether degradation												250134	comp250134_c0	-2.9542	elongation factor 3		252640	comp252640_c0	3.04991	arabinogalactan endo- -beta-galactosidase		253218	comp253218_c0	3.21205	---NA---		225636	comp225636_c0	5.74925	gland protein g20e03
242133	comp242133_c2	4.06609	histone h3		229340	comp229340_c0	-3.10236	---NA---												245547	comp245547_c0	-3.13955	alcohol dehydrogenase i		263073	comp263073_c0	3.03395	protein		252171	comp252171_c0	3.20163	---NA---		257849	comp257849_c1	5.74147	chalcone stilbene synthase
21599	comp21599_c0	4.02975	---NA---		256712	comp256712_c0	-3.10692	fg-gap repeat domain protein												252058	comp252058_c0	-3.29768	altered inheritance rate of mitochondria protein 38 like protein		244322	comp244322_c1	3.02237	---NA---		251834	comp251834_c0	3.17754	---NA---		27755	comp27755_c0	5.72792	pao retrotransposon peptidase family protein
210579	comp210579_c1	4	myosin light polypeptide 1		143990	comp143990_c0	-3.12102	translationally-controlled tumor protein												238903	comp238903_c0	-3.6386	aldehyde dehydrogenase		252640	comp252640_c1	3.01978	arabinogalactan endo- -beta-galactosidase		254346	comp254346_c0	3.17603	lysosomal protective		244621	comp244621_c0	5.72792	60s ribosomal protein l6
225328	comp225328_c1	4	---NA---		254942	comp254942_c0	-3.12553	---NA---												252339	comp252339_c0	-4.17792	transcriptional activator protein acu-15		254948	comp254948_c1	3.00987	---NA---		211868	comp211868_c0	3.16367	---NA---		186051	comp186051_c0	5.70966	60s ribosomal protein
219589	comp219589_c0	3.9542	---NA---		255663	comp255663_c2	-3.1307	ubiquitin-associated protein																	246871	comp246871_c1	3.00675	---NA---		228898	comp228898_c0	3.14684	---NA---		249092	comp249092_c0	5.70736	---NA---
247393	comp247393_c0	3.9542	protein isoform a		257537	comp257537_c0	-3.14839	alpha actinin																	82167	comp82167_c0	3.00446	phosphoglycerate mutase		28930	comp28930_c0	3.14296	---NA---		261974	comp261974_c0	5.7047	---NA---
179981	comp179981_c0	3.90689	predicted protein		255219	comp255219_c3	-3.16189	ribosomal protein l7																	226910	comp226910_c0	3	---NA---		251742	comp251742_c0	3.13993	---NA---		251207	comp251207_c0	5.70044	catalase hydroperoxidase hpi
233674	comp233674_c0	3.90689	---NA---		251928	comp251928_c1	-3.17688	hansenula mrakii killer toxin-resistant protein 1																	258402	comp258402_c0	2.99823	---NA---		93165	comp93165_c0	3.13822	---NA---		218261	comp218261_c0	5.6865	---NA---
224585	comp224585_c0	3.85798	hypothetical protein UCREL1_6646		226985	comp226985_c0	-3.18442	atp-dependent rna helicase ddx3x isoform 1																	212021	comp212021_c0	2.98351	peptidase c13 family protein		254346	comp254346_c1	3.1262	lysosomal protective		254578	comp254578_c3	5.6865	---NA---
229931	comp229931_c0	3.85798	---NA---		253045	comp253045_c1	-3.18587	---NA---																	29634	comp29634_c0	2.96683	---NA---		258599	comp258599_c0	3.1177	activation domain containing protein		146450	comp146450_c0	5.67964	---NA---
241601	comp241601_c0	3.85798	chaperone heat shock protein hsp12		257965	comp257965_c1	-3.18587	protein																	254346	comp254346_c0	2.96517	lysosomal protective		241108	comp241108_c0	3.11548	pao retrotransposon peptidase family protein		226003	comp226003_c0	5.67948	gland protein g19b10
50534	comp50534_c0	3.80735	---NA---		245049	comp245049_c0	-3.18982	40s ribosomal protein s17																	258568	comp258568_c1	2.94014	---NA---		257626	comp257626_c0	3.10719	---NA---		245847	comp245847_c0	5.65821	s-crystallin sl11-like
92361	comp92361_c0	3.80735	cytochrome c oxidase subunit iii		257589	comp257589_c0	-3.18982	sarco endoplasmic reticulum calcium transporting atpase																	126766	comp126766_c0	2.93712	---NA---		199624	comp199624_c0	3.10541	beta- -endoglucanase		241108	comp241108_c0	5.65153	pao retrotransposon peptidase family protein
229262	comp229262_c0	3.80735	hypothetical protein W97_05553		247139	comp247139_c0	-3.19377	---NA---																	251834	comp251834_c1	2.92992	---NA---		231227	comp231227_c0	3.07731	fad-linked oxidoreductase		186690	comp186690_c0	5.62936	---NA---
231109	comp231109_c0	3.80735	nadh dehydrogenase subunit 4		249486	comp249486_c0	-3.20945	ribosomal protein sa																	239365	comp239365_c0	2.92961	cre-mig-17 protein		255621	comp255621_c1	3.06609	---NA---		228618	comp228618_c1	5.62936	60s ribosomal protein l18a
233486	comp233486_c0	3.80735	cell lysis protein		249895	comp249895_c0	-3.20945	g protein b-subunit																	241265	comp241265_c0	2.926	protein isoform a		246871	comp246871_c1	3.06178	---NA---		233980	comp233980_c0	5.62644	ribosomal protein l12
178047	comp178047_c0	3.77259	---NA---		249931	comp249931_c0	-3.20945	glycogen synthase																	256008	comp256008_c0	2.91995	protein mlt-7		251015	comp251015_c2	3.05889	---NA---		254901	comp254901_c0	5.62449	sterol 24c-methyltransferase
219138	comp219138_c0	3.75489	hypothetical protein AOL_s00173g48		245352	comp245352_c1	-3.2303	lim-type zinc finger-containing protein																	257226	comp257226_c0	2.91725	---NA---		226149	comp226149_c0	3.05627	tartrate-resistant acid phosphatase type 5		232722	comp232722_c0	5.62142	---NA---
255688	comp255688_c1	3.75489	protein lys-4		256087	comp256087_c1	-3.24793	vacuolar proton atpase 100-kda subunit																	245702	comp245702_c2	2.91202	---NA---		34138	comp34138_c0	3.03932	beta- -endoglucanase		253597	comp253597_c1	5.60486	60s ribosomal protein l22
72640	comp72640_c0	3.71946	thioredoxin-dependent peroxide mitochondrial-like isoform 1		257979	comp257979_c1	-3.24793	fibro-slime family protein																	217837	comp217837_c0	2.89696	arabinogalactan endo- -beta-galactosidase		251523	comp251523_c1	2.99315	---NA---		253200	comp253200_c0	5.59991	---NA---
212953	comp212953_c0	3.70419	2-cysteine peroxiredoxin		248340	comp248340_c0	-3.2647	mitochondrial adp atp translocase																	254346	comp254346_c1	2.89391	lysosomal protective		244322	comp244322_c1	2.98868	---NA---		245702	comp245702_c0	5.59352	---NA---
236200	comp236200_c0	3.70044	26s proteasome regulatory subunit-like protein		218810	comp218810_c0	-3.26679	40s ribosomal protein s15a																	258665	comp258665_c0	2.89292	---NA---		246871	comp246871_c0	2.97931	---NA---		253455	comp253455_c0	5.58496	60s ribosomal
236756	comp236756_c0	3.70044	hydrophobin precursor		254300	comp254300_c0	-3.28011	protein																	187981	comp187981_c0	2.88536	---NA---		258054	comp258054_c0	2.96963	---NA---		79409	comp79409_c0	5.56538	---NA---
246376	comp246376_c0	3.70044	conserved hypothetical protein		216223	comp216223_c0	-3.28129	ribosomal protein s4																	212851	comp212851_c0	2.87699	---NA---		249857	comp249857_c0	2.96875	---NA---		255525	comp255525_c0	5.53916	flagellar microtugule protofilament ribbon
251209	comp251209_c0	3.70044	cell surface protein		258757	comp258757_c0	-3.28345	hansenula mrakii killer toxin-resistant protein 1																	257051	comp257051_c1	2.86716	---NA---		247149	comp247149_c0	2.96663	---NA---		254320	comp254320_c1	5.53308	---NA---
267756	comp267756_c0	3.70044	---NA---		180614	comp180614_c0	-3.32193	---NA---																	233971	comp233971_c0	2.86458	transport and golgi organization-like		226910	comp226910_c0	2.95631	---NA---		244224	comp244224_c0	5.53294	poly polymerase
246604	comp246604_c1	3.69188	60s acidic ribosomal protein p0		241692	comp241692_c4	-3.32193	eukaryotic translation initiation factor 5a																	257620	comp257620_c1	2.85168	---NA---		254948	comp254948_c0	2.94786	---NA---		254387	comp254387_c0	5.52629	poly polymerase gamma
224738	comp224738_c0	3.66297	---NA---		253559	comp253559_c0	-3.33985	26s proteasome regulatory subunit-like protein																	211337	comp211337_c0	2.8484	---NA---		231807	comp231807_c0	2.9468	c52 protein		233881	comp233881_c0	5.52356	ribosomal protein l32
243210	comp243210_c0	3.65821	---NA---		258651	comp258651_c0	-3.34501	---NA---																	32726	comp32726_c0	2.8413	---NA---		29634	comp29634_c0	2.93717	---NA---		251872	comp251872_c1	5.52356	acyl binding protein
227348	comp227348_c0	3.64386	hypothetical protein SNOG_05298		231316	comp231316_c2	-3.35755	cysteine protease																	258054	comp258054_c0	2.83794	---NA---		258402	comp258402_c0	2.93305	---NA---		236925	comp236925_c0	5.51833	---NA---
227510	comp227510_c0	3.64386	plasma membrane proteolipid 3		258320	comp258320_c0	-3.38702	---NA---																	83448	comp83448_c0	2.82254	---NA---		253592	comp253592_c2	2.90475	elongation factor like partial		230565	comp230565_c0	5.51728	poly polymerase
252268	comp252268_c1	3.64386	60s ribosomal protein l11		246470	comp246470_c1	-3.41093	---NA---																	212359	comp212359_c0	2.81943	acid sphingomyelinase-like phosphodiesterase 3b-like		257226	comp257226_c0	2.90429	---NA---		256151	comp256151_c4	5.50779	elongation factor 2
243914	comp243914_c0	3.64327	---NA---		231921	comp231921_c0	-3.41504	---NA---																	258793	comp258793_c0	2.81473	---NA---		83448	comp83448_c0	2.89616	---NA---		245702	comp245702_c1	5.50603	---NA---
251788	comp251788_c0	3.64092	---NA---		33417	comp33417_c0	-3.41954	protein																	180729	comp180729_c0	2.80735	fatty acid elongation protein 3		255295	comp255295_c0	2.88647	c52 protein		193448	comp193448_c0	5.49185	---NA---
87279	comp87279_c0	3.60881	---NA---		199166	comp199166_c0	-3.43741	superoxide dismutase																	253728	comp253728_c0	2.79245	---NA---		79822	comp79822_c0	2.88362	pectate lyase 2		257171	comp257171_c0	5.49185	endoplasmin homolog
247014	comp247014_c0	3.58496	msc1 protein		258810	comp258810_c0	-3.44931	outer membrane adhesin-like protein																	223675	comp223675_c0	2.79055	cre-mig-17 protein		209014	comp209014_c0	2.88042	---NA---		257849	comp257849_c0	5.49185	chalcone stilbene synthase
270856	comp270856_c0	3.58496	lea domain protein		237399	comp237399_c1	-3.45943	ribosomal p0																	216086	comp216086_c0	2.78916	legumain		257899	comp257899_c2	2.86184	---NA---		208518	comp208518_c0	5.48184	---NA---
238779	comp238779_c2	3.57154	hypothetical protein SEPMUDRAFT_124141		246470	comp246470_c0	-3.45943	---NA---																	236889	comp236889_c0	2.7774	protein isoform a		258568	comp258568_c1	2.8448	---NA---		251559	comp251559_c0	5.48113	heat shock protein 70
251788	comp251788_c1	3.52291	---NA---		257474	comp257474_c0	-3.45943	activation domain containing protein																	143987	comp143987_c0	2.77354	fatty acid elongation protein 3		257759	comp257759_c1	2.8161	---NA---		250823	comp250823_c0	5.47119	protein best-8
80460	comp80460_c0	3.49643	---NA---		203745	comp203745_c1	-3.46949	60s ribosomal protein l6																	232722	comp232722_c0	2.76553	---NA---		257944	comp257944_c0	2.81589	tartrate-resistant acid phosphatase type 5-like		257622	comp257622_c3	5.46489	abc transporter-related protein
220867	comp220867_c0	3.44184	---NA---		84462	comp84462_c0	-3.47805	cell division cycle-associated 7-like																	146670	comp146670_c0	2.7653	pectate lyase 1		246245	comp246245_c0	2.81186	gland protein g19b10		253864	comp253864_c1	5.44294	---NA---
251250	comp251250_c0	3.37255	islet cell autoantigen 1-like		152207	comp152207_c0	-3.5025	duf614 family protein																	257759	comp257759_c1	2.75375	---NA---		213747	comp213747_c0	2.80525	e9 protein		259745	comp259745_c0	5.44294	nep1-interacting protein 2
244680	comp244680_c0	3.36923	cytochrome c oxidase subunit ii		253045	comp253045_c0	-3.54432	---NA---																	230816	comp230816_c0	2.75107	---NA---		143418	comp143418_c0	2.80199	---NA---		247078	comp247078_c1	5.44144	beta- -endoglucanase
200396	comp200396_c0	3.32193	chaperone heat shock protein hsp12		233369	comp233369_c0	-3.55459	subtilisin-like protein																	197008	comp197008_c0	2.74857	extracellular solute-binding protein family 1		255852	comp255852_c0	2.78971	---NA---		247990	comp247990_c0	5.44024	---NA---
259015	comp259015_c0	3.32193	pua rna binding domain-containing protein		240485	comp240485_c0	-3.56986	---NA---																	251742	comp251742_c0	2.74496	---NA---		232722	comp232722_c0	2.78958	---NA---		257648	comp257648_c1	5.43741	ubiquitin-40s ribosomal protein s27a-like
249984	comp249984_c2	3.26576	protein - caenorhabditis elegans		233784	comp233784_c1	-3.58496	---NA---																	257944	comp257944_c0	2.73525	tartrate-resistant acid phosphatase type 5-like		255646	comp255646_c2	2.7849	---NA---		28880	comp28880_c0	5.42836	---NA---
204919	comp204919_c0	3.26303	---NA---		32107	comp32107_c0	-3.59694	acto_acaca ame: full=actobindin																	258466	comp258466_c3	2.72085	pa2l_caeel ame: full=phospholipase a2-like protein flags: precursor		32726	comp32726_c0	2.78427	---NA---		193049	comp193049_c2	5.42626	---NA---
249984	comp249984_c0	3.25059	cre-clp-2 protein		256644	comp256644_c1	-3.59991	---NA---																	232270	comp232270_c0	2.71989	protein		250236	comp250236_c1	2.7829	acid phosphatase-1		240919	comp240919_c0	5.42626	60s ribosomal protein l23a-like
230122	comp230122_c0	3.23704	protein		208254	comp208254_c0	-3.64386	phospholipid transfer protein																	228898	comp228898_c1	2.70846	---NA---		184014	comp184014_c0	2.77923	---NA---		232762	comp232762_c0	5.41504	40s ribosomal protein s16
250623	comp250623_c0	3.20645	---NA---		249590	comp249590_c0	-3.67243	cysteine protease																	246871	comp246871_c0	2.69057	---NA---		244547	comp244547_c0	2.77331	protein pap-1		252513	comp252513_c0	5.41504	protein
211302	comp211302_c0	3.19535	---NA---		167215	comp167215_c0	-3.6845	60s ribosomal protein l14																	242798	comp242798_c0	2.68499	---NA---		254948	comp254948_c1	2.76923	---NA---		148045	comp148045_c0	5.40939	60s acidic ribosomal protein p2-like protein
169108	comp169108_c0	3.16309	glucose transporter type 1-like		254810	comp254810_c2	-3.71049	protein																	179953	comp179953_c0	2.6845	---NA---		247862	comp247862_c0	2.75763	protein ugt- isoform b		222243	comp222243_c0	5.40939	adp-ribosylation factor
212574	comp212574_c0	3.15381	---NA---		211649	comp211649_c0	-3.72247	transcription factor btf3 homolog 4-like																	93165	comp93165_c1	2.67578	---NA---		258684	comp258684_c1	2.75638	protein dd3-3-like		225728	comp225728_c0	5.40696	protein isoform a
140954	comp140954_c0	3.12433	glucose transporter type 1-like		210902	comp210902_c0	-3.72792	ribosomal protein l13a																	247484	comp247484_c1	2.67423	---NA---		222133	comp222133_c0	2.75392	---NA---		28930	comp28930_c0	5.40278	---NA---
33368	comp33368_c0	3.05599	cysteine-rich protein		240574	comp240574_c1	-3.7318	elongation factor 1-gamma 3																	30822	comp30822_c0	2.67377	---NA---		253504	comp253504_c0	2.73931	hypothetical protein Aave_2802		233874	comp233874_c0	5.39232	ribosomal protein s18
246891	comp246891_c0	3.03242	cytochrome p450 liketbp		240808	comp240808_c0	-3.75489	hypothetical protein FOC4_g10013704																	258816	comp258816_c0	2.67353	---NA---		250073	comp250073_c0	2.73258	hypothetical protein Aave_2802		228618	comp228618_c0	5.37504	60s ribosomal protein l18a
83248	comp83248_c0	3.03076	n -adenine-specific dna methyltransferase 2		85975	comp85975_c0	-3.7866	60s ribosomal protein l36																	179924	comp179924_c0	2.66804	extracellular solute-binding protein family 1		257051	comp257051_c1	2.73238	---NA---		258086	comp258086_c0	5.37504	heat shock protein 70
256281	comp256281_c1	2.96621	abc transporter-related protein		253501	comp253501_c2	-3.79837	carboxyl-terminal proteinase																	258765	comp258765_c1	2.66519	---NA---		152061	comp152061_c0	2.72861	pectate lyase 2		256395	comp256395_c2	5.36632	cysteine-rich repeat protein
251936	comp251936_c1	2.96347	glyceraldehyde 3-phosphate dehydrogenase		206723	comp206723_c0	-3.79998	hypothetical protein ACA1_325550																	253737	comp253737_c1	2.64272	sodium bicarbonate transporter-like protein 11		126766	comp126766_c0	2.7276	---NA---		30126	comp30126_c0	5.35755	---NA---
141564	comp141564_c0	2.95641	cre-gst-9 protein		76635	comp76635_c0	-3.80735	60s ribosomal protein l33-a-like protein																	205597	comp205597_c0	2.64257	alpha-carbonic anhydrase		241327	comp241327_c0	2.72618	gland protein g19b10		76900	comp76900_c0	5.35755	isoform a
250884	comp250884_c1	2.92899	cysteine-rich protein		249205	comp249205_c0	-3.80735	---NA---																	213747	comp213747_c0	2.62608	e9 protein		251727	comp251727_c0	2.70407	---NA---		75366	comp75366_c0	5.34341	guanine deaminase
165549	comp165549_c0	2.926	phosphoglycerate mutase family protein		257896	comp257896_c0	-3.80735	px domain protein																	238717	comp238717_c0	2.59234	---NA---		211337	comp211337_c0	2.70156	---NA---		243595	comp243595_c1	5.33985	transforming growth factor-beta-induced protein ig-h3
79679	comp79679_c0	2.91055	---NA---		240690	comp240690_c0	-3.848	astacin (peptidase family m12a)																	247484	comp247484_c0	2.58958	---NA---		256008	comp256008_c0	2.69539	protein mlt-7		79169	comp79169_c0	5.33092	---NA---
206479	comp206479_c0	2.77114	---NA---		224050	comp224050_c0	-3.85086	---NA---																	93165	comp93165_c0	2.58496	---NA---		244598	comp244598_c0	2.68634	---NA---		256985	comp256985_c1	5.33092	---NA---
207015	comp207015_c0	2.74819	---NA---		257193	comp257193_c1	-3.90363	hypothetical protein BN14_07726																	244598	comp244598_c0	2.58496	---NA---		239775	comp239775_c0	2.6845	---NA---		233594	comp233594_c0	5.32193	60s ribosomal protein l18a-like protein
255997	comp255997_c0	2.70636	cre-lgc-33 protein		244688	comp244688_c0	-3.90689	60s ribosomal protein l6																	258098	comp258098_c0	2.58496	---NA---		245702	comp245702_c2	2.67394	---NA---		238035	comp238035_c1	5.32193	---NA---
244905	comp244905_c1	2.63705	Hypothetical protein CBG03660		244151	comp244151_c0	-3.92057	protein																	251727	comp251727_c0	2.57805	---NA---		258665	comp258665_c0	2.66997	---NA---		257913	comp257913_c0	5.32193	---NA---
204557	comp204557_c0	2.60969	redox-regulatory protein fam213a		223239	comp223239_c0	-3.93074	protein																	199750	comp199750_c1	2.57568	---NA---		258328	comp258328_c0	2.66449	tartrate-resistant acid phosphatase type 5-like		199419	comp199419_c0	5.31952	---NA---
211302	comp211302_c1	2.60463	---NA---		253807	comp253807_c1	-3.9542	actin bundling protein																	239114	comp239114_c1	2.57447	---NA---		212021	comp212021_c0	2.66158	peptidase c13 family protein		204701	comp204701_c0	5.31622	---NA---
246525	comp246525_c0	2.59418	Protein Y47D3B.1		192261	comp192261_c0	-3.974	protein																	256088	comp256088_c1	2.57413	pa2l_caeel ame: full=phospholipase a2-like protein flags: precursor		214803	comp214803_c0	2.63977	---NA---		229800	comp229800_c0	5.31536	protein aat- isoform b
213407	comp213407_c0	2.51937	AF468679_1chitinase		258590	comp258590_c1	-3.984	n-acyl-d-glucosamine 2-epimerase																	246245	comp246245_c0	2.56196	gland protein g19b10		251219	comp251219_c1	2.63908	rbp-5 protein		232060	comp232060_c0	5.30378	60s ribosomal protein l35
148698	comp148698_c0	2.50704	f-box only protein 25 isoform 1		255375	comp255375_c1	-3.98489	peptidase s8 and s53 subtilisin kexin sedolisin																	241327	comp241327_c0	2.56089	gland protein g19b10		216086	comp216086_c0	2.62654	legumain		251624	comp251624_c1	5.30378	heat shock protein 81-1
243160	comp243160_c0	2.48662	mannosyl oligosaccharide glucosidase		234175	comp234175_c0	-4.0163	hypothetical protein ACA1_325550																	249939	comp249939_c0	2.55646	expansin partial		255018	comp255018_c0	2.62263	partial		79058	comp79058_c0	5.29768	---NA---
229143	comp229143_c0	2.4517	cuticlin 1		256579	comp256579_c0	-4.12102	n-acyl-d-glucosamine 2-epimerase																	28930	comp28930_c0	2.55459	---NA---		257093	comp257093_c0	2.61334	protein dd3-3-like		256395	comp256395_c1	5.29768	cysteine-rich repeat protein
267225	comp267225_c0	2.42146	glutathione s-transferase		257193	comp257193_c0	-4.14684	hypothetical protein BN14_05994																	245144	comp245144_c0	2.55254	---NA---		247484	comp247484_c0	2.6079	---NA---		33261	comp33261_c0	5.29564	---NA---
247112	comp247112_c0	2.41724	mannosyl oligosaccharide glucosidase		252908	comp252908_c0	-4.20945	60s acidic ribosomal protein p0																	231807	comp231807_c0	2.54904	c52 protein		183929	comp183929_c0	2.59234	---NA---		218186	comp218186_c1	5.29462	xre family transcriptional regulator
228877	comp228877_c0	2.41058	galectin-4 isoform 2		244888	comp244888_c0	-4.22607	60s ribosomal protein l15																	257899	comp257899_c0	2.52509	---NA---		242450	comp242450_c0	2.59096	major facilitator superfamily domain-containing protein 8		178293	comp178293_c0	5.29442	---NA---
122335	comp122335_c0	2.40342	protein dachsous-like		253468	comp253468_c0	-4.24793	atp-binding cassette sub-family f member 3																	239213	comp239213_c0	2.51785	---NA---		257899	comp257899_c0	2.59082	---NA---		215405	comp215405_c0	5.2854	heat shock protein 70
241906	comp241906_c0	2.38857	protein gba-4		234092	comp234092_c0	-4.2854	ras gtpase																	255852	comp255852_c0	2.51687	---NA---		232270	comp232270_c0	2.57075	protein		234155	comp234155_c1	5.2854	---NA---
241361	comp241361_c0	2.37802	galectin		257613	comp257613_c0	-4.2854	platelet glycoprotein 4-like																	258328	comp258328_c0	2.50803	tartrate-resistant acid phosphatase type 5-like		236148	comp236148_c0	2.56526	---NA---		245166	comp245166_c1	5.2854	---NA---
179411	comp179411_c0	2.37795	dna ligase d		258709	comp258709_c0	-4.30378	extracellular ligand-binding receptor																	255646	comp255646_c2	2.49791	---NA---		249646	comp249646_c0	2.56396	---NA---		259990	comp259990_c0	5.27798	---NA---
225055	comp225055_c0	2.35796	---NA---		230751	comp230751_c0	-4.49185	animal heme peroxidase family protein																	241201	comp241201_c2	2.49211	histidine acid phosphatase family protein		183158	comp183158_c0	2.55943	---NA---		234311	comp234311_c1	5.26679	60s ribosomal protein l32
29962	comp29962_c0	2.34395	---NA---		250656	comp250656_c0	-4.55459	---NA---																	256770	comp256770_c0	2.46512	---NA---		30822	comp30822_c0	2.55605	---NA---		73318	comp73318_c0	5.25794	---NA---
245909	comp245909_c0	2.29576	protein mfb-1		233704	comp233704_c0	-4.58496	60s ribosomal protein l16																	250073	comp250073_c0	2.46118	hypothetical protein Aave_2802		245144	comp245144_c0	2.54157	---NA---		247405	comp247405_c0	5.25497	---NA---
228523	comp228523_c0	2.25073	---NA---		252507	comp252507_c1	-4.61471	atp-binding cassette sub-family f member 2																	253504	comp253504_c0	2.457	hypothetical protein Aave_2802		257396	comp257396_c1	2.53156	---NA---		247427	comp247427_c1	5.24793	60s ribosomal protein l3
248445	comp248445_c0	2.23397	nadp-dependent malic enzyme isoform 1		254272	comp254272_c0	-4.67243	cathepsin z																	257899	comp257899_c2	2.45403	---NA---		216758	comp216758_c0	2.52882	---NA---		255976	comp255976_c0	5.24793	metalloprotease mep1-like protein
229240	comp229240_c0	2.23059	---NA---		247104	comp247104_c0	-4.70044	40s ribosomal protein s4																	186241	comp186241_c0	2.45221	protein isoform b		253728	comp253728_c0	2.51904	---NA---		257823	comp257823_c0	5.24793	tripeptidyl peptidase i
203761	comp203761_c0	2.20185	dna ligase d		256540	comp256540_c0	-4.79008	activation domain containing protein																	255295	comp255295_c0	2.4459	c52 protein		237663	comp237663_c0	2.50834	zinc transporter zip11-like		246871	comp246871_c0	5.24552	---NA---
199320	comp199320_c0	2.1876	---NA---		231911	comp231911_c0	-4.80735	glutathione s-transferase																	253643	comp253643_c1	2.44189	expansin partial		223675	comp223675_c0	2.50479	cre-mig-17 protein		252357	comp252357_c0	5.2384	saposin b domain-containing protein
88252	comp88252_c0	2.16993	---NA---		252786	comp252786_c0	-4.80735	ribosomal protein s6																	199750	comp199750_c0	2.43145	---NA---		30539	comp30539_c0	2.49452	---NA---		31177	comp31177_c0	5.2362	---NA---
253736	comp253736_c2	2.14684	domain containing protein		225954	comp225954_c0	-4.83289	mannose-specific lectin-like																	247149	comp247149_c0	2.42763	---NA---		256770	comp256770_c0	2.48206	---NA---		201938	comp201938_c0	5.22882	---NA---
222925	comp222925_c0	2.14079	btb poz domain-containing protein 2		240487	comp240487_c0	-4.85798	protein																	249021	comp249021_c0	2.40901	protein		244348	comp244348_c0	2.47856	---NA---		234619	comp234619_c0	5.22882	thioesterase family
215581	comp215581_c0	2.14046	---NA---		257896	comp257896_c1	-4.87036	---NA---																	204845	comp204845_c0	2.40858	histidine acid phosphatase family protein		185857	comp185857_c0	2.47508	serine threonine-protein kinase mph1		247379	comp247379_c1	5.22882	protein
209610	comp209610_c0	2.13922	trans- -dihydrobenzene- -diol dehydrogenase		257044	comp257044_c1	-4.97728	catalase hydroperoxidase hpi																	253728	comp253728_c1	2.40433	---NA---		254675	comp254675_c0	2.43105	---NA---		256701	comp256701_c0	5.22882	heat shock protein 101
208184	comp208184_c0	2.13802	hypothetical protein Bm1_35525		240707	comp240707_c0	-5.14975	---NA---																	251219	comp251219_c1	2.40174	rbp-5 protein		258816	comp258816_c0	2.37417	---NA---		253218	comp253218_c1	5.22707	---NA---
204429	comp204429_c0	2.12986	trans- -dihydrobenzene- -diol dehydrogenase		257630	comp257630_c1	-5.26679	---NA---																	258474	comp258474_c0	2.40129	protein cht-2		254675	comp254675_c2	2.37194	---NA---		242763	comp242763_c0	5.22576	---NA---
253097	comp253097_c2	2.12553	40s ribosomal protein s3		252301	comp252301_c2	-5.27053	40s ribosomal protein s1																	253737	comp253737_c0	2.39904	sodium bicarbonate transporter-like protein 11		258793	comp258793_c0	2.3425	---NA---		143418	comp143418_c0	5.22507	---NA---
256505	comp256505_c0	2.11189	potassium voltage-gated channel subfamily h member 5-like																						258752	comp258752_c0	2.38845	---NA---		258098	comp258098_c0	2.33484	---NA---		254245	comp254245_c1	5.22497	cyclopropane-fatty-acyl-phospholipid synthase
141846	comp141846_c0	2.11035	---NA---																						183158	comp183158_c0	2.37656	---NA---		184777	comp184777_c0	2.32193	protein fat- isoform a		250327	comp250327_c0	5.22239	97 kda heat shock
49864	comp49864_c0	2.10309	---NA---																						184777	comp184777_c0	2.34013	protein fat- isoform a		228898	comp228898_c1	2.31774	---NA---		254860	comp254860_c1	5.22239	udp-sulfoquinovose synthase
225585	comp225585_c0	2.10268	embryonic fatty acid-binding protein bm-fab-1																						183929	comp183929_c0	2.29052	---NA---		78825	comp78825_c0	2.31046	---NA---		254371	comp254371_c0	5.21501	protein
234271	comp234271_c0	2.0998	glutathione synthetase																						256978	comp256978_c0	2.28951	---NA---		250257	comp250257_c1	2.30911	isoform e		151262	comp151262_c0	5.20945	---NA---
225820	comp225820_c0	2.0902	glutathione synthetase-like																						29816	comp29816_c0	2.28652	---NA---		242798	comp242798_c0	2.28141	---NA---		233421	comp233421_c0	5.20945	---NA---
88711	comp88711_c0	2.08342	protein osta-1																						228135	comp228135_c0	2.27877	---NA---		258765	comp258765_c1	2.2526	---NA---		251523	comp251523_c1	5.20827	---NA---
141914	comp141914_c0	2.068	transthyretin-like family protein																						247862	comp247862_c0	2.27302	protein ugt- isoform b		91713	comp91713_c0	2.24295	---NA---		253218	comp253218_c0	5.19114	---NA---
221713	comp221713_c0	2.04426	---NA---																						91041	comp91041_c0	2.27143	gland protein g20e03		252640	comp252640_c0	2.22683	arabinogalactan endo- -beta-galactosidase		89136	comp89136_c0	5.18982	p-type atpase
89833	comp89833_c0	2.04275	---NA---																						212092	comp212092_c0	2.243	major facilitator superfamily protein		258752	comp258752_c0	2.21077	---NA---		176626	comp176626_c0	5.18982	---NA---
266327	comp266327_c0	2.04041	domain containing protein																						151642	comp151642_c0	2.2375	xanthine uracil permease		257857	comp257857_c0	2.19878	---NA---		239114	comp239114_c1	5.18121	---NA---
246692	comp246692_c0	2.03468	ring finger and ccch-type zinc finger domain-containing protein 2																						238980	comp238980_c0	2.23363	cre-ugt-48 protein		238800	comp238800_c0	2.19565	---NA---		253982	comp253982_c0	5.17991	---NA---
270341	comp270341_c0	2.03395	---NA---																						88539	comp88539_c0	2.23229	solute carrier family 15 (h+ peptide transporter) member 2		248863	comp248863_c0	2.18384	---NA---		253841	comp253841_c1	5.179	---NA---
41723	comp41723_c0	2.02105	embryonic fatty acid-binding protein bm-fab-1																						184014	comp184014_c0	2.22934	---NA---		253728	comp253728_c1	2.16244	---NA---		33003	comp33003_c1	5.16993	---NA---
143663	comp143663_c0	2.01818	---NA---																						31697	comp31697_c0	2.22143	---NA---		146670	comp146670_c0	2.16135	pectate lyase 1		226973	comp226973_c0	5.16993	60s ribosomal protein l24
31101	comp31101_c0	1.99884	---NA---																						257396	comp257396_c1	2.21618	---NA---		255444	comp255444_c0	2.1496	s-adenosylmethionine mitochondrial carrier protein		245951	comp245951_c0	5.16993	---NA---
146844	comp146844_c0	1.99797	---NA---																						249842	comp249842_c0	2.21432	---NA---		197008	comp197008_c0	2.1208	extracellular solute-binding protein family 1		253293	comp253293_c2	5.16993	protein
191511	comp191511_c0	1.98721	Hypothetical protein CBG03660																						220435	comp220435_c0	2.19616	protein isoform b		252640	comp252640_c1	2.11888	arabinogalactan endo- -beta-galactosidase		242648	comp242648_c0	5.16419	---NA---
80075	comp80075_c0	1.97194	---NA---																						261539	comp261539_c0	2.19601	lysosomal protective		91041	comp91041_c0	2.11052	gland protein g20e03		169015	comp169015_c0	5.1565	---NA---
248406	comp248406_c0	1.96982	---NA---																						248944	comp248944_c1	2.19196	---NA---		258235	comp258235_c0	2.09657	---NA---		254320	comp254320_c0	5.1565	---NA---
224989	comp224989_c0	1.96412	protein dj-1-like																						252939	comp252939_c0	2.15841	protein del- isoform a		216913	comp216913_c0	2.06539	---NA---		250122	comp250122_c0	5.14975	gelsolin-like protein 2-like
179301	comp179301_c0	1.96306	nematode cuticle collagen n-terminal domain containing protein																						242752	comp242752_c0	2.12594	beta- -endoglucanase		256978	comp256978_c0	2.0305	---NA---		218764	comp218764_c0	5.14296	---NA---
238646	comp238646_c0	1.95172	---NA---																						257329	comp257329_c0	2.11958	---NA---		254721	comp254721_c1	2.01544	hypothetical protein Aave_2802		252741	comp252741_c0	5.1375	---NA---
92766	comp92766_c0	1.94132	---NA---																						228209	comp228209_c0	2.11198	---NA---		248944	comp248944_c1	2.01023	---NA---		253814	comp253814_c2	5.13652	---NA---
224584	comp224584_c0	1.9357	epoxide hydrolase 1-like																						221883	comp221883_c0	2.1018	---NA---		257620	comp257620_c1	2.00621	---NA---		213450	comp213450_c1	5.13386	nucleoside diphosphate kinase
197903	comp197903_c0	1.93469	---NA---																						258555	comp258555_c1	2.09221	ghf5 endo- -beta-glucanase precursor		233971	comp233971_c0	1.99254	transport and golgi organization-like		228311	comp228311_c0	5.12928	---NA---
253536	comp253536_c0	1.93036	dual specificity catalytic domain containing protein																						258235	comp258235_c0	2.08354	---NA---		257329	comp257329_c0	1.98546	---NA---		247993	comp247993_c0	5.12928	protein
215791	comp215791_c0	1.92979	hydroxyethylthiazole kinase																						249646	comp249646_c0	2.07878	---NA---		249939	comp249939_c0	1.98086	expansin partial		256196	comp256196_c0	5.12928	chaperonin 60
258455	comp258455_c0	1.92955	poly polymerase																						189098	comp189098_c0	2.05674	hypothetical protein LOAG_17131		179924	comp179924_c0	1.96255	extracellular solute-binding protein family 1		102937	comp102937_c0	5.12338	---NA---
74506	comp74506_c0	1.92015	---NA---																						250257	comp250257_c1	2.05136	isoform e		249842	comp249842_c0	1.94691	---NA---		238271	comp238271_c1	5.12073	---NA---
206744	comp206744_c0	1.91978	acyl- desaturase																						171900	comp171900_c0	2.03737	hydroxyacyl-coenzyme a mitochondrial precursor		243536	comp243536_c1	1.942	rbp-1 protein		243505	comp243505_c0	5.11894	---NA---
236180	comp236180_c0	1.91931	cre-rle-1 protein																						252939	comp252939_c1	2.0366	protein del- isoform a		241201	comp241201_c2	1.92719	histidine acid phosphatase family protein		143377	comp143377_c0	5.10852	---NA---
89407	comp89407_c0	1.9152	---NA---																						244348	comp244348_c0	2.00755	---NA---		254721	comp254721_c0	1.91671	hypothetical protein Aave_2802		230467	comp230467_c0	5.10852	---NA---
185405	comp185405_c0	1.91344	protein xbx- isoform b																						216913	comp216913_c0	1.99709	---NA---		242752	comp242752_c0	1.88944	beta- -endoglucanase		252811	comp252811_c1	5.10852	---NA---
33963	comp33963_c0	1.91302	---NA---																						215773	comp215773_c0	1.98138	---NA---		253643	comp253643_c1	1.86396	expansin partial		258625	comp258625_c1	5.10852	atp-binding cassette sub-family a member 3
32253	comp32253_c0	1.90864	---NA---																						219369	comp219369_c0	1.97988	beta- levanase invertase		258555	comp258555_c1	1.854	ghf5 endo- -beta-glucanase precursor		250915	comp250915_c0	5.10434	60s ribosomal protein l19-2-like
248089	comp248089_c0	1.90723	epoxide hydrolase 1-like																						196329	comp196329_c0	1.95796	protein		254513	comp254513_c0	1.84615	---NA---		256802	comp256802_c0	5.10317	---NA---
88586	comp88586_c0	1.89924	---NA---																						234017	comp234017_c0	1.95738	transmembrane amino acid transporter		238980	comp238980_c0	1.835	cre-ugt-48 protein		246871	comp246871_c1	5.10276	---NA---
265551	comp265551_c0	1.88998	---NA---																						250371	comp250371_c0	1.95676	atpase family associated with various cellular activities domain containing protein		252939	comp252939_c0	1.81284	protein del- isoform a		240128	comp240128_c0	5.08746	---NA---
250455	comp250455_c1	1.88749	cre-glb-22 protein																						78825	comp78825_c0	1.94356	---NA---		252939	comp252939_c1	1.78409	protein del- isoform a		257171	comp257171_c1	5.08746	endoplasmin homolog
150380	comp150380_c0	1.88549	---NA---																						240877	comp240877_c0	1.93772	---NA---		219714	comp219714_c0	1.77971	protein tyr-5		256658	comp256658_c0	5.07039	60s ribosomal protein l5-like
244797	comp244797_c0	1.88343	protein dj-1-like																						208748	comp208748_c0	1.93599	cathepsin z precursor		254513	comp254513_c1	1.70116	---NA---		247078	comp247078_c0	5.06916	beta- -endoglucanase
266765	comp266765_c0	1.86569	---NA---																						249497	comp249497_c3	1.926	rbp-1 protein		248091	comp248091_c0	1.67668	glutathione peroxidase		147529	comp147529_c1	5.06609	---NA---
221644	comp221644_c1	1.85709	protein ugt-64																						190452	comp190452_c0	1.9163	cathepsin z precursor		224536	comp224536_c0	1.62735	beta- -endoglucanase		240870	comp240870_c0	5.06609	60s acidic ribosomal protein p2-like protein
219783	comp219783_c0	1.84937	---NA---																						235317	comp235317_c0	1.89598	protein ugt-49		256944	comp256944_c1	1.52484	mucosa-associated lymphoid tissue lymphoma translocation protein 1		241458	comp241458_c1	5.05528	40s ribosomal protein s13-like
23994	comp23994_c0	1.84918	acyl- desaturase																						256673	comp256673_c0	1.89377	cmgc mapk protein kinase		250371	comp250371_c0	1.51134	atpase family associated with various cellular activities domain containing protein		257875	comp257875_c0	5.05445	isoform d
221644	comp221644_c0	1.82647	protein ugt-64																						250308	comp250308_c0	1.87193	n-acetylated-alpha-linked acidic dipeptidase 2		251922	comp251922_c0	1.5081	---NA---		248430	comp248430_c0	5.05143	poly polymerase central domain containing protein
211518	comp211518_c0	1.81915	protein xbx- isoform b																						242049	comp242049_c0	1.87054	glutamine synthetase		222091	comp222091_c0	1.50298	---NA---		256144	comp256144_c0	5.05021	poly polymerase central domain containing protein
239861	comp239861_c0	1.80912	hydroxyethylthiazole kinase																						254513	comp254513_c0	1.86451	---NA---		249497	comp249497_c3	1.48543	rbp-1 protein		91041	comp91041_c0	5.04968	gland protein g20e03
208973	comp208973_c0	1.78831	---NA---																						254513	comp254513_c1	1.85702	---NA---		190972	comp190972_c0	1.47732	glutathione peroxidase		240624	comp240624_c0	5.04439	---NA---
25583	comp25583_c0	1.78756	---NA---																						219309	comp219309_c0	1.85685	hypothetical protein LOAG_17131		254522	comp254522_c1	1.44925	---NA---		251165	comp251165_c0	5.04439	40s ribosomal protein s10
216673	comp216673_c1	1.78416	---NA---																						255444	comp255444_c0	1.85378	s-adenosylmethionine mitochondrial carrier protein		242049	comp242049_c0	1.43825	glutamine synthetase		252741	comp252741_c1	5.04439	---NA---
247147	comp247147_c0	1.77998	btb poz domain-containing protein 2																						255215	comp255215_c0	1.83235	---NA---		219089	comp219089_c0	-1.05746	---NA---		254219	comp254219_c1	5.04439	mitochondrial phosphate carrier protein
211817	comp211817_c1	1.76454	high mobility group protein																						224536	comp224536_c0	1.82849	beta- -endoglucanase		254814	comp254814_c0	-1.11995	pyrroline-5-carboxylate reductase		255959	comp255959_c0	5.04439	---NA---
218988	comp218988_c0	1.75398	---NA---																						91713	comp91713_c0	1.82257	---NA---		268553	comp268553_c0	-1.24213	cre-hsp- protein		239022	comp239022_c0	5.03562	---NA---
149204	comp149204_c0	1.74474	protein nhx- isoform a																						230754	comp230754_c0	1.81953	protein ugt-49		225458	comp225458_c0	-1.2788	---NA---		256082	comp256082_c1	5.03342	phosphoenolpyruvate carboxykinase
245204	comp245204_c0	1.74189	cre-cln- protein																						204787	comp204787_c0	1.80803	Protein C36E8.1		144283	comp144283_c0	-1.30143	---NA---		226909	comp226909_c0	5.03185	---NA---
102620	comp102620_c0	1.72497	cysteine protease inhibitor																						255682	comp255682_c0	1.8	glutamine synthetase		143948	comp143948_c0	-1.32272	cre-hsp- protein		247990	comp247990_c1	5.03005	---NA---
141272	comp141272_c0	1.71403	cathepsin b																						254967	comp254967_c1	1.79684	---NA---		75254	comp75254_c0	-1.33028	---NA---		140664	comp140664_c0	5.02975	ribosomal protein s25
228308	comp228308_c0	1.69937	probable methylthioribulose-1-phosphate dehydratase-like																						81994	comp81994_c0	1.75853	heat shock protein 70-c		204295	comp204295_c0	-1.35603	---NA---		151055	comp151055_c0	5.02791	---NA---
194352	comp194352_c0	1.69699	cytoplasmic intermediate filament protein																						235657	comp235657_c0	1.75763	protein isoform a		225336	comp225336_c0	-1.44907	---NA---		222133	comp222133_c0	5.0268	---NA---
211817	comp211817_c0	1.69465	high mobility group protein																						198053	comp198053_c0	1.75583	beta- levanase invertase		230649	comp230649_c0	-1.45073	---NA---		214803	comp214803_c0	5.02438	---NA---
231766	comp231766_c0	1.68523	protein nhx- isoform b																						212333	comp212333_c0	1.73592	---NA---		214913	comp214913_c0	-1.48027	---NA---		82753	comp82753_c0	5.02407	---NA---
258202	comp258202_c0	1.68504	islet cell autoantigen 1																						144375	comp144375_c0	1.7134	---NA---		227274	comp227274_c0	-1.48649	---NA---		88357	comp88357_c0	5.02237	---NA---
248107	comp248107_c0	1.68408	protein ttr- isoform a																						234003	comp234003_c0	1.68763	protein amt-4		250134	comp250134_c0	-4.03666	elongation factor 3		246341	comp246341_c1	5.02237	---NA---
247210	comp247210_c0	1.67902	---NA---																						248091	comp248091_c0	1.6724	glutathione peroxidase		243416	comp243416_c0	-4.37504	glucose-repressible protein		258908	comp258908_c0	5.02237	---NA---
36652	comp36652_c0	1.67309	---NA---																						244391	comp244391_c0	1.67101	cofactor-independent phosphoglycerate mutase							255852	comp255852_c0	5.02	---NA---
205579	comp205579_c0	1.66866	acyltransferase family protein																						233660	comp233660_c0	1.66558	phospholipase b-like 2-like							255646	comp255646_c2	5.01274	---NA---
251805	comp251805_c0	1.6663	protein cdh-1																						248935	comp248935_c0	1.66358	protein catp- isoform a							195156	comp195156_c0	5.00951	protein sams- isoform a
210208	comp210208_c0	1.66617	---NA---																						248143	comp248143_c0	1.66	protein nep- isoform a							233861	comp233861_c0	5.00899	60s ribosomal protein l13a
88661	comp88661_c0	1.65398	ttr-45 protein																						222091	comp222091_c0	1.64766	---NA---							244348	comp244348_c0	5.00692	---NA---
238488	comp238488_c0	1.65208	cre-glb-2 protein																						258592	comp258592_c0	1.63553	n-acetylated-alpha-linked acidic dipeptidase 2							253455	comp253455_c1	5.005	protein
250969	comp250969_c0	1.63839	protein ncx-6																						256944	comp256944_c1	1.58916	mucosa-associated lymphoid tissue lymphoma translocation protein 1							184978	comp184978_c0	5	---NA---
208892	comp208892_c0	1.62948	cathepsin b																						211170	comp211170_c0	1.58435	protein fem-1 homolog cg6966-like							237000	comp237000_c1	5	60s acidic ribosomal protein p0
215861	comp215861_c0	1.6292	probable methylthioribulose-1-phosphate dehydratase-like																						242392	comp242392_c0	1.58371	protein fem-1 homolog cg6966-like							237606	comp237606_c0	5	ghf5 endo- -beta-glucanase precursor
89665	comp89665_c0	1.62619	glutamine synthetase																						217532	comp217532_c0	1.56421	phospholipase b-like 2-like							240231	comp240231_c0	5	---NA---
239640	comp239640_c0	1.62465	btb poz domain-containing protein 2																						234574	comp234574_c0	1.54737	cgmp-dependent protein kinase							253597	comp253597_c2	5	60s ribosomal protein l22
205423	comp205423_c0	1.58	glutamine synthetase																						255986	comp255986_c1	1.5299	beta- - partial							256426	comp256426_c2	5	cysteine-rich repeat protein
243199	comp243199_c0	1.5743	adenylyltransferase and sulfurtransferase mocs3-like																						210786	comp210786_c0	1.51573	s-adenosylhomocysteine hydrolase							239117	comp239117_c0	4.99624	protein mam- isoform a
31604	comp31604_c0	1.57347	---NA---																						190972	comp190972_c0	1.45918	glutathione peroxidase							218662	comp218662_c0	4.98868	---NA---
140507	comp140507_c0	1.57251	---NA---																						255917	comp255917_c0	1.10962	transmembrane amino acid transporter							260182	comp260182_c0	4.98706	---NA---
251250	comp251250_c1	1.56638	---NA---																						253949	comp253949_c1	0.703574	cre-nhr-48 protein							220727	comp220727_c0	4.98489	60s ribosomal protein l34
250767	comp250767_c1	1.56347	---NA---																						250048	comp250048_c0	-0.981673	Hypothetical protein CBG02329							178240	comp178240_c0	4.98346	---NA---
250470	comp250470_c0	1.56159	ammonium transporter																						257746	comp257746_c1	-1.09114	---NA---							250069	comp250069_c1	4.97728	40s ribosomal protein s19
238116	comp238116_c0	1.55837	thiazole biosynthetic enzyme																						246794	comp246794_c1	-1.09972	ras-related gtp-binding protein d							256951	comp256951_c0	4.97728	peptidase s1 and chymotrypsin hap
76834	comp76834_c0	1.55714	---NA---																						218632	comp218632_c0	-1.10855	profilin							144097	comp144097_c0	4.96963	---NA---
183249	comp183249_c0	1.54852	---NA---																						249496	comp249496_c0	-1.13574	histone h2b 8							257990	comp257990_c3	4.96963	btb poz domain-containing protein 6
255293	comp255293_c2	1.53849	short branched chain specific acyl- mitochondrial-like																						209855	comp209855_c0	-1.15329	hypothetical protein LOAG_00657							258752	comp258752_c1	4.96743	---NA---
209490	comp209490_c0	1.53727	---NA---																						237302	comp237302_c0	-1.15869	lipoate-protein ligase b containing protein							249979	comp249979_c0	4.9542	60s ribosomal protein l3
250767	comp250767_c0	1.52666	heterogeneous nuclear ribonucleoprotein																						245359	comp245359_c2	-1.17165	hypothetical protein LOAG_14081							227220	comp227220_c0	4.95253	---NA---
238898	comp238898_c0	1.51494	---NA---																						224890	comp224890_c0	-1.1873	---NA---							246717	comp246717_c0	4.93768	---NA---
251378	comp251378_c0	1.51407	me1 protein																						217901	comp217901_c0	-1.23417	---NA---							217959	comp217959_c0	4.93074	cysteine-rich repeat protein
238026	comp238026_c0	1.49754	---NA---																						250515	comp250515_c1	-1.23784	annexin b11 isoform a							237460	comp237460_c0	4.93074	tartrate-resistant acid phosphatase type 5-like
187254	comp187254_c0	1.49703	---NA---																						246794	comp246794_c0	-1.24871	ras-related gtp-binding protein d-like							242849	comp242849_c1	4.93074	---NA---
250580	comp250580_c0	1.49527	pdk3 protein																						33567	comp33567_c0	-1.25088	protein mrpl-55							252601	comp252601_c2	4.93074	---NA---
258560	comp258560_c0	1.49246	---NA---																						254253	comp254253_c1	-1.25439	pol and env protein precursor							248897	comp248897_c0	4.92853	---NA---
250580	comp250580_c1	1.48918	pdk3 protein																						246733	comp246733_c0	-1.26282	small heat shock protein							257899	comp257899_c2	4.91696	---NA---
257717	comp257717_c0	1.48583	cytoplasmic intermediate filament protein																						149226	comp149226_c0	-1.26288	hypothetical protein LOAG_00657							197057	comp197057_c0	4.91169	---NA---
212257	comp212257_c0	1.47468	---NA---																						248958	comp248958_c1	-1.28887	protein twk- isoform a							30229	comp30229_c0	4.90689	poly polymerase gamma
227427	comp227427_c0	1.47337	protein isoform a																						248214	comp248214_c1	-1.32944	ectopic membrane ruffles in embryo protein 1							235789	comp235789_c0	4.90689	translation initiation factor 4b
243848	comp243848_c0	1.47038	---NA---																						238116	comp238116_c0	-1.32958	thiazole biosynthetic enzyme							251834	comp251834_c0	4.90575	---NA---
74875	comp74875_c0	1.46855	---NA---																						246311	comp246311_c0	-1.34423	glutathione peroxidase							249485	comp249485_c1	4.9046	---NA---
248214	comp248214_c2	1.46062	small hsp21-like protein																						244044	comp244044_c0	-1.35083	glutathione peroxidase							226149	comp226149_c0	4.90032	tartrate-resistant acid phosphatase type 5
257819	comp257819_c0	1.45439	probable dolichyl pyrophosphate glc1man9 c2 alpha- -glucosyltransferase																						248011	comp248011_c0	-1.38357	---NA---							246586	comp246586_c0	4.89142	---NA---
258276	comp258276_c1	1.45295	briggsae cbr-pap-1 protein																						241934	comp241934_c0	-1.40651	malate dehydrogenase							234061	comp234061_c0	4.89077	profilin i
262471	comp262471_c0	1.4521	---NA---																						223489	comp223489_c0	-1.41409	hypothetical kda protein in chromosome							242450	comp242450_c0	4.88753	major facilitator superfamily domain-containing protein 8
89516	comp89516_c0	1.45115	Protein C29F5.8																						198577	comp198577_c0	-1.42137	---NA---							252171	comp252171_c0	4.88448	---NA---
153594	comp153594_c0	1.45079	---NA---																						257810	comp257810_c0	-1.44278	c-1-tetrahydrofolate cytoplasmic							213953	comp213953_c0	4.88264	---NA---
253978	comp253978_c0	1.4475	polypyrimidine tract binding protein																						232167	comp232167_c0	-1.4582	hypothetical protein CRE_16869							224290	comp224290_c0	4.88264	glutathione synthetase
254253	comp254253_c1	1.44521	pol and env protein precursor																						42834	comp42834_c0	-1.47493	---NA---							239277	comp239277_c1	4.88264	60s ribosomal protein l7
142638	comp142638_c0	1.44016	nuclear anchorage protein 1																						246165	comp246165_c0	-1.47499	hypothetical upf0205 protein in chromosome iii precursor							241168	comp241168_c0	4.88264	protein
247445	comp247445_c0	1.43872	btb poz domain-containing protein 2																						250752	comp250752_c0	-1.47963	defective mitochondrial respiration family member protein 1							243784	comp243784_c1	4.88264	---NA---
236717	comp236717_c0	1.43528	---NA---																						88225	comp88225_c0	-1.52642	small heat shock protein							256190	comp256190_c0	4.88264	secreted protein
182447	comp182447_c0	1.42589	---NA---																						241934	comp241934_c1	-1.53388	malate dehydrogenase-like							258248	comp258248_c1	4.88264	heat shock protein 90
227785	comp227785_c1	1.42069	---NA---																						252652	comp252652_c0	-1.53951	defective mitochondrial respiration family member protein 1							142731	comp142731_c0	4.87447	---NA---
226380	comp226380_c1	1.41292	b-cell receptor-associated protein 31																						257633	comp257633_c0	-1.56071	protein nex- isoform b							253678	comp253678_c0	4.87447	---NA---
251813	comp251813_c0	1.41169	mothers against decapentaplegic homolog 1-like isoform 2																						258276	comp258276_c1	-1.58955	briggsae cbr-pap-1 protein							238271	comp238271_c0	4.86917	---NA---
196000	comp196000_c0	1.40941	troponin skeletal muscle-like																						258560	comp258560_c0	-1.59264	---NA---							184014	comp184014_c0	4.86603	---NA---
250295	comp250295_c1	1.40688	---NA---																						256424	comp256424_c1	-1.59652	zinc finger bed domain-containing protein 4-like							226672	comp226672_c0	4.85798	---NA---
240519	comp240519_c0	1.39443	ubiquitin-conjugating enzyme e2 r2																						247184	comp247184_c0	-1.6271	protein lec- isoform a							238235	comp238235_c0	4.85798	40s ribosomal protein s7
90410	comp90410_c0	1.39034	---NA---																						87341	comp87341_c0	-1.63587	---NA---							239719	comp239719_c1	4.85798	zinc finger x-linked protein zxdb
237334	comp237334_c0	1.38712	ubiquitin-conjugating enzyme e2 r2																						260395	comp260395_c0	-1.63774	af273731_1hypothetical esophageal gland cell secretory protein 4							255827	comp255827_c0	4.85798	plasma-membrane proton-efflux p-type atpase
254254	comp254254_c1	1.37742	carbonyl reductase																						142622	comp142622_c0	-1.64074	galactoside-binding lectin family protein							260731	comp260731_c0	4.85798	---NA---
149405	comp149405_c1	1.36375	cre-col-45 protein																						142058	comp142058_c0	-1.66969	---NA---							32590	comp32590_c0	4.85591	---NA---
259792	comp259792_c0	1.36088	---NA---																						207015	comp207015_c0	-1.68806	---NA---							149511	comp149511_c0	4.83794	---NA---
248361	comp248361_c2	1.35878	adenylate kinase 2																						84977	comp84977_c0	-1.69734	---NA---							233639	comp233639_c1	4.83289	40s ribosomal protein s20
41653	comp41653_c0	1.34994	---NA---																						77287	comp77287_c0	-1.7179	af273731_1hypothetical esophageal gland cell secretory protein 4							247597	comp247597_c0	4.83289	dimethylaniline monooxygenase
154006	comp154006_c0	1.34981	---NA---																						246876	comp246876_c0	-1.73546	protein nex- isoform b							255913	comp255913_c0	4.83007	heat shock protein 90
27714	comp27714_c0	1.34871	cwf15 cwc15 cell cycle control protein																						234084	comp234084_c0	-1.74543	annexin a3							226423	comp226423_c0	4.82782	ras-related protein rab-1a
31388	comp31388_c0	1.34645	---NA---																						199320	comp199320_c0	-1.75122	---NA---							29880	comp29880_c0	4.82443	---NA---
150124	comp150124_c0	1.346	2-acylglycerol o-acyltransferase 2-like																						254814	comp254814_c0	-1.82069	pyrroline-5-carboxylate reductase							241891	comp241891_c0	4.82443	ribosomal protein l17
207944	comp207944_c0	1.34132	Protein C29F5.8																						214913	comp214913_c0	-1.82491	---NA---							251038	comp251038_c0	4.82443	arylsulfotransferase
253942	comp253942_c0	1.34074	protein henna																						86208	comp86208_c0	-1.8273	protein ttr-8							263097	comp263097_c0	4.82443	---NA---
140844	comp140844_c0	1.33688	calmodulin-like protein																						236318	comp236318_c0	-1.84052	---NA---							258054	comp258054_c0	4.82103	---NA---
88057	comp88057_c0	1.33117	---NA---																						202401	comp202401_c0	-1.84675	---NA---							212183	comp212183_c0	4.81876	---NA---
141652	comp141652_c0	1.33047	---NA---																						30363	comp30363_c0	-1.86507	---NA---							255559	comp255559_c1	4.81762	---NA---
251314	comp251314_c3	1.32722	adenylate kinase 2																						225458	comp225458_c0	-1.86719	---NA---							251189	comp251189_c2	4.81038	---NA---
79120	comp79120_c0	1.32636	hypothetical protein CAEBREN_14736																						140334	comp140334_c0	-1.86911	---NA---							89343	comp89343_c0	4.80735	polyadenylate-binding protein 1-a
151074	comp151074_c0	1.32496	---NA---																						75254	comp75254_c0	-1.88562	---NA---							219149	comp219149_c0	4.80735	---NA---
92673	comp92673_c0	1.32484	mitogen-activated protein kinase kinase kinase mlt-like																						244415	comp244415_c0	-1.94224	guanine nucleotide-binding protein g subunit alpha-2							224047	comp224047_c0	4.80735	---NA---
246621	comp246621_c1	1.32424	rna-binding protein 38																						220209	comp220209_c0	-1.96455	---NA---							247319	comp247319_c0	4.80735	dnaj heat shock protein
241528	comp241528_c0	1.31686	---NA---																						230944	comp230944_c0	-1.97422	---NA---							256675	comp256675_c2	4.80219	ribosomal protein s6
207630	comp207630_c0	1.3149	component of cytosolic 80s ribosome and 60s large subunit																						212191	comp212191_c0	-1.98315	---NA---							187135	comp187135_c0	4.79701	---NA---
222387	comp222387_c0	1.29894	26s protease regulatory subunit 7																						237909	comp237909_c0	-1.98699	---NA---							257749	comp257749_c1	4.79008	heat shock protein 90
253640	comp253640_c1	1.29797	---NA---																						234084	comp234084_c1	-1.98847	---NA---							142030	comp142030_c0	4.78136	hypothetical protein CRE_17207
232448	comp232448_c0	1.29429	---NA---																						261782	comp261782_c0	-1.99167	---NA---							182222	comp182222_c0	4.78136	---NA---
213284	comp213284_c0	1.29122	---NA---																						206806	comp206806_c0	-2.02006	---NA---							209817	comp209817_c0	4.78136	universal stress protein
226380	comp226380_c0	1.28272	b-cell receptor-associated protein 31																						80075	comp80075_c0	-2.02422	---NA---							217537	comp217537_c0	4.78136	---NA---
213819	comp213819_c0	1.28092	protein isoform b																						29566	comp29566_c0	-2.03814	---NA---							223576	comp223576_c1	4.78136	---NA---
109033	comp109033_c0	1.26827	---NA---																						31521	comp31521_c0	-2.0458	---NA---							227786	comp227786_c1	4.78136	---NA---
31692	comp31692_c0	1.2596	---NA---																						213262	comp213262_c0	-2.0522	---NA---							235689	comp235689_c0	4.78136	heat shock protein hsp20
212071	comp212071_c0	1.25653	---NA---																						254026	comp254026_c0	-2.10579	---NA---							262487	comp262487_c0	4.78136	---NA---
246555	comp246555_c0	1.24797	26s protease regulatory subunit 7																						237921	comp237921_c0	-2.11167	guanine nucleotide-binding protein g subunit alpha-like							260108	comp260108_c0	4.77821	---NA---
203923	comp203923_c1	1.24716	calmodulin-like protein																						194508	comp194508_c0	-2.13668	sorbitol dehydrogenase							258529	comp258529_c0	4.77643	---NA---
238228	comp238228_c0	1.24645	protein isoform b																						251813	comp251813_c0	-2.14136	mothers against decapentaplegic homolog 1-like isoform 2							257763	comp257763_c0	4.77179	xylitol oxidase
228458	comp228458_c0	1.23491	nucleolar containing protein																						182619	comp182619_c0	-2.14963	---NA---							255628	comp255628_c1	4.77007	elongation factor 2
254254	comp254254_c0	1.22822	---NA---																						219089	comp219089_c0	-2.18028	---NA---							233904	comp233904_c1	4.76818	60s ribosomal protein l11-1
250515	comp250515_c1	1.22304	annexin b11 isoform a																						227274	comp227274_c0	-2.2107	---NA---							142031	comp142031_c0	4.75489	sterol 24c-methyltransferase
251384	comp251384_c1	1.21925	protein hlb- isoform a																						243848	comp243848_c0	-2.22145	---NA---							202596	comp202596_c0	4.75489	---NA---
250419	comp250419_c0	1.19033	probable dolichyl pyrophosphate glc1man9 c2 alpha- -glucosyltransferase																						196740	comp196740_c0	-2.23515	superoxide dismutase							210449	comp210449_c0	4.75489	---NA---
252050	comp252050_c0	1.18416	superoxide dismutase																						211186	comp211186_c0	-2.25376	---NA---							234195	comp234195_c0	4.75489	rbp-1 protein
255335	comp255335_c1	1.18211	---NA---																						220955	comp220955_c0	-2.25792	---NA---							253403	comp253403_c0	4.75489	---NA---
248942	comp248942_c0	1.17531	gcc2 and gcc3																						34297	comp34297_c0	-2.25939	---NA---							254050	comp254050_c0	4.74416	hydroxylamine reductase
254785	comp254785_c0	1.17343	---NA---																						91032	comp91032_c0	-2.28596	---NA---							256769	comp256769_c1	4.74147	ribosomal protein s6
211528	comp211528_c0	1.16993	hypothetical protein CAEBREN_28685																						144283	comp144283_c0	-2.29546	---NA---							242375	comp242375_c1	4.73697	60s ribosomal protein l6
252988	comp252988_c0	1.16789	ammonium transporter																						268553	comp268553_c0	-2.29609	cre-hsp- protein							238657	comp238657_c0	4.7358	---NA---
248726	comp248726_c1	1.1657	protein fam43a																						78152	comp78152_c0	-2.31082	---NA---							253678	comp253678_c1	4.73419	---NA---
131249	comp131249_c0	1.1642	39s ribosomal protein mitochondrial-like																						225336	comp225336_c0	-2.31847	---NA---							240589	comp240589_c1	4.73335	polyubiquitin
79091	comp79091_c0	1.1635	---NA---																						230649	comp230649_c0	-2.32727	---NA---							224747	comp224747_c1	4.72792	---NA---
250982	comp250982_c2	1.1503	ribosomal protein l40																						212570	comp212570_c0	-2.33337	phosphatidylethanolamine-binding protein							254890	comp254890_c2	4.72792	mitochondrial phosphate carrier 1
264455	comp264455_c0	1.13995	hypothetical protein LOAG_14559																						257782	comp257782_c1	-2.3583	aldehyde dehydrogenase							258275	comp258275_c1	4.72792	alpha actinin
213410	comp213410_c0	1.13816	---NA---																						204295	comp204295_c0	-2.3844	---NA---							251219	comp251219_c1	4.72267	rbp-5 protein
256639	comp256639_c0	1.13354	protein isoform a																						247972	comp247972_c1	-2.41913	phosphatidylethanolamine-binding protein							234057	comp234057_c0	4.71882	hypothetical protein
228049	comp228049_c0	1.11877	lysine ketoglutarate reductase																						189785	comp189785_c0	-2.42321	---NA---							257899	comp257899_c1	4.71882	---NA---
252092	comp252092_c0	1.11694	cre-ugt-49 protein																						143948	comp143948_c0	-2.45205	cre-hsp- protein							179953	comp179953_c0	4.71817	---NA---
91761	comp91761_c0	1.11455	hypothetical protein LOAG_06106																						206588	comp206588_c0	-2.48738	glutathione synthetase							213211	comp213211_c0	4.71549	---NA---
227473	comp227473_c0	1.11086	protein nstp- isoform a																						252339	comp252339_c0	-2.54565	transcriptional activator protein acu-15							234820	comp234820_c0	4.7153	tartrate-resistant acid phosphatase type 5
242992	comp242992_c0	1.11062	---NA---																						31101	comp31101_c0	-2.56884	---NA---							31235	comp31235_c0	4.71425	---NA---
221683	comp221683_c0	1.10962	transmembrane protein 189																						223170	comp223170_c0	-2.62396	glutathione synthetase							152577	comp152577_c0	4.71425	---NA---
181199	comp181199_c0	1.10942	---NA---																						265551	comp265551_c0	-2.63631	---NA---							256985	comp256985_c0	4.71103	---NA---
211186	comp211186_c0	1.1047	---NA---																						219646	comp219646_c0	-2.95936	---NA---							150875	comp150875_c0	4.70895	---NA---
215566	comp215566_c0	1.10077	---NA---																						238903	comp238903_c0	-3.6386	aldehyde dehydrogenase							251742	comp251742_c0	4.70864	---NA---
41512	comp41512_c0	1.09707	---NA---																						186978	comp186978_c0	-3.67557	---NA---							236148	comp236148_c0	4.70816	---NA---
149557	comp149557_c0	1.09554	geranylgeranyl transferase type-2 subunit beta-like																						243416	comp243416_c0	-4.05311	glucose-repressible protein							251727	comp251727_c0	4.70271	---NA---
257710	comp257710_c0	1.09022	cytochrome c-type heme lyase																						249858	comp249858_c0	-4.1565	elongation factor-1							83448	comp83448_c0	4.70249	---NA---
212223	comp212223_c0	1.08867	an1-type zinc finger protein 5																						252955	comp252955_c0	-4.26679	acetyl-coenzyme a synthetase							79620	comp79620_c0	4.70044	---NA---
221626	comp221626_c0	1.08511	geranylgeranyl transferase type-2 subunit beta-like																						249278	comp249278_c0	-4.48113	ribosomal protein l19							80579	comp80579_c0	4.70044	alpha-( )-fucosyltransferase c
250549	comp250549_c1	1.08215	protein fam18b1																						245547	comp245547_c0	-4.81762	alcohol dehydrogenase i							92491	comp92491_c0	4.70044	---NA---
207368	comp207368_c0	1.07938	ste ste20 paka protein kinase																						257705	comp257705_c1	-5.09803	major vault protein							191324	comp191324_c0	4.70044	---NA---
213151	comp213151_c0	1.07762	---NA---																						252798	comp252798_c0	-5.10852	40s ribosomal protein s3a							228507	comp228507_c0	4.70044	---NA---
239325	comp239325_c0	1.07507	protein cdt-2																						248622	comp248622_c1	-5.12928	cysteine proteinase							241801	comp241801_c1	4.70044	hypothetical protein TTHERM_00919590
219089	comp219089_c0	1.07488	---NA---																						258672	comp258672_c1	-5.24793	---NA---							31057	comp31057_c0	4.69032	---NA---
195069	comp195069_c0	1.05938	unknown																						257332	comp257332_c0	-5.56986	---NA---							89128	comp89128_c0	4.6893	---NA---
140334	comp140334_c0	1.05844	---NA---																						258737	comp258737_c0	-6.2384	fibro-slime family protein							241314	comp241314_c0	4.6885	beta- -endoglucanase-1 precursor
252340	comp252340_c0	1.05812	cytoplasmic intermediate filament protein																						257272	comp257272_c0	-6.99435	---NA---							27777	comp27777_c0	4.6865	---NA---
258955	comp258955_c0	1.05381	small nuclear ribonucleoprotein sm d2																																235033	comp235033_c0	4.6837	phosphatidylinositol 4-phosphate 5-kinase type-1 gamma
147901	comp147901_c0	1.05379	ribosomal rna processing protein 1 homolog a																																28378	comp28378_c0	4.68182	---NA---
87526	comp87526_c0	1.05027	splicing factor 3a subunit 3																																223274	comp223274_c0	4.68182	---NA---
258357	comp258357_c1	1.04906	adenylyltransferase and sulfurtransferase mocs3-like																																253252	comp253252_c0	4.68182	---NA---
254759	comp254759_c0	1.04797	probable trans-2-enoyl- mitochondrial-like																																32726	comp32726_c0	4.68026	---NA---
232167	comp232167_c0	1.04766	hypothetical protein CRE_16869																																252942	comp252942_c0	4.67741	---NA---
212191	comp212191_c0	1.04566	---NA---																																255621	comp255621_c1	4.66888	---NA---
247560	comp247560_c0	1.0347	protein lec- isoform b																																142150	comp142150_c0	4.66676	---NA---
236313	comp236313_c0	1.02965	protein nstp- isoform a																																244454	comp244454_c0	4.6633	dead deah box helicase
233714	comp233714_c0	1.02942	adipocyte plasma membrane-associated protein																																229746	comp229746_c0	4.65662	protein disulfide
257640	comp257640_c0	1.02244	intermediate filament protein																																255506	comp255506_c0	4.65344	---NA---
201209	comp201209_c0	1.02032	adipocyte plasma membrane-associated protein																																87502	comp87502_c0	4.64386	elongation factor 1-beta
248011	comp248011_c0	1.01856	---NA---																																175524	comp175524_c0	4.64386	---NA---
250752	comp250752_c0	1.01838	defective mitochondrial respiration family member protein 1																																221036	comp221036_c0	4.64386	---NA---
246481	comp246481_c0	1.00954	phenylalanine 4-monooxygenase																																232712	comp232712_c0	4.64386	---NA---
250328	comp250328_c0	1.00738	---NA---																																234593	comp234593_c0	4.64386	---NA---
32277	comp32277_c0	1	---NA---																																237674	comp237674_c0	4.64386	proteasome subunit beta type-3-like
145414	comp145414_c0	1	hypothetical protein LOAG_14559																																244010	comp244010_c0	4.64386	trna ligase
251106	comp251106_c0	0.999027	tubulin polyglutamylase ttll11-like																																253814	comp253814_c3	4.64386	---NA---
202403	comp202403_c0	0.987616	hypothetical protein LOAG_07530																																256921	comp256921_c3	4.64386	clathrin heavy chain
256571	comp256571_c0	0.986835	bai1-associated protein 3-like																																259107	comp259107_c0	4.64386	---NA---
245292	comp245292_c0	0.986773	---NA---																																247427	comp247427_c2	4.63559	60s ribosomal protein
184948	comp184948_c0	0.984233	---NA---																																249485	comp249485_c0	4.62571	---NA---
237433	comp237433_c0	0.978938	---NA---																																258368	comp258368_c2	4.62449	cna b domain protein
248990	comp248990_c0	0.976074	---NA---																																33317	comp33317_c0	4.62059	---NA---
248755	comp248755_c0	0.973563	---NA---																																263359	comp263359_c0	4.61584	---NA---
77089	comp77089_c0	0.96921	---NA---																																85071	comp85071_c0	4.61471	---NA---
78241	comp78241_c0	0.967966	---NA---																																218518	comp218518_c0	4.61471	---NA---
171900	comp171900_c0	0.963678	hydroxyacyl-coenzyme a mitochondrial precursor																																233842	comp233842_c1	4.61471	protein
247056	comp247056_c0	0.962065	protein timm-23																																235525	comp235525_c1	4.61471	alternative oxidase
249081	comp249081_c0	0.961526	sulfate permease																																253601	comp253601_c0	4.61471	protein
247560	comp247560_c1	0.960264	protein lec- isoform b																																224644	comp224644_c0	4.61298	---NA---
250328	comp250328_c1	0.94746	---NA---																																208285	comp208285_c0	4.61143	---NA---
188635	comp188635_c0	0.946133	histone																																259430	comp259430_c0	4.61005	---NA---
48154	comp48154_c0	0.940689	---NA---																																257623	comp257623_c0	4.60979	beta- -endoglucanase
220998	comp220998_c0	0.937732	cop9 signalosome complex subunit																																208528	comp208528_c0	4.60881	---NA---
249496	comp249496_c0	0.937049	protein isoform a																																207745	comp207745_c0	4.60733	---NA---
247664	comp247664_c0	0.935406	isoform a																																256104	comp256104_c1	4.60486	---NA---
147252	comp147252_c0	0.932886	helix-hairpin-helix domain-containing protein family protein																																185857	comp185857_c0	4.6017	serine threonine-protein kinase mph1
253740	comp253740_c0	0.92925	u3 small nucleolar rna interacting protein 2																																203491	comp203491_c0	4.59991	---NA---
24112	comp24112_c0	0.924788	histone h3																																221998	comp221998_c0	4.59991	poly polymerase beta
258186	comp258186_c1	0.924157	translationally controlled tumor protein																																260999	comp260999_c0	4.59991	---NA---
142668	comp142668_c0	0.915281	guanosine-3 -bis 3 -pyrophosphohydrolase mesh1-like																																257899	comp257899_c0	4.59519	---NA---
142153	comp142153_c0	0.912835	---NA---																																35647	comp35647_c0	4.58496	---NA---
252296	comp252296_c0	0.909714	hypothetical protein Bm1_35525																																229395	comp229395_c1	4.58496	af469062_1secretory protein 5d06
257616	comp257616_c0	0.907188	---NA---																																241264	comp241264_c0	4.58496	---NA---
257616	comp257616_c1	0.905866	---NA---																																248989	comp248989_c0	4.58496	alcohol dehydrogenase
249325	comp249325_c0	0.903785	g10 protein																																253262	comp253262_c0	4.58496	glutathione s-transferase domain-containing protein
204106	comp204106_c0	0.903731	ph domain containing protein																																255816	comp255816_c0	4.58496	cell division cycle protein 48 homolog
142622	comp142622_c0	0.900833	galactoside-binding lectin family protein																																257360	comp257360_c0	4.58496	dolichyl-diphosphooligosaccharide--protein glycosyltransferase subunit 2-like
254763	comp254763_c0	0.897653	---NA---																																249646	comp249646_c0	4.58066	---NA---
249184	comp249184_c0	0.897651	---NA---																																256770	comp256770_c0	4.5771	---NA---
194504	comp194504_c0	0.894637	testis-expressed sequence 2																																254100	comp254100_c1	4.57491	40s ribosomal protein sa
237603	comp237603_c0	0.889042	transthyretin-like protein 2 precursor																																253207	comp253207_c0	4.5718	---NA---
215820	comp215820_c0	0.885928	proteasome subunit alpha type-5-like																																204519	comp204519_c0	4.56986	---NA---
237603	comp237603_c1	0.882643	---NA---																																229764	comp229764_c0	4.56986	---NA---
251955	comp251955_c1	0.878879	hypothetical kda protein in chromosome																																248608	comp248608_c0	4.56986	mitochondrial matrix atpase
92566	comp92566_c0	0.878515	surfeit locus protein 6 containing protein																																224188	comp224188_c0	4.56768	---NA---
152374	comp152374_c0	0.878147	histone h4																																253693	comp253693_c0	4.56478	---NA---
217448	comp217448_c0	0.877754	60s ribosomal protein l5																																91703	comp91703_c0	4.56195	ttk protein kinase isoform cra_a
220982	comp220982_c0	0.875983	60s ribosomal protein l5																																89205	comp89205_c0	4.55459	---NA---
220001	comp220001_c0	0.875879	protein drap- isoform a																																246420	comp246420_c1	4.55459	protein
234114	comp234114_c0	0.875563	protein nhr- isoform a																																253684	comp253684_c1	4.55459	---NA---
250470	comp250470_c1	0.87543	---NA---																																212575	comp212575_c0	4.54432	cre-aagr-2 protein
225643	comp225643_c0	0.871233	protein fra10ac1 homolog																																257365	comp257365_c2	4.54432	lipoprotein
194802	comp194802_c0	0.866931	---NA---																																251834	comp251834_c1	4.53862	---NA---
252700	comp252700_c0	0.864455	major facilitator superfamily protein																																214984	comp214984_c0	4.52878	---NA---
247184	comp247184_c0	0.86388	protein lec- isoform a																																213984	comp213984_c0	4.52356	cytochrome c peroxidase
224842	comp224842_c0	0.860569	hypothetical protein WUBG_09496																																232433	comp232433_c0	4.52356	---NA---
76319	comp76319_c0	0.856767	splicing factor 3a subunit 3																																237239	comp237239_c0	4.52356	dnaj subfamily b member 5
190912	comp190912_c0	0.853813	microtubule-associated protein tau																																245846	comp245846_c0	4.52356	serine threonine-protein kinase d3-like
249606	comp249606_c1	0.853322	4930438o05rik protein																																256227	comp256227_c2	4.52356	serine carboxypeptidase-like 25-like
255526	comp255526_c0	0.841142	hypothetical protein Bm1_35525																																256585	comp256585_c1	4.52356	nad-binding
32420	comp32420_c0	0.840395	arp2 3 complex 20 kd subunit																																258608	comp258608_c0	4.52356	cysteine-rich repeat protein
256132	comp256132_c1	0.837267	protein lunapark-b-like																																157135	comp157135_c0	4.51728	nucleoside diphosphate kinase
258686	comp258686_c1	0.835791	protein cip2a																																210954	comp210954_c0	4.51517	protein glna-2
256132	comp256132_c0	0.835747	protein lunapark-b-like																																236676	comp236676_c0	4.51096	---NA---
256723	comp256723_c0	0.835163	filarial antigen av33																																251094	comp251094_c0	4.5103	patched family protein
235536	comp235536_c0	0.833346	rho-associated protein kinase 1																																257226	comp257226_c0	4.50565	---NA---
221752	comp221752_c0	0.830772	microtubule-associated protein tau																																30822	comp30822_c0	4.5025	---NA---
251955	comp251955_c0	0.829604	hypothetical kda protein in chromosome																																252975	comp252975_c0	4.50057	---NA---
78152	comp78152_c0	0.829136	---NA---																																258725	comp258725_c1	4.49985	---NA---
247757	comp247757_c1	0.829105	filarial antigen av33																																224533	comp224533_c0	4.49325	---NA---
43052	comp43052_c0	0.82891	ph domain containing protein																																28240	comp28240_c0	4.49185	---NA---
86951	comp86951_c0	0.828798	ribosomal protein l7																																38688	comp38688_c0	4.49185	translationally-controlled tumor protein
251525	comp251525_c0	0.827999	---NA---																																74410	comp74410_c0	4.49185	---NA---
252641	comp252641_c0	0.826793	---NA---																																83322	comp83322_c0	4.49185	isoform b
214296	comp214296_c0	0.821256	histone h4																																141959	comp141959_c0	4.49185	---NA---
256115	comp256115_c1	0.820831	---NA---																																190515	comp190515_c0	4.49185	---NA---
256424	comp256424_c1	0.819558	zinc finger bed domain-containing protein 4-like																																213345	comp213345_c0	4.49185	actin-depolymerizing factor adf6
246801	comp246801_c0	0.814651	major facilitator superfamily protein																																216332	comp216332_c0	4.49185	---NA---
242600	comp242600_c0	0.812657	integrator complex subunit 9																																228187	comp228187_c0	4.49185	hypothetical protein DDB_G0268264
248663	comp248663_c0	0.811172	4-hydroxyphenylpyruvate dioxygenase-like																																233193	comp233193_c1	4.49185	glutamine type i
34107	comp34107_c0	0.809111	guanosine-3 -bis 3 -pyrophosphohydrolase mesh1-like																																240173	comp240173_c0	4.49185	cbs domain containing protein
254088	comp254088_c1	0.807355	serine palmitoyltransferase 2																																235931	comp235931_c2	4.48113	---NA---
216553	comp216553_c0	0.806824	protein isoform b																																244245	comp244245_c2	4.48113	---NA---
253394	comp253394_c0	0.806687	g10 protein																																253831	comp253831_c0	4.48113	---NA---
220965	comp220965_c0	0.806294	testis-expressed sequence 2																																256071	comp256071_c0	4.48113	---NA---
250246	comp250246_c0	0.806106	protein isoform b																																252613	comp252613_c0	4.47793	---NA---
252054	comp252054_c0	0.804785	integrator complex subunit 9																																237366	comp237366_c1	4.47615	---NA---
91032	comp91032_c0	0.804751	---NA---																																83401	comp83401_c0	4.47573	---NA---
146558	comp146558_c0	0.799445	cop9 signalosome complex subunit																																258402	comp258402_c0	4.47573	---NA---
157820	comp157820_c0	0.797338	28s ribosomal protein mitochondrial																																251189	comp251189_c0	4.47249	---NA---
228104	comp228104_c0	0.796917	---NA---																																213747	comp213747_c0	4.47143	e9 protein
91644	comp91644_c0	0.794361	transcription elongation factor b polypeptide 1																																243201	comp243201_c2	4.47032	---NA---
241697	comp241697_c1	0.790077	---NA---																																242393	comp242393_c0	4.46989	---NA---
248604	comp248604_c1	0.786461	ribosomal rna processing protein 36 homolog																																248899	comp248899_c0	4.46877	protein transport protein sec61 subunit alpha-like 1-like
233092	comp233092_c0	0.784134	---NA---																																231977	comp231977_c0	4.46713	---NA---
180334	comp180334_c0	0.778216	ribosomal protein l7																																142702	comp142702_c0	4.4638	---NA---
261203	comp261203_c0	0.777161	protein cpn-2																																261097	comp261097_c0	4.46366	---NA---
33424	comp33424_c0	0.772379	rna binding protein																																193692	comp193692_c0	4.46352	poly polymerase gamma- partial
182826	comp182826_c0	0.766801	transposase																																146980	comp146980_c0	4.45943	---NA---
222505	comp222505_c0	0.764803	cytoplasmic intermediate filament protein																																224882	comp224882_c0	4.45943	---NA---
210600	comp210600_c0	0.764592	hypothetical protein WUBG_04863																																232776	comp232776_c0	4.45943	---NA---
140606	comp140606_c0	0.760835	like protein subfamily b member partial																																244209	comp244209_c0	4.45943	---NA---
209861	comp209861_c0	0.759737	---NA---																																245924	comp245924_c1	4.45943	snare domain containing protein
257746	comp257746_c1	0.75492	---NA---																																248048	comp248048_c0	4.45943	---NA---
232126	comp232126_c0	0.754806	peptidase family m13 containing protein																																248609	comp248609_c1	4.45943	---NA---
171377	comp171377_c0	0.750821	---NA---																																257879	comp257879_c0	4.45943	peptidase s8 and s53 domain-containing protein
252105	comp252105_c0	0.749884	protein mltn-9																																258217	comp258217_c0	4.45943	atp synthase f1 subunit alpha
220209	comp220209_c0	0.744268	---NA---																																257944	comp257944_c0	4.45768	tartrate-resistant acid phosphatase type 5-like
140826	comp140826_c0	0.742155	---NA---																																218473	comp218473_c0	4.4575	---NA---
226839	comp226839_c0	0.737496	protein cogc-8																																257857	comp257857_c1	4.45691	---NA---
248604	comp248604_c0	0.732558	ribosomal rna processing protein 36 homolog																																219601	comp219601_c0	4.45438	---NA---
228586	comp228586_c0	0.732004	---NA---																																238223	comp238223_c0	4.45396	---NA---
258326	comp258326_c1	0.731707	cre-letm-1 protein																																252613	comp252613_c1	4.45369	---NA---
180104	comp180104_c0	0.728546	---NA---																																246308	comp246308_c1	4.44626	adp-ribosylation factor family
254263	comp254263_c0	0.72771	---NA---																																254031	comp254031_c1	4.44626	adenosylhomocysteinase
246961	comp246961_c0	0.724174	4-hydroxyphenylpyruvate dioxygenase-like																																256082	comp256082_c0	4.44626	phosphoenolpyruvate carboxykinase
240932	comp240932_c0	0.723742	zinc finger 1																																187885	comp187885_c0	4.44478	pinus taeda anonymous locus umn_cl35contig1_04 genomic sequence
220684	comp220684_c0	0.722017	serine--pyruvate mitochondrial-like																																258568	comp258568_c1	4.43754	---NA---
32903	comp32903_c0	0.721171	ribosomal protein l38																																221268	comp221268_c0	4.43539	---NA---
254597	comp254597_c0	0.711903	protein wntless homolog isoform 1																																76484	comp76484_c0	4.43296	---NA---
228163	comp228163_c0	0.711476	---NA---																																247862	comp247862_c0	4.43227	protein ugt- isoform b
245711	comp245711_c0	0.709829	serine--pyruvate mitochondrial-like																																239775	comp239775_c0	4.43105	---NA---
248214	comp248214_c1	0.702948	ectopic membrane ruffles in embryo protein 1																																79624	comp79624_c0	4.42626	---NA---
220745	comp220745_c0	0.702684	mitochondrial ribosomal l23																																91859	comp91859_c0	4.42626	---NA---
248118	comp248118_c1	0.701826	collagen type iv alpha-3-binding																																184225	comp184225_c0	4.42626	---NA---
217753	comp217753_c0	0.695448	dorsal gland cell-specific expression protein																																223439	comp223439_c0	4.42626	n-acylglucosamine 2-epimerase
248626	comp248626_c1	0.694462	large subunit ribosomal protein 26																																226536	comp226536_c0	4.42626	hydroxylamine reductase
187263	comp187263_c0	0.692128	---NA---																																227185	comp227185_c1	4.42626	retinol dehydrogenase 8-like
249496	comp249496_c2	0.687666	histone h2b 8																																232092	comp232092_c1	4.42626	---NA---
255586	comp255586_c0	0.68761	---NA---																																241079	comp241079_c0	4.42626	---NA---
245165	comp245165_c0	0.687559	---NA---																																244322	comp244322_c1	4.42626	---NA---
147503	comp147503_c0	0.686609	---NA---																																251194	comp251194_c0	4.42626	---NA---
245857	comp245857_c0	0.685354	protein frpr- isoform b																																251288	comp251288_c0	4.42626	---NA---
230096	comp230096_c0	0.684537	protein swt-1																																254072	comp254072_c0	4.42626	mitochondrial processing peptidase beta subunit
45518	comp45518_c0	0.676218	dorsal gland cell-specific expression protein																																256982	comp256982_c1	4.42626	---NA---
32666	comp32666_c0	0.673457	mediator of rna polymerase ii transcription subunit 19																																82167	comp82167_c0	4.42043	phosphoglycerate mutase
248626	comp248626_c0	0.671888	large subunit ribosomal protein 26																																244547	comp244547_c0	4.42009	protein pap-1
247074	comp247074_c1	0.671174	hypothetical protein LOAG_10199																																251015	comp251015_c2	4.41971	---NA---
246505	comp246505_c1	0.669176	small nuclear ribonucleoprotein f																																232048	comp232048_c0	4.40983	phosphoglycerate mutase
230028	comp230028_c0	0.668549	hypothetical protein LOAG_10199																																219851	comp219851_c0	4.40735	---NA---
254852	comp254852_c0	0.667769	serine threonine-protein phosphatase 2a 56 kda regulatory subunit alpha isoform-like																																228898	comp228898_c0	4.40696	---NA---
254354	comp254354_c0	0.666801	---NA---																																241265	comp241265_c0	4.39917	protein isoform a
189807	comp189807_c0	0.665219	ribosomal protein l14p l23e containing protein																																244598	comp244598_c0	4.39823	---NA---
253992	comp253992_c0	0.664307	tb2 hva22 family protein																																29634	comp29634_c0	4.39699	---NA---
257619	comp257619_c0	0.664256	transcription initiation factor iib																																232067	comp232067_c0	4.39648	---NA---
143502	comp143502_c0	0.664051	---NA---																																175240	comp175240_c0	4.39232	beta-ig-h3 fasciclin
224595	comp224595_c0	0.663806	mgc83793 protein																																234503	comp234503_c0	4.39232	bag domain containing protein
177246	comp177246_c0	0.663048	mediator of rna polymerase ii transcription subunit 19																																247924	comp247924_c0	4.39232	major vault protein
221487	comp221487_c0	0.659278	copine-3																																253819	comp253819_c0	4.39232	hemagglutinin hemolysin-related protein
251290	comp251290_c0	0.656495	rna-binding protein 5																																256263	comp256263_c4	4.39232	---NA---
143629	comp143629_c0	0.654737	prefoldin subunit 6																																258534	comp258534_c0	4.39232	heat shock protein 90
189419	comp189419_c0	0.654256	60s acidic ribosomal protein																																258328	comp258328_c0	4.38932	---NA---
149415	comp149415_c0	0.651514	---NA---																																251015	comp251015_c1	4.3887	---NA---
149090	comp149090_c0	0.649674	rna binding protein																																257396	comp257396_c1	4.38507	---NA---
188474	comp188474_c0	0.64913	upf0549 protein c20orf43 homolog																																168891	comp168891_c0	4.38082	---NA---
158990	comp158990_c0	0.649061	---NA---																																194864	comp194864_c0	4.38082	---NA---
122329	comp122329_c0	0.644179	stress-induced-phosphoprotein 1																																186859	comp186859_c0	4.37851	---NA---
215498	comp215498_c0	0.642417	---NA---																																177734	comp177734_c0	4.3762	---NA---
237130	comp237130_c0	0.641995	trafficking protein particle complex subunit 5-like																																219827	comp219827_c0	4.37606	---NA---
184817	comp184817_c0	0.639321	60s acidic ribosomal protein																																212468	comp212468_c0	4.37504	---NA---
258460	comp258460_c2	0.63299	---NA---																																256201	comp256201_c1	4.37255	---NA---
212903	comp212903_c0	0.631431	upf0609 protein c4orf27 homolog																																187964	comp187964_c0	4.36923	---NA---
217557	comp217557_c0	0.623388	hexaprenyldihydroxybenzoate mitochondrial-like																																209576	comp209576_c0	4.36632	---NA---
223978	comp223978_c0	0.618769	transcriptional activator protein pur-alpha																																210950	comp210950_c0	4.36632	---NA---
256996	comp256996_c1	0.616434	protein lin- isoform a																																247054	comp247054_c0	4.36535	---NA---
236958	comp236958_c1	0.615048	---NA---																																257759	comp257759_c1	4.3598	---NA---
235986	comp235986_c0	0.61447	probable atp-dependent rna helicase ddx23-like																																90319	comp90319_c0	4.35755	cbn-cdh-8 protein
261815	comp261815_c0	0.612649	stress-induced-phosphoprotein 1																																209592	comp209592_c0	4.35755	protein
215835	comp215835_c0	0.612133	protein nra- isoform b																																233416	comp233416_c0	4.35755	60s ribosomal protein l10-3
256509	comp256509_c1	0.611839	small nuclear ribonucleoprotein sm d2																																237591	comp237591_c0	4.35755	universal stress protein
219903	comp219903_c0	0.611754	---NA---																																247617	comp247617_c1	4.35755	heat shock protein
217594	comp217594_c0	0.610331	hexaprenyldihydroxybenzoate mitochondrial																																250249	comp250249_c0	4.35755	hypothetical protein ACA1_131600
201060	comp201060_c0	0.608599	hypothetical protein																																30539	comp30539_c0	4.35609	---NA---
203563	comp203563_c0	0.607528	---NA---																																150347	comp150347_c0	4.35403	---NA---
246228	comp246228_c0	0.60733	protein fars- isoform b																																195722	comp195722_c0	4.34577	---NA---
256009	comp256009_c1	0.59942	glutamate dehydrogenase																																254340	comp254340_c0	4.34577	secreted protein
224932	comp224932_c0	0.599368	transient receptor potential cation channel subfamily a member 1																																239486	comp239486_c0	4.33985	40s ribosomal protein s26-1-like
256214	comp256214_c0	0.597383	large subunit ribosomal protein 30																																251595	comp251595_c3	4.33985	---NA---
238035	comp238035_c0	0.597127	elongation factor 1-beta																																257439	comp257439_c0	4.33787	---NA---
208259	comp208259_c0	0.594079	small subunit ribosomal protein 7																																254341	comp254341_c3	4.33628	---NA---
245357	comp245357_c1	0.59388	3-ketodihydrosphingosine reductase-like																																242798	comp242798_c0	4.32636	---NA---
250549	comp250549_c0	0.589942	40s ribosomal protein s3																																246245	comp246245_c0	4.32456	gland protein g19b10
232217	comp232217_c0	0.589579	rna-binding protein 5																																148208	comp148208_c0	4.32193	---NA---
253015	comp253015_c0	0.586063	isoform a																																198574	comp198574_c0	4.32193	---NA---
226816	comp226816_c0	0.585655	60s ribosomal protein partial																																218453	comp218453_c0	4.32193	cbn-cdh-8 protein
214913	comp214913_c0	0.5841	---NA---																																225090	comp225090_c0	4.32193	---NA---
255399	comp255399_c0	0.582788	transaldolase																																226369	comp226369_c0	4.32193	pogo transposable element with krab domain-like
271183	comp271183_c0	0.581701	protein nduf-5																																227562	comp227562_c0	4.32193	---NA---
256214	comp256214_c2	0.580928	large subunit ribosomal protein 30																																248447	comp248447_c0	4.32193	pepsinogen a2 precursor
224890	comp224890_c0	0.576385	---NA---																																258116	comp258116_c0	4.32193	rh-related protein
23201	comp23201_c0	0.572221	upf0549 protein c20orf43 homolog																																183598	comp183598_c0	4.31288	protein nhr- isoform a
212735	comp212735_c0	0.569585	s-phase kinase-associated protein 1																																258752	comp258752_c0	4.30672	---NA---
236452	comp236452_c0	0.565307	---NA---																																233686	comp233686_c0	4.30378	---NA---
230760	comp230760_c0	0.564579	mgc83793 protein																																244764	comp244764_c0	4.30378	4-hydroxybutyrate coenzyme a transferase
258127	comp258127_c2	0.562728	hippocampus abundant transcript 1																																245157	comp245157_c0	4.29866	---NA---
208744	comp208744_c0	0.561017	protein mrps-18a																																54427	comp54427_c0	4.29768	cuticular collagen
251432	comp251432_c0	0.555372	protein jmjc- isoform a																																237905	comp237905_c0	4.29768	---NA---
246505	comp246505_c0	0.551148	---NA---																																240006	comp240006_c0	4.29192	---NA---
250357	comp250357_c1	0.547893	mitochondrial import inner membrane translocase subunit tim10																																254197	comp254197_c0	4.28857	poly polymerase alpha
230509	comp230509_c0	0.543142	---NA---																																247537	comp247537_c1	4.28824	---NA---
59977	comp59977_c0	0.535705	60s ribosomal protein l11																																28711	comp28711_c0	4.2854	---NA---
149226	comp149226_c0	0.535205	hypothetical protein LOAG_00657																																221925	comp221925_c0	4.2854	---NA---
253401	comp253401_c0	0.530206	isoform b																																232649	comp232649_c1	4.2854	ribosomal protein l31
239159	comp239159_c0	0.528694	---NA---																																232856	comp232856_c0	4.2854	40s ribosomal protein s11
216589	comp216589_c0	0.527915	peptidyl-prolyl cis-trans isomerase h isoform 1																																249078	comp249078_c0	4.2854	bmh2p
243615	comp243615_c0	0.526583	cathepsin l-like cysteine proteinase																																256696	comp256696_c0	4.2854	dolichyl-diphosphooligosaccharide-protein glycosyltransferase
256753	comp256753_c0	0.520379	trehalose 6-phosphate synthase																																247149	comp247149_c0	4.28269	---NA---
246748	comp246748_c0	0.517436	collagen type iv alpha-3-binding																																93165	comp93165_c0	4.28218	---NA---
214441	comp214441_c0	0.514448	polycomb protein																																149460	comp149460_c0	4.27798	ubiquitin domain containing protein
209855	comp209855_c0	0.512092	hypothetical protein LOAG_00657																																239543	comp239543_c0	4.27355	---NA---
251520	comp251520_c0	0.508666	ammonium transporter																																257857	comp257857_c0	4.27324	---NA---
219856	comp219856_c0	0.506028	u4 u6 small nuclear ribonucleoprotein prp31																																249088	comp249088_c0	4.27302	40s ribosomal protein s1
244027	comp244027_c0	0.505713	beta 1																																256758	comp256758_c0	4.27302	dolichyl-diphosphooligosaccharide--protein glycosyltransferase subunit 1-like
75201	comp75201_c0	0.498989	elongation factor 1 beta																																258659	comp258659_c0	4.26887	protein nas- isoform a
246570	comp246570_c2	0.498612	---NA---																																23823	comp23823_c0	4.26679	---NA---
199248	comp199248_c0	0.497428	ribonuclease h2 subunit a-like																																258845	comp258845_c0	4.26679	---NA---
245112	comp245112_c0	0.493826	protein fars- isoform b																																258816	comp258816_c0	4.26522	---NA---
148547	comp148547_c0	0.483914	proteasome subunit alpha type-7																																258328	comp258328_c1	4.26119	tartrate-resistant acid phosphatase type 5-like
31460	comp31460_c0	0.482728	ribosomal protein s6																																183158	comp183158_c0	4.25855	---NA---
204185	comp204185_c0	0.482159	ribosomal protein s5																																258793	comp258793_c0	4.25414	---NA---
254866	comp254866_c0	0.477138	trafficking protein particle complex subunit 5-like																																224351	comp224351_c0	4.25154	---NA---
201895	comp201895_c0	0.475743	60s ribosomal protein l11																																22008	comp22008_c0	4.24793	peptidase s8 family protein
237971	comp237971_c0	0.475125	pescadillo homolog																																33221	comp33221_c0	4.24793	---NA---
220423	comp220423_c0	0.466876	ribosomal protein s6																																140659	comp140659_c0	4.24793	---NA---
257710	comp257710_c1	0.46344	cytochrome c-type heme lyase																																206506	comp206506_c0	4.24793	---NA---
250590	comp250590_c0	0.459383	egf-like domain containing protein																																231222	comp231222_c0	4.24793	thaumatin-like protein
31514	comp31514_c0	0.457268	vrfamide-like partial																																234496	comp234496_c0	4.24793	---NA---
248355	comp248355_c1	0.44784	fmrfamide-related peptide																																235999	comp235999_c0	4.24793	---NA---
256950	comp256950_c0	0.432798	ribosomal protein s7p s5e containing protein																																251200	comp251200_c1	4.24793	---NA---
246710	comp246710_c1	0.419103	calpain clp-1																																252867	comp252867_c1	4.24793	membrane glycoprotein yil173w precursor
255917	comp255917_c0	0.0978473	transmembrane amino acid transporter																																254243	comp254243_c3	4.24793	s-adenosylmethionine synthetase
253270	comp253270_c1	-0.794764	cytochrome p450 4v2																																255234	comp255234_c1	4.24793	hemagglutinin hemolysin-related protein
252422	comp252422_c1	-1.45233	-binding protein 1																																256911	comp256911_c0	4.24793	cysteine-rich repeat protein
248361	comp248361_c1	-1.52693	protein srap- isoform b																																93165	comp93165_c1	4.2363	---NA---
252806	comp252806_c0	-1.5769	anion exchange protein																																222506	comp222506_c0	4.23266	protein cyp-33e1
245195	comp245195_c1	-1.59736	---NA---																																254346	comp254346_c0	4.23102	lysosomal protective
256381	comp256381_c0	-1.62208	major antigen																																228800	comp228800_c0	4.22607	probable nuclear hormone receptor hr38-like
251422	comp251422_c0	-1.62418	protein twk- isoform a																																247420	comp247420_c0	4.22497	---NA---
253482	comp253482_c0	-1.63892	protein fbl- isoform a																																253728	comp253728_c0	4.22495	---NA---
257993	comp257993_c0	-1.66249	protein unc- isoform a																																234312	comp234312_c0	4.22239	---NA---
251295	comp251295_c1	-1.68436	mediator of rna polymerase ii transcription subunit 12-like																																238499	comp238499_c1	4.21501	ribosomal protein s12
254905	comp254905_c0	-1.68543	---NA---																																242982	comp242982_c0	4.21501	calreticulin
254186	comp254186_c2	-1.69648	glutamate receptor 1																																81452	comp81452_c0	4.20945	---NA---
249918	comp249918_c1	-1.71892	copine family protein																																213564	comp213564_c0	4.20945	hypothetical protein CRE_09737
249918	comp249918_c0	-1.72585	copine family protein																																236632	comp236632_c0	4.20945	protein srt- isoform a
243679	comp243679_c0	-1.73869	peroxisome biogenesis factor 1																																254906	comp254906_c1	4.20945	collagen-binding protein
245359	comp245359_c2	-1.73926	hypothetical protein LOAG_14081																																92673	comp92673_c0	4.20906	mitogen-activated protein kinase kinase kinase mlt-like
255444	comp255444_c0	-1.74871	s-adenosylmethionine mitochondrial carrier protein																																248038	comp248038_c2	4.20451	---NA---
241887	comp241887_c0	-1.75012	tropomyosin																																259917	comp259917_c0	4.20447	---NA---
235939	comp235939_c0	-1.75614	protein hmr- isoform b																																221179	comp221179_c0	4.20294	protein
258307	comp258307_c2	-1.7567	protein frm- isoform c																																215867	comp215867_c0	4.20163	---NA---
222277	comp222277_c0	-1.76064	cyclin-dependent kinase 5 activator 1-like																																253567	comp253567_c0	4.20163	zinc finger protein
227705	comp227705_c0	-1.77385	cre-twk-7 protein																																150807	comp150807_c0	4.19827	gactosylgalactosylxylosylprotein 3-beta-glucuronosyltransferase
255847	comp255847_c0	-1.79048	protein hmr- isoform b																																243784	comp243784_c0	4.1964	---NA---
246343	comp246343_c0	-1.79112	protein kin- isoform b																																204928	comp204928_c0	4.19471	purine nucleoside phosphorylase
256935	comp256935_c0	-1.79204	syntaxin-binding protein 5 isoform 1																																241327	comp241327_c0	4.19416	gland protein g19b10
239568	comp239568_c0	-1.79706	aaa atpase domain containing protein																																232313	comp232313_c0	4.19162	transmembrane amino acid transporter
218019	comp218019_c0	-1.79771	---NA---																																258749	comp258749_c0	4.1912	protein nas- isoform a
229248	comp229248_c0	-1.80853	Protein R02E4.2																																228387	comp228387_c0	4.19114	---NA---
252205	comp252205_c0	-1.81482	camk protein kinase																																220622	comp220622_c0	4.19068	patched family protein
254312	comp254312_c0	-1.82342	protein kin- isoform b																																255579	comp255579_c1	4.1883	---NA---
255881	comp255881_c0	-1.82573	lysosomal alpha-mannosidase-like																																253861	comp253861_c0	4.18587	hypothetical protein OXYTRI_19335
249614	comp249614_c0	-1.82929	ani s 2 allergen																																249497	comp249497_c5	4.18352	rbp-1 protein
253650	comp253650_c1	-1.82965	na k 2cl co-transporter																																186880	comp186880_c0	4.18253	---NA---
249818	comp249818_c0	-1.83343	ani s 2 allergen																																242055	comp242055_c1	4.17944	---NA---
184613	comp184613_c0	-1.83428	---NA---																																249842	comp249842_c0	4.17493	---NA---
242907	comp242907_c0	-1.83464	twik (kcnk-like) family of potassium alpha subunit 7																																128678	comp128678_c1	4.16993	---NA---
231945	comp231945_c1	-1.83818	protein sgca- isoform a																																143104	comp143104_c0	4.16993	---NA---
251468	comp251468_c0	-1.84037	protein del- isoform a																																145463	comp145463_c0	4.16993	pappalysin-1 family protein
258512	comp258512_c0	-1.85901	orf																																151513	comp151513_c0	4.16993	isoform a
254222	comp254222_c1	-1.86182	protein nas- isoform a																																235738	comp235738_c0	4.16993	glutathione synthetase
255923	comp255923_c0	-1.86314	protein unc-80 homolog																																247789	comp247789_c0	4.16993	60s ribosomal protein
237967	comp237967_c0	-1.86409	---NA---																																248356	comp248356_c0	4.16993	cysteine-rich repeat protein
243066	comp243066_c1	-1.88211	ml domain containing protein																																249255	comp249255_c0	4.16993	aaa atpase domain-containing protein
220368	comp220368_c0	-1.8839	membrane metallo-endopeptidase-like 1-like																																252911	comp252911_c0	4.16993	serine protease family
257034	comp257034_c0	-1.88441	protein qui- isoform a																																254565	comp254565_c0	4.16993	cytochrome p450-like protein
242193	comp242193_c0	-1.88868	udp-gal:beta c beta - polypeptide isoform cra_b																																255974	comp255974_c2	4.16993	heat shock cognate 70
236622	comp236622_c0	-1.89016	ste ste20 khs protein kinase																																253120	comp253120_c3	4.1681	---NA---
223411	comp223411_c0	-1.89469	protein twk- isoform a																																234568	comp234568_c0	4.1657	solute carrier family 13 member 5 isoform 1
247323	comp247323_c0	-1.89547	cre-mltn-7 protein																																178547	comp178547_c0	4.16491	---NA---
250225	comp250225_c0	-1.8971	protein dop- isoform c																																228238	comp228238_c0	4.16099	---NA---
240814	comp240814_c0	-1.89975	protein twk-18																																248038	comp248038_c0	4.15894	---NA---
256461	comp256461_c2	-1.90282	lipid phosphate phosphohydrolase 1-like																																211337	comp211337_c0	4.15855	---NA---
257462	comp257462_c0	-1.91568	four domain-type voltage-gated ion channel alpha-1 subunit																																257051	comp257051_c1	4.15715	---NA---
201971	comp201971_c0	-1.91904	cre-tyr-3 protein																																253596	comp253596_c0	4.1565	cathepsin l2
250177	comp250177_c0	-1.92724	cre-ptr- protein																																246670	comp246670_c0	4.15571	---NA---
208469	comp208469_c0	-1.92961	---NA---																																245277	comp245277_c0	4.15433	pellino family protein
245269	comp245269_c0	-1.93382	kinesin-like protein kif3b																																254020	comp254020_c0	4.15265	---NA---
256994	comp256994_c0	-1.93411	sodium hydrogen exchanger-like domain-containing protein 1-like																																258783	comp258783_c0	4.15159	---NA---
220536	comp220536_c0	-1.93426	---NA---																																238643	comp238643_c0	4.14839	---NA---
245013	comp245013_c0	-1.95526	protein sgca- isoform a																																246670	comp246670_c1	4.14048	---NA---
254786	comp254786_c0	-1.95753	voltage-dependent calcium channel type a subunit alpha-1-like																																243145	comp243145_c0	4.13809	---NA---
251847	comp251847_c0	-1.95945	arginine kinase																																237978	comp237978_c0	4.1375	---NA---
256932	comp256932_c1	-1.98002	---NA---																																226361	comp226361_c0	4.13386	---NA---
234942	comp234942_c0	-1.98059	alpha-l- tissue																																254346	comp254346_c1	4.13358	lysosomal protective
189358	comp189358_c0	-2	intraflagellar transport protein 140 homolog																																247135	comp247135_c1	4.13023	---NA---
245102	comp245102_c0	-2.00117	protein kvs- isoform b																																27837	comp27837_c0	4.12928	---NA---
144437	comp144437_c0	-2.00156	chromodomain-helicase-dna-binding protein 7																																29500	comp29500_c0	4.12928	---NA---
255376	comp255376_c0	-2.00281	transformation transcription domain-associated protein																																33166	comp33166_c0	4.12928	---NA---
191031	comp191031_c0	-2.01235	---NA---																																142447	comp142447_c0	4.12928	---NA---
234738	comp234738_c0	-2.01897	multidrug resistance-associated protein 7-like																																189770	comp189770_c1	4.12928	---NA---
252636	comp252636_c2	-2.02137	glutamate receptor 1																																230657	comp230657_c0	4.12928	---NA---
248794	comp248794_c3	-2.0269	cre-atp-2 protein																																254360	comp254360_c0	4.12928	---NA---
238158	comp238158_c0	-2.03742	protein unc- isoform e																																254373	comp254373_c0	4.12928	lipoprotein
86103	comp86103_c0	-2.06266	hypothetical protein LOAG_06435																																126766	comp126766_c0	4.12588	---NA---
226621	comp226621_c0	-2.08074	protein twk-18																																206488	comp206488_c0	4.12262	---NA---
257544	comp257544_c0	-2.09099	four domain-type voltage-gated ion channel alpha-1 subunit																																242080	comp242080_c0	4.12102	phosphatidylinositol-4-phosphate 5-kinase type-1 gamma
252392	comp252392_c0	-2.09265	o-glycosyl hydrolase family 30 protein																																246905	comp246905_c1	4.12102	---NA---
244147	comp244147_c0	-2.09694	protein cdka- isoform b																																207984	comp207984_c0	4.11974	Hypothetical protein CBG00873
244522	comp244522_c0	-2.107	---NA---																																173526	comp173526_c0	4.11905	---NA---
240052	comp240052_c0	-2.11561	alpha-l- tissue																																211077	comp211077_c0	4.11894	---NA---
240749	comp240749_c0	-2.12	---NA---																																183929	comp183929_c0	4.11718	---NA---
257760	comp257760_c0	-2.12019	protein isoform a																																231486	comp231486_c0	4.11123	protein nep- isoform b
251945	comp251945_c0	-2.12553	---NA---																																250236	comp250236_c1	4.1036	acid phosphatase-1
250425	comp250425_c0	-2.12784	Hypothetical protein CBG21340																																244480	comp244480_c0	4.1027	---NA---
228835	comp228835_c0	-2.1307	---NA---																																179146	comp179146_c0	4.10215	---NA---
253728	comp253728_c1	-2.13544	---NA---																																255613	comp255613_c2	4.09954	cysteine protease
152243	comp152243_c0	-2.14456	beta- levanase invertase																																238518	comp238518_c0	4.09398	---NA---
250257	comp250257_c1	-2.15319	isoform e																																248897	comp248897_c1	4.09276	---NA---
246788	comp246788_c0	-2.1564	protein oct- isoform b																																244253	comp244253_c0	4.09179	---NA---
183578	comp183578_c0	-2.16398	---NA---																																148341	comp148341_c0	4.08869	---NA---
234003	comp234003_c1	-2.17792	ammonium transporter 1																																140390	comp140390_c0	4.08746	---NA---
222343	comp222343_c0	-2.18641	protein unc- isoform b																																147321	comp147321_c0	4.08746	protein
243979	comp243979_c0	-2.20246	endothelin-converting enzyme 1																																147438	comp147438_c0	4.08746	---NA---
211677	comp211677_c0	-2.21871	tk abl protein kinase																																208968	comp208968_c0	4.08746	---NA---
257148	comp257148_c1	-2.22412	amop domain protein																																210204	comp210204_c0	4.08746	---NA---
247519	comp247519_c0	-2.22874	---NA---																																248035	comp248035_c0	4.08746	---NA---
257148	comp257148_c0	-2.23349	amop domain protein																																258036	comp258036_c1	4.08746	---NA---
258283	comp258283_c1	-2.23884	---NA---																																260237	comp260237_c0	4.08746	---NA---
212333	comp212333_c0	-2.24077	---NA---																																250123	comp250123_c2	4.08529	---NA---
220260	comp220260_c0	-2.24926	---NA---																																228209	comp228209_c0	4.08144	---NA---
241618	comp241618_c0	-2.25084	Hypothetical protein CBG16422																																148896	comp148896_c0	4.07973	uncharacterized family 31 glucosidase kiaa1161-like
245436	comp245436_c0	-2.25526	hypothetical protein CRE_10276																																247484	comp247484_c0	4.07928	---NA---
253568	comp253568_c0	-2.26303	protein glr- isoform b																																243536	comp243536_c0	4.07869	rbp-1 protein
118342	comp118342_c0	-2.26497	---NA---																																247271	comp247271_c1	4.07764	---NA---
190683	comp190683_c0	-2.26849	potassium voltage-gated channel subfamily h member 7																																255143	comp255143_c1	4.07682	chaperone protein
244938	comp244938_c0	-2.26995	---NA---																																150952	comp150952_c0	4.07529	---NA---
190317	comp190317_c0	-2.27462	monocarboxylate transporter																																200997	comp200997_c0	4.07039	---NA---
236226	comp236226_c0	-2.29366	dna polymerase subunit gamma-1																																230737	comp230737_c0	4.06736	---NA---
149854	comp149854_c0	-2.29859	ani s 9 allergen precursor																																253020	comp253020_c1	4.06178	protein glrx-10
256932	comp256932_c0	-2.30238	---NA---																																215032	comp215032_c0	4.05889	---NA---
249492	comp249492_c0	-2.3061	nicotinic acetylcholine receptor alpha subunit																																250123	comp250123_c1	4.05889	---NA---
253446	comp253446_c0	-2.31079	protein del-9																																251022	comp251022_c0	4.05889	transcriptional regulator
249457	comp249457_c0	-2.31451	protein sulp-3																																257268	comp257268_c0	4.05889	cystathionine beta-synthase
241058	comp241058_c0	-2.31479	---NA---																																243013	comp243013_c0	4.05807	cre-ptr-12 protein
89713	comp89713_c0	-2.32613	lipase family protein																																32542	comp32542_c0	4.05311	---NA---
255216	comp255216_c0	-2.33641	syntaxin-binding protein 5 isoform 2																																251741	comp251741_c0	4.05311	---NA---
156381	comp156381_c0	-2.33866	---NA---																																252620	comp252620_c2	4.05311	---NA---
249628	comp249628_c0	-2.34036	cre-glr-7 protein																																188948	comp188948_c0	4.04439	cna b domain protein
257454	comp257454_c1	-2.34317	sodium calcium exchanger 1																																229680	comp229680_c0	4.04439	---NA---
28441	comp28441_c0	-2.34981	---NA---																																247271	comp247271_c0	4.04439	---NA---
238337	comp238337_c0	-2.35585	---NA---																																255621	comp255621_c2	4.04439	---NA---
253321	comp253321_c0	-2.36518	multidrug resistance protein 1																																257900	comp257900_c0	4.04439	actinin-like protein
255090	comp255090_c1	-2.36814	protein isoform b																																258779	comp258779_c0	4.04439	cysteine-rich repeat protein
252939	comp252939_c0	-2.36923	protein del- isoform a																																245111	comp245111_c2	4.04221	---NA---
219753	comp219753_c0	-2.39341	---NA---																																204567	comp204567_c0	4.04209	---NA---
144375	comp144375_c0	-2.39771	---NA---																																215330	comp215330_c0	4.03747	---NA---
252939	comp252939_c1	-2.39803	protein del- isoform a																																229395	comp229395_c0	4.02975	---NA---
36516	comp36516_c0	-2.39855	acetylcholine receptor deg-3-like protein																																202295	comp202295_c0	4.02237	rbp-1 protein
255215	comp255215_c0	-2.42531	---NA---																																237095	comp237095_c0	4.02237	---NA---
245660	comp245660_c0	-2.45468	rna-directed dna polymerase from mobile element jockey-like																																253230	comp253230_c0	4.02124	---NA---
257083	comp257083_c0	-2.45744	fork head domain containing protein																																152861	comp152861_c0	4.01495	---NA---
195935	comp195935_c0	-2.45802	cre-nsy-1 protein																																253440	comp253440_c0	4.01282	---NA---
253712	comp253712_c0	-2.45943	neurogenic locus notch homolog protein 2																																254305	comp254305_c1	4.01282	dihydropyrimidinase
245297	comp245297_c0	-2.4604	---NA---																																232421	comp232421_c0	4.01123	---NA---
244245	comp244245_c1	-2.47385	protein let- isoform a																																247135	comp247135_c0	4.00766	---NA---
189744	comp189744_c0	-2.47721	protein dgk-5																																220342	comp220342_c0	4.00429	---NA---
235049	comp235049_c0	-2.47917	---NA---																																149601	comp149601_c0	4	---NA---
255195	comp255195_c0	-2.49091	sodium calcium exchanger 1																																220876	comp220876_c0	4	---NA---
254948	comp254948_c0	-2.49248	---NA---																																225463	comp225463_c0	4	---NA---
233333	comp233333_c0	-2.4975	---NA---																																236680	comp236680_c0	4	---NA---
169576	comp169576_c0	-2.50069	protein isoform a																																241401	comp241401_c0	4	protease do-like chloroplastic-like
237910	comp237910_c0	-2.50534	---NA---																																246878	comp246878_c0	4	ubiquitin extension protein
85647	comp85647_c0	-2.50994	spectrin alpha																																251380	comp251380_c0	4	neutral alkaline nonlysosomal ceramidase family protein
229180	comp229180_c0	-2.51134	protein nep-2																																258765	comp258765_c1	3.99311	---NA---
255454	comp255454_c1	-2.51489	cre-ndg-4 protein																																228893	comp228893_c0	3.98351	---NA---
31521	comp31521_c0	-2.51887	---NA---																																85444	comp85444_c0	3.98266	---NA---
249901	comp249901_c0	-2.52517	cre-nlg-1 protein																																253392	comp253392_c1	3.98244	---NA---
206806	comp206806_c0	-2.52641	---NA---																																246438	comp246438_c0	3.98185	---NA---
251910	comp251910_c0	-2.53019	transposase																																238800	comp238800_c0	3.98011	---NA---
248859	comp248859_c0	-2.53087	cre-tyr-3 protein																																74880	comp74880_c0	3.97728	polyubiquitin
237079	comp237079_c0	-2.53526	voltage-dependent calcium channel type a subunit alpha-1-like																																187936	comp187936_c0	3.97728	---NA---
258677	comp258677_c0	-2.53636	protein ketn- isoform b																																244790	comp244790_c0	3.97728	---NA---
252761	comp252761_c0	-2.53673	myosin heavy chain																																246807	comp246807_c2	3.97728	---NA---
82717	comp82717_c0	-2.53916	myosin heavy chain																																255401	comp255401_c1	3.97728	protein kinase domain containing protein
239358	comp239358_c0	-2.54338	---NA---																																244790	comp244790_c1	3.9752	---NA---
222028	comp222028_c0	-2.54649	gland protein g12h04																																233368	comp233368_c0	3.96963	40s ribosomal protein s2
258425	comp258425_c0	-2.56069	protein ketn- isoform a																																236063	comp236063_c0	3.96963	thaumatin-like protein
249036	comp249036_c0	-2.56308	---NA---																																265151	comp265151_c0	3.96963	---NA---
253461	comp253461_c0	-2.56825	protein tyr-5																																255924	comp255924_c1	3.96239	---NA---
255118	comp255118_c1	-2.57746	vap1 protein																																191356	comp191356_c0	3.96025	---NA---
231512	comp231512_c0	-2.58496	---NA---																																235798	comp235798_c0	3.95971	pellino family protein
255118	comp255118_c0	-2.58496	ancylostoma secreted protein 2																																229025	comp229025_c0	3.95966	---NA---
254948	comp254948_c1	-2.5873	---NA---																																258276	comp258276_c0	3.95777	poly polymerase-like
245031	comp245031_c0	-2.59384	cre-glr-7 protein																																62693	comp62693_c0	3.9542	---NA---
237217	comp237217_c0	-2.60647	Hypothetical protein CBG21340																																172217	comp172217_c0	3.9542	---NA---
254407	comp254407_c0	-2.61082	gag-pol polyprotein																																223034	comp223034_c1	3.9542	transcriptional sir2 family protein
257329	comp257329_c0	-2.61193	---NA---																																258682	comp258682_c0	3.9542	---NA---
231048	comp231048_c0	-2.61244	cre-nlg-1 protein																																243252	comp243252_c0	3.94753	---NA---
209634	comp209634_c0	-2.61692	---NA---																																257064	comp257064_c1	3.94753	cysteine-rich repeat protein
193009	comp193009_c0	-2.61697	chorismate mutase precursor protein																																250073	comp250073_c0	3.94677	hypothetical protein Aave_2802
43806	comp43806_c0	-2.62449	calponin homolog ov9m																																258665	comp258665_c0	3.94475	---NA---
258816	comp258816_c0	-2.62583	---NA---																																146311	comp146311_c0	3.9386	fic domain-containing partial
255329	comp255329_c0	-2.62614	dynein heavy chain																																211364	comp211364_c0	3.9386	---NA---
42714	comp42714_c0	-2.62733	calponin family protein																																258150	comp258150_c0	3.9386	---NA---
250216	comp250216_c0	-2.62981	rna recognition motif protein																																219714	comp219714_c0	3.93487	protein tyr-5
220233	comp220233_c0	-2.64193	cre-cpna-2 protein																																239543	comp239543_c1	3.93411	---NA---
246742	comp246742_c0	-2.64272	---NA---																																256255	comp256255_c0	3.9329	phosphoglycerate mutase family protein
251265	comp251265_c0	-2.654	myosin heavy chain																																253504	comp253504_c0	3.93079	hypothetical protein Aave_2802
157087	comp157087_c0	-2.65794	gland protein g12h04																																228743	comp228743_c0	3.93074	---NA---
84955	comp84955_c0	-2.68335	---NA---																																236944	comp236944_c0	3.93074	---NA---
253321	comp253321_c1	-2.6865	multidrug resistance protein 3																																245674	comp245674_c0	3.93074	nas-15 protein
246857	comp246857_c0	-2.69302	cre-pat-12 protein																																248109	comp248109_c1	3.93074	---NA---
238150	comp238150_c0	-2.69492	protein tnt- isoform a																																263247	comp263247_c0	3.93074	---NA---
246404	comp246404_c0	-2.69954	intraflagellar transport protein 140 homolog																																232270	comp232270_c0	3.92935	protein
212111	comp212111_c0	-2.69961	chorismate mutase precursor protein																																231807	comp231807_c0	3.9288	c52 protein
256838	comp256838_c0	-2.70234	myosin tail family protein																																243982	comp243982_c0	3.926	heat shock protein partial
258240	comp258240_c1	-2.71379	transmembrane cell adhesion receptor mua-3																																122335	comp122335_c0	3.92528	protein dachsous-like
255295	comp255295_c0	-2.72403	c52 protein																																248961	comp248961_c0	3.92427	60s ribosomal protein l10-3
252595	comp252595_c0	-2.72975	---NA---																																251015	comp251015_c0	3.92427	---NA---
185186	comp185186_c0	-2.73247	---NA---																																252027	comp252027_c0	3.92283	---NA---
254675	comp254675_c0	-2.73411	---NA---																																258808	comp258808_c0	3.91721	af473828_1gland-specific protein g5d08
224550	comp224550_c0	-2.73697	cre-nkcc-1 protein																																247484	comp247484_c1	3.91098	---NA---
260395	comp260395_c0	-2.73882	af273731_1hypothetical esophageal gland cell secretory protein 4																																146815	comp146815_c0	3.90689	---NA---
145350	comp145350_c0	-2.74279	---NA---																																251254	comp251254_c0	3.90433	---NA---
28898	comp28898_c0	-2.74322	---NA---																																257485	comp257485_c2	3.89202	appr-1-p processing domain protein
246655	comp246655_c0	-2.75439	acyl- synthetase family member 4-like																																218398	comp218398_c1	3.89104	predicted protein
252846	comp252846_c0	-2.75974	protein lfi- isoform b																																242231	comp242231_c2	3.89077	---NA---
148962	comp148962_c0	-2.76393	protein twk- isoform a																																254675	comp254675_c2	3.89053	---NA---
253461	comp253461_c1	-2.76725	protein tyr-5																																148008	comp148008_c0	3.88886	---NA---
253632	comp253632_c0	-2.7697	---NA---																																249072	comp249072_c0	3.88613	protein spas- isoform a
211771	comp211771_c0	-2.77698	---NA---																																242055	comp242055_c0	3.88435	---NA---
253124	comp253124_c1	-2.77883	protein myo-2																																243964	comp243964_c0	3.88264	---NA---
254346	comp254346_c0	-2.7855	lysosomal protective																																205692	comp205692_c0	3.88101	---NA---
202420	comp202420_c1	-2.7866	hypothetical protein LOAG_06154																																242787	comp242787_c0	3.87856	---NA---
254905	comp254905_c1	-2.79209	---NA---																																140896	comp140896_c0	3.8785	protein nep-1
257458	comp257458_c1	-2.79355	protein gcy- isoform a																																199330	comp199330_c0	3.87447	protein
248944	comp248944_c1	-2.79373	---NA---																																256982	comp256982_c0	3.87447	---NA---
237398	comp237398_c0	-2.79718	hypothetical protein CRE_12424																																243659	comp243659_c1	3.87364	---NA---
261069	comp261069_c0	-2.79774	hypothetical tyrosinase-like protein in chromosome																																187981	comp187981_c0	3.87173	---NA---
250851	comp250851_c0	-2.79976	lipid depleted protein 3																																220600	comp220600_c1	3.87036	---NA---
214060	comp214060_c0	-2.81629	---NA---																																151937	comp151937_c0	3.8679	---NA---
192853	comp192853_c0	-2.81733	---NA---																																252260	comp252260_c0	3.867	---NA---
77287	comp77287_c0	-2.82602	af273731_1hypothetical esophageal gland cell secretory protein 4																																240916	comp240916_c0	3.86673	---NA---
235022	comp235022_c0	-2.83877	rna recognition motif protein																																243628	comp243628_c0	3.86645	---NA---
255683	comp255683_c1	-2.84891	rbp-1 protein																																221883	comp221883_c0	3.86267	---NA---
241596	comp241596_c0	-2.85594	glutamic acid decarboxylase																																255683	comp255683_c0	3.8616	rbp-1 protein
190629	comp190629_c0	-2.85634	cre-cpna-2 protein																																144326	comp144326_c0	3.85798	---NA---
209681	comp209681_c0	-2.86035	short chain dehydrogenase reductase family protein																																248562	comp248562_c1	3.85798	heat shock protein 90
257944	comp257944_c0	-2.87304	tartrate-resistant acid phosphatase type 5-like																																235367	comp235367_c0	3.85708	isoform b
141541	comp141541_c0	-2.87447	e3 ubiquitin-protein ligase ubr5																																227972	comp227972_c1	3.85647	---NA---
169082	comp169082_c0	-2.88613	cre-sprr-2 protein																																212295	comp212295_c0	3.85186	---NA---
169775	comp169775_c0	-2.89789	hypothetical tyrosinase-like protein in chromosome																																255295	comp255295_c0	3.84854	c52 protein
254995	comp254995_c0	-2.90765	glutamate decarboxylase																																254675	comp254675_c0	3.84668	---NA---
231351	comp231351_c0	-2.96782	---NA---																																246525	comp246525_c0	3.84645	Protein Y47D3B.1
249141	comp249141_c0	-2.96857	esophageal gland cell secretory protein 29																																248863	comp248863_c0	3.84557	---NA---
244191	comp244191_c0	-2.97039	protein nep-2																																82349	comp82349_c0	3.84549	---NA---
236290	comp236290_c1	-2.97848	choline o-acetyltransferase																																249238	comp249238_c0	3.83996	---NA---
182306	comp182306_c0	-2.98225	---NA---																																247420	comp247420_c1	3.83987	---NA---
233971	comp233971_c0	-3	transport and golgi organization-like																																247400	comp247400_c0	3.83895	---NA---
140546	comp140546_c0	-3.00605	---NA---																																253392	comp253392_c0	3.8365	---NA---
258328	comp258328_c0	-3.01213	tartrate-resistant acid phosphatase type 5-like																																254967	comp254967_c1	3.8346	---NA---
258752	comp258752_c0	-3.0163	---NA---																																211958	comp211958_c0	3.83289	---NA---
211700	comp211700_c0	-3.01769	---NA---																																237883	comp237883_c0	3.83289	---NA---
258765	comp258765_c1	-3.02131	---NA---																																253422	comp253422_c2	3.83229	rbp-1 protein
258793	comp258793_c0	-3.02237	---NA---																																247817	comp247817_c0	3.83022	poly polymerase gamma
241729	comp241729_c0	-3.02748	short chain dehydrogenase reductase family protein																																240736	comp240736_c0	3.82782	---NA---
248589	comp248589_c0	-3.03176	voltage-gated calcium t- alpha elegans cca-1 ortholog																																223987	comp223987_c0	3.82725	---NA---
245251	comp245251_c0	-3.03562	Protein F26A10.2																																30116	comp30116_c0	3.82597	---NA---
253545	comp253545_c0	-3.03562	gag-pol polyprotein																																29293	comp29293_c0	3.82443	---NA---
206154	comp206154_c0	-3.04231	nnmt pnmt temt family protein																																229734	comp229734_c0	3.82018	protein nhr- isoform a
266091	comp266091_c0	-3.04264	cre-unc-89 protein																																230852	comp230852_c0	3.81979	phosphoethanolamine n-
249842	comp249842_c0	-3.0458	---NA---																																252745	comp252745_c0	3.81838	---NA---
144676	comp144676_c0	-3.04963	metabotropic glutamate receptor 3																																192597	comp192597_c0	3.81321	predicted protein
91958	comp91958_c0	-3.07866	cadherin domain containing protein																																255771	comp255771_c3	3.81307	adenosylhomocysteinase
248869	comp248869_c0	-3.08179	---NA---																																151340	comp151340_c0	3.80735	---NA---
264927	comp264927_c0	-3.08299	fragile site-associated protein																																227166	comp227166_c1	3.80735	---NA---
250568	comp250568_c0	-3.09708	immunoglobulin i-set domain containing protein																																252750	comp252750_c0	3.80735	---NA---
131169	comp131169_c0	-3.10017	protein unc- isoform a																																256929	comp256929_c0	3.80735	---NA---
267351	comp267351_c0	-3.13303	---NA---																																267434	comp267434_c0	3.80735	---NA---
259595	comp259595_c0	-3.14296	---NA---																																220600	comp220600_c2	3.79998	---NA---
244813	comp244813_c1	-3.15094	---NA---																																249285	comp249285_c1	3.79701	cystathionine gamma-lyase
191366	comp191366_c0	-3.16398	---NA---																																205964	comp205964_c0	3.7968	---NA---
197374	comp197374_c0	-3.16457	protein phat-5																																235353	comp235353_c0	3.79586	---NA---
22782	comp22782_c0	-3.16749	hypothetical protein WUBG_03913, partial																																258438	comp258438_c0	3.79323	btb poz domain-containing protein 2
253166	comp253166_c0	-3.16993	atp-dependent rna helicase ded1																																257792	comp257792_c0	3.79256	dead box rna helicase
205538	comp205538_c0	-3.1803	---NA---																																211086	comp211086_c0	3.79008	---NA---
208822	comp208822_c0	-3.19754	---NA---																																248456	comp248456_c0	3.78863	---NA---
211128	comp211128_c0	-3.21889	protein unc- isoform a																																233930	comp233930_c0	3.7866	---NA---
197321	comp197321_c0	-3.221	---NA---																																258765	comp258765_c0	3.78338	---NA---
249141	comp249141_c1	-3.22239	esophageal gland cell secretory protein 29																																30718	comp30718_c0	3.78136	---NA---
257899	comp257899_c2	-3.25123	---NA---																																241025	comp241025_c0	3.77855	---NA---
207185	comp207185_c0	-3.25291	---NA---																																82108	comp82108_c0	3.77574	---NA---
34297	comp34297_c0	-3.25939	---NA---																																228898	comp228898_c1	3.77565	---NA---
86727	comp86727_c0	-3.27753	intraflagellar transport protein 140 homolog																																244718	comp244718_c0	3.77291	annexin a6-like
32802	comp32802_c0	-3.28499	phosphorylase b kinase regulatory subunit liver isoform																																211380	comp211380_c0	3.77259	---NA---
232048	comp232048_c0	-3.2854	phosphoglycerate mutase																																252914	comp252914_c1	3.77083	protein isoform a
223670	comp223670_c0	-3.29278	---NA---																																247484	comp247484_c2	3.77007	---NA---
248578	comp248578_c0	-3.30117	60s ribosomal protein l4																																238948	comp238948_c0	3.76377	solute carrier family 13 member 5
92057	comp92057_c0	-3.30905	protein unc- isoform b																																259617	comp259617_c0	3.76377	---NA---
257422	comp257422_c0	-3.32193	gap-pol polyprotein																																242440	comp242440_c0	3.76065	nuclear receptor nhr-6
82167	comp82167_c0	-3.3339	phosphoglycerate mutase																																228009	comp228009_c0	3.75699	---NA---
251523	comp251523_c1	-3.34395	---NA---																																226083	comp226083_c0	3.75002	---NA---
267621	comp267621_c0	-3.35588	protein nep-2																																230273	comp230273_c0	3.74894	---NA---
251167	comp251167_c0	-3.35669	voltage-dependent t-type calcium channel subunit alpha-1h-like																																90023	comp90023_c0	3.74595	---NA---
244718	comp244718_c0	-3.35701	annexin a6-like																																85047	comp85047_c0	3.74416	protein isoform a
245117	comp245117_c0	-3.36305	sodium- and chloride-dependent glycine transporter 2-like																																220600	comp220600_c0	3.74296	---NA---
253190	comp253190_c0	-3.37851	tpa: gag-pol polyprotein																																255346	comp255346_c0	3.74024	---NA---
187635	comp187635_c0	-3.38247	sodium- and chloride-dependent glycine transporter 2-like																																220641	comp220641_c0	3.73697	---NA---
234065	comp234065_c0	-3.38421	alcohol dehydrogenase class 3																																240372	comp240372_c0	3.73697	---NA---
71816	comp71816_c0	-3.38466	---NA---																																252107	comp252107_c0	3.73552	---NA---
247149	comp247149_c0	-3.38793	---NA---																																253120	comp253120_c0	3.73533	---NA---
240852	comp240852_c1	-3.39232	ribosomal protein l24																																245595	comp245595_c0	3.72855	---NA---
251015	comp251015_c2	-3.39232	---NA---																																255491	comp255491_c0	3.72792	---NA---
257896	comp257896_c1	-3.41093	px domain protein																																179743	comp179743_c0	3.72683	---NA---
227719	comp227719_c0	-3.4245	abc transporter transmembrane region family protein																																229730	comp229730_c0	3.72489	---NA---
231807	comp231807_c0	-3.42824	c52 protein																																227068	comp227068_c0	3.72403	---NA---
258466	comp258466_c3	-3.43296	pa2l_caeel ame: full=phospholipase a2-like protein flags: precursor																																254967	comp254967_c0	3.72264	---NA---
191180	comp191180_c0	-3.43382	---NA---																																219338	comp219338_c0	3.72247	---NA---
179924	comp179924_c0	-3.44144	extracellular solute-binding protein family 1																																240970	comp240970_c0	3.72247	---NA---
252640	comp252640_c1	-3.44184	arabinogalactan endo- -beta-galactosidase																																255583	comp255583_c0	3.72247	---NA---
199786	comp199786_c0	-3.45003	protein unc- isoform b																																204042	comp204042_c0	3.71741	---NA---
213262	comp213262_c0	-3.45213	---NA---																																217947	comp217947_c0	3.71728	methylthioribulose-1-phosphate dehydratase
34206	comp34206_c0	-3.48543	---NA---																																243252	comp243252_c1	3.71049	---NA---
179436	comp179436_c0	-3.48678	---NA---																																253728	comp253728_c1	3.70143	---NA---
239295	comp239295_c0	-3.49643	60s ribosomal protein l20																																24306	comp24306_c0	3.70044	---NA---
222419	comp222419_c0	-3.50014	---NA---																																219487	comp219487_c0	3.70044	---NA---
203605	comp203605_c0	-3.50553	---NA---																																221170	comp221170_c0	3.70044	---NA---
227096	comp227096_c0	-3.50635	---NA---																																238985	comp238985_c0	3.70044	---NA---
257544	comp257544_c2	-3.51362	four domain-type voltage-gated ion channel alpha-1 subunit																																244889	comp244889_c0	3.70044	---NA---
250553	comp250553_c0	-3.5301	myosin tail family protein																																260829	comp260829_c0	3.70044	---NA---
243827	comp243827_c0	-3.53605	poly polymerase gamma-like																																258098	comp258098_c0	3.69544	---NA---
194166	comp194166_c0	-3.56071	---NA---																																258235	comp258235_c0	3.69531	---NA---
91890	comp91890_c0	-3.56294	---NA---																																249141	comp249141_c1	3.69224	esophageal gland cell secretory protein 29
241964	comp241964_c1	-3.56768	component of the counting factor complex																																243536	comp243536_c1	3.69197	rbp-1 protein
256088	comp256088_c1	-3.58496	pa2l_caeel ame: full=phospholipase a2-like protein flags: precursor																																213317	comp213317_c0	3.69188	---NA---
228009	comp228009_c0	-3.61863	---NA---																																216295	comp216295_c0	3.69076	---NA---
245421	comp245421_c0	-3.62317	---NA---																																253466	comp253466_c0	3.6893	poly polymerase alpha
255646	comp255646_c2	-3.62449	---NA---																																232125	comp232125_c0	3.68758	---NA---
254721	comp254721_c0	-3.62535	hypothetical protein Aave_2802																																227228	comp227228_c0	3.68706	histone-lysine n-methyltransferase ehmt1-like isoform 2
248340	comp248340_c0	-3.62727	mitochondrial adp atp translocase																																247486	comp247486_c1	3.68617	poly polymerase gamma
254301	comp254301_c0	-3.6386	protein nas-23																																255683	comp255683_c1	3.68442	rbp-1 protein
258514	comp258514_c0	-3.64386	---NA---																																231975	comp231975_c0	3.68353	---NA---
247627	comp247627_c2	-3.65586	---NA---																																188492	comp188492_c0	3.68182	nuclear receptor nhr-61
255083	comp255083_c0	-3.65711	hypothetical protein FOC4_g10007523																																239892	comp239892_c1	3.68182	---NA---
248671	comp248671_c1	-3.66131	transcript antisense to ribosomal rna protein																																252198	comp252198_c0	3.68101	hypothetical protein BJ6T_16630
247902	comp247902_c1	-3.66676	cross-pathway control protein 1																																253962	comp253962_c1	3.68049	---NA---
197008	comp197008_c0	-3.66928	extracellular solute-binding protein family 1																																144469	comp144469_c0	3.67807	---NA---
251727	comp251727_c0	-3.68281	---NA---																																204919	comp204919_c0	3.67807	---NA---
258307	comp258307_c1	-3.6837	protein frm- isoform d																																225558	comp225558_c0	3.67807	---NA---
85082	comp85082_c0	-3.6845	---NA---																																250663	comp250663_c0	3.67698	nuclear receptor nhr-6
255683	comp255683_c0	-3.69408	rbp-1 protein																																151815	comp151815_c0	3.67361	protein tyr-5
247862	comp247862_c0	-3.70044	protein ugt- isoform b																																251805	comp251805_c0	3.67129	protein cdh-1
252216	comp252216_c1	-3.70044	uncharacterized transposon-derived																																240221	comp240221_c0	3.6669	---NA---
254094	comp254094_c0	-3.74723	poly polymerase gamma-like																																205932	comp205932_c0	3.666	---NA---
256856	comp256856_c2	-3.75661	actin-																																243659	comp243659_c0	3.66145	---NA---
32221	comp32221_c0	-3.76553	---NA---																																258476	comp258476_c0	3.65992	---NA---
238903	comp238903_c0	-3.7761	aldehyde dehydrogenase																																222941	comp222941_c0	3.65951	---NA---
222400	comp222400_c0	-3.78261	alcohol dehydrogenase																																152590	comp152590_c0	3.65821	---NA---
244438	comp244438_c0	-3.7866	isocitrate lyase																																232690	comp232690_c0	3.65821	protein isoform a
258821	comp258821_c0	-3.79008	ubiquitin 40s ribosomal protein s27a fusion																																255117	comp255117_c0	3.65617	---NA---
243033	comp243033_c0	-3.79307	---NA---																																239434	comp239434_c0	3.65535	---NA---
251296	comp251296_c0	-3.79442	thaumatin domain family protein																																249497	comp249497_c3	3.65535	rbp-1 protein
252085	comp252085_c0	-3.8215	---NA---																																222423	comp222423_c0	3.65344	---NA---
81329	comp81329_c0	-3.8365	---NA---																																246169	comp246169_c4	3.65025	protein nas- isoform a
243658	comp243658_c2	-3.85798	60s ribosomal protein l10a																																254038	comp254038_c1	3.64909	---NA---
255057	comp255057_c0	-3.85798	v-type proton atpase catalytic subunit a-like																																249141	comp249141_c0	3.64614	esophageal gland cell secretory protein 29
258112	comp258112_c0	-3.85798	gag-pol polyprotein																																259595	comp259595_c0	3.64494	---NA---
250908	comp250908_c1	-3.8679	40s ribosomal protein s18																																205196	comp205196_c0	3.64386	sulfotransferase
256179	comp256179_c1	-3.87447	phosphoglycerate mutase family protein																																235137	comp235137_c0	3.64193	---NA---
42879	comp42879_c0	-3.90154	phosphoglycerate mutase family protein																																250257	comp250257_c1	3.63475	isoform e
258651	comp258651_c0	-3.90689	---NA---																																168030	comp168030_c0	3.63421	protein nhr- isoform a
256258	comp256258_c0	-3.92427	aconitate hydratase																																203605	comp203605_c0	3.63402	---NA---
258307	comp258307_c0	-3.92427	protein frm- isoform c																																229003	comp229003_c0	3.63126	---NA---
247139	comp247139_c0	-3.93074	---NA---																																217731	comp217731_c0	3.63048	---NA---
241404	comp241404_c0	-3.9542	60s ribosomal protein l3																																162151	comp162151_c0	3.62936	---NA---
248436	comp248436_c1	-3.96963	40s ribosomal protein s8																																241090	comp241090_c0	3.62936	---NA---
253504	comp253504_c0	-3.97018	hypothetical protein Aave_2802																																231846	comp231846_c0	3.62803	---NA---
146670	comp146670_c0	-3.98089	pectate lyase 1																																256179	comp256179_c1	3.62803	phosphoglycerate mutase family protein
251635	comp251635_c1	-3.99178	ribosomal protein l10																																223210	comp223210_c0	3.62449	transcription factor ap-2
212241	comp212241_c0	-4	60s ribosomal protein l27-like																																252134	comp252134_c0	3.61891	---NA---
254549	comp254549_c2	-4	actin binding protein																																28762	comp28762_c0	3.61626	---NA---
254942	comp254942_c0	-4	---NA---																																244247	comp244247_c0	3.61442	protein
250781	comp250781_c2	-4.006	calreticulin precursor																																226574	comp226574_c0	3.61005	---NA---
255219	comp255219_c3	-4.02438	ribosomal protein l7																																152409	comp152409_c0	3.60881	---NA---
258757	comp258757_c0	-4.02888	hansenula mrakii killer toxin-resistant protein 1																																245205	comp245205_c0	3.6079	---NA---
234198	comp234198_c1	-4.02975	---NA---																																225603	comp225603_c0	3.60528	---NA---
249126	comp249126_c1	-4.02975	guanine nucleotide binding protein beta subunit																																223670	comp223670_c0	3.60204	---NA---
251437	comp251437_c0	-4.02975	60s ribosomal protein l13-2																																253550	comp253550_c1	3.60204	---NA---
251633	comp251633_c2	-4.02975	cyclophilin																																232987	comp232987_c0	3.59826	protein isoform a
257402	comp257402_c0	-4.03562	---NA---																																249646	comp249646_c1	3.59655	---NA---
257195	comp257195_c3	-4.03814	actin																																227232	comp227232_c0	3.59323	---NA---
253218	comp253218_c1	-4.04439	---NA---																																256549	comp256549_c3	3.59163	heat shock protein 90
204446	comp204446_c0	-4.05889	---NA---																																30469	comp30469_c0	3.58496	---NA---
148377	comp148377_c0	-4.06301	---NA---																																92147	comp92147_c0	3.58496	---NA---
250073	comp250073_c0	-4.07004	hypothetical protein Aave_2802																																255583	comp255583_c1	3.58496	---NA---
215582	comp215582_c0	-4.08746	ribosomal protein s20																																257712	comp257712_c1	3.57708	---NA---
242503	comp242503_c0	-4.10354	actin-																																245877	comp245877_c0	3.57243	had-superfamily hydrolase
212590	comp212590_c1	-4.10434	ribosomal protein l23a																																258140	comp258140_c2	3.57154	---NA---
256600	comp256600_c0	-4.10852	actin-related protein 3																																31517	comp31517_c0	3.56986	---NA---
256198	comp256198_c0	-4.11151	cysteine protease																																250343	comp250343_c1	3.56961	---NA---
243132	comp243132_c0	-4.11548	40s ribosomal protein s17																																255359	comp255359_c0	3.56768	---NA---
247484	comp247484_c0	-4.11548	---NA---																																215797	comp215797_c0	3.56359	---NA---
252640	comp252640_c0	-4.12102	arabinogalactan endo- -beta-galactosidase																																226704	comp226704_c0	3.56224	fatty-acid amide hydrolase 2
253045	comp253045_c0	-4.12928	---NA---																																30184	comp30184_c0	3.56071	---NA---
84730	comp84730_c0	-4.13422	pao retrotransposon peptidase family protein																																205275	comp205275_c0	3.56071	---NA---
29527	comp29527_c0	-4.14296	---NA---																																248399	comp248399_c1	3.55976	---NA---
210902	comp210902_c0	-4.14296	ribosomal protein l13a																																53837	comp53837_c0	3.55897	---NA---
235551	comp235551_c0	-4.14296	hypothetical protein FOC4_g10014578																																224291	comp224291_c0	3.55663	---NA---
248619	comp248619_c1	-4.14296	protein																																236043	comp236043_c0	3.55568	---NA---
220711	comp220711_c0	-4.14975	---NA---																																245754	comp245754_c0	3.55278	rbp-1 protein
256575	comp256575_c1	-4.14975	polyadenylate-binding protein 4																																216913	comp216913_c0	3.54665	---NA---
259532	comp259532_c0	-4.14975	---NA---																																218145	comp218145_c0	3.54619	---NA---
28930	comp28930_c0	-4.16993	---NA---																																253027	comp253027_c0	3.54432	---NA---
250434	comp250434_c0	-4.16993	gelsolin-like protein 2-like																																257698	comp257698_c0	3.54358	poly polymerase gamma
251409	comp251409_c1	-4.16993	elongation factor 1-alpha																																234288	comp234288_c0	3.54189	---NA---
253361	comp253361_c1	-4.16993	like protein																																185208	comp185208_c0	3.53916	---NA---
242611	comp242611_c0	-4.18133	protein gcy-9																																144725	comp144725_c0	3.53605	---NA---
245049	comp245049_c0	-4.18982	40s ribosomal protein s17																																203769	comp203769_c0	3.53377	---NA---
229733	comp229733_c0	-4.20945	protein pgp- isoform b																																32152	comp32152_c0	3.53329	---NA---
252986	comp252986_c0	-4.20945	ribosomal protein s8																																228280	comp228280_c0	3.53051	solute carrier family 35 member f3
257834	comp257834_c0	-4.20945	alpha tubulin																																29898	comp29898_c0	3.52356	---NA---
247964	comp247964_c2	-4.22239	calreticulin																																212021	comp212021_c0	3.52242	peptidase c13 family protein
256712	comp256712_c0	-4.22239	fg-gap repeat domain protein																																240442	comp240442_c0	3.52119	methylthioribulose-1-phosphate dehydratase
245157	comp245157_c0	-4.22882	---NA---																																257329	comp257329_c0	3.52046	---NA---
244885	comp244885_c0	-4.23266	cysteine proteinase																																80138	comp80138_c0	3.51658	cuticular collagen
251928	comp251928_c1	-4.24101	hansenula mrakii killer toxin-resistant protein 1																																234159	comp234159_c0	3.51362	---NA---
205272	comp205272_c0	-4.24793	myosin tail family protein																																198403	comp198403_c0	3.50986	---NA---
251762	comp251762_c0	-4.24793	mitochondrial-processing peptidase subunit alpha																																247112	comp247112_c0	3.50353	mannosyl oligosaccharide glucosidase
253468	comp253468_c0	-4.24793	atp-binding cassette sub-family f member 3																																246169	comp246169_c3	3.5025	protein nas- isoform a
257248	comp257248_c0	-4.24793	---NA---																																195754	comp195754_c0	3.50117	---NA---
252270	comp252270_c0	-4.25873	gcn20-type atp-binding cassette protein																																217683	comp217683_c0	3.50027	protein isoform a
205597	comp205597_c0	-4.26946	alpha-carbonic anhydrase																																242228	comp242228_c0	3.49783	purine nucleoside phosphorylase
231639	comp231639_c0	-4.27302	---NA---																																254337	comp254337_c0	3.4957	---NA---
237663	comp237663_c0	-4.27302	zinc transporter zip11-like																																229878	comp229878_c0	3.49354	cre-rmd-6 protein
241267	comp241267_c0	-4.27302	PREDICTED: uncharacterized protein LOC100909555																																248287	comp248287_c1	3.49277	protein cht-1
229400	comp229400_c0	-4.2854	superoxide dismutase																																181397	comp181397_c0	3.4926	---NA---
233994	comp233994_c0	-4.2854	hypothetical protein PPL_01003																																200633	comp200633_c0	3.49016	---NA---
238443	comp238443_c0	-4.2854	---NA---																																247280	comp247280_c0	3.48727	---NA---
240278	comp240278_c0	-4.2854	---NA---																																254546	comp254546_c0	3.48515	---NA---
243250	comp243250_c0	-4.2854	---NA---																																23114	comp23114_c0	3.48308	---NA---
247551	comp247551_c0	-4.2854	---NA---																																229636	comp229636_c0	3.47947	---NA---
251294	comp251294_c0	-4.2854	set domain containing protein																																253802	comp253802_c0	3.47805	achain designed armadillo repeat protein
251492	comp251492_c0	-4.2854	alkaline proteinase																																177998	comp177998_c0	3.47249	---NA---
252614	comp252614_c0	-4.2854	protein disulfide-isomerase-like																																232447	comp232447_c0	3.47131	---NA---
252659	comp252659_c2	-4.2854	nad-dependent epimerase dehydratase family protein																																251186	comp251186_c1	3.46906	poly polymerase gamma
255619	comp255619_c0	-4.2854	---NA---																																216086	comp216086_c0	3.46632	legumain
257129	comp257129_c1	-4.2854	glu leu phe val dehydrogenase																																267756	comp267756_c0	3.46271	---NA---
258436	comp258436_c2	-4.2854	family s53 protease																																86330	comp86330_c0	3.45943	---NA---
198419	comp198419_c0	-4.29768	60s ribosomal protein																																184544	comp184544_c0	3.45943	---NA---
229052	comp229052_c1	-4.29768	scf ubiquitin ligase																																222358	comp222358_c0	3.45943	e3 ubiquitin-protein ligase znrf3 isoform 2
252058	comp252058_c0	-4.29768	altered inheritance rate of mitochondria protein 38 like protein																																249021	comp249021_c0	3.45943	protein
253755	comp253755_c0	-4.29768	rho gtpase																																249620	comp249620_c0	3.45943	---NA---
187859	comp187859_c0	-4.32193	---NA---																																259592	comp259592_c0	3.45943	---NA---
212590	comp212590_c0	-4.32193	60s ribosomal protein l23a-like																																243949	comp243949_c0	3.45403	cre-pap-1 protein
224711	comp224711_c0	-4.32193	lim-type zinc finger-containing protein																																253641	comp253641_c3	3.45095	---NA---
233827	comp233827_c0	-4.32193	---NA---																																244211	comp244211_c0	3.44805	---NA---
234010	comp234010_c1	-4.32193	histone h3																																255125	comp255125_c0	3.44626	---NA---
238887	comp238887_c1	-4.32193	40s ribosomal protein s9																																248091	comp248091_c0	3.43647	glutathione peroxidase
244346	comp244346_c0	-4.32193	60s ribosomal protein l9																																178353	comp178353_c0	3.43399	galactosylgalactosylxylosylprotein 3-beta-glucuronosyltransferase i-like
247400	comp247400_c0	-4.32193	---NA---																																252284	comp252284_c0	3.43024	---NA---
248595	comp248595_c0	-4.32193	long chain acyl- synthetase 9																																225314	comp225314_c0	3.42884	---NA---
249520	comp249520_c0	-4.32193	conserved repeat domain protein																																254943	comp254943_c0	3.42502	60s ribosomal protein l8-like protein
251014	comp251014_c0	-4.32193	bifunctional sulfate adenylyltransferase subunit 1 adenylylsulfate kinase protein																																258480	comp258480_c1	3.42429	---NA---
251173	comp251173_c1	-4.32193	hypothetical protein CAOG_05572																																228878	comp228878_c0	3.42341	cystathionine beta-synthase
253666	comp253666_c0	-4.32193	activation domain containing protein																																233686	comp233686_c1	3.41785	---NA---
256410	comp256410_c0	-4.32193	---NA---																																242000	comp242000_c0	3.41684	---NA---
257022	comp257022_c0	-4.32193	protein serine threonine																																30230	comp30230_c0	3.41504	---NA---
257356	comp257356_c0	-4.32193	kif1_dicdi ame: full=kinesin-related protein 1 ame: full=kinesin family member 1 ame: full=kinesin-3																																228987	comp228987_c0	3.41504	---NA---
258519	comp258519_c1	-4.32193	hypothetical protein DDB_G0273651																																256617	comp256617_c2	3.41504	---NA---
209014	comp209014_c0	-4.3339	---NA---																																252521	comp252521_c0	3.41165	rbp-1 protein
255324	comp255324_c1	-4.34341	actin																																248399	comp248399_c0	3.40881	---NA---
248700	comp248700_c0	-4.34577	rab gdp dissociation inhibitor alpha																																231619	comp231619_c0	3.40599	sodium- and chloride-dependent glycine transporter 2
212523	comp212523_c0	-4.35755	---NA---																																75036	comp75036_c0	3.40172	cysteine dioxygenase type 1
212976	comp212976_c0	-4.35755	---NA---																																85302	comp85302_c0	3.39855	fatty-acid amide hydrolase 2
220762	comp220762_c0	-4.35755	cofilin																																273694	comp273694_c0	3.39803	---NA---
234466	comp234466_c1	-4.35755	ribosomal protein s10																																183626	comp183626_c0	3.39232	---NA---
242202	comp242202_c0	-4.35755	r chain 60s ribosomal subunit in complex with initiation factor this file contains 5s rrna and proteins of molecule																																233096	comp233096_c0	3.38999	cystathionine beta-synthase
247463	comp247463_c0	-4.35755	major vault protein																																256134	comp256134_c1	3.38888	poly polymerase gamma
249030	comp249030_c0	-4.35755	hypothetical protein ACA1_325550																																255215	comp255215_c0	3.38793	---NA---
249881	comp249881_c0	-4.35755	probable phosphatidylinositol 4-kinase type 2-beta at1g26270-like																																240717	comp240717_c1	3.38247	protein isoform d
249953	comp249953_c1	-4.35755	60s ribosomal protein l32																																181737	comp181737_c0	3.38143	protein isoform a
250636	comp250636_c1	-4.35755	---NA---																																227124	comp227124_c0	3.37481	glycoside hydrolase family 5
254816	comp254816_c0	-4.35755	i lweq domain containing protein																																147523	comp147523_c0	3.37346	---NA---
246318	comp246318_c1	-4.36457	40s ribosomal protein s14																																188448	comp188448_c0	3.37156	prolyl 4-hydroxylase
233784	comp233784_c0	-4.36923	---NA---																																78825	comp78825_c0	3.37039	---NA---
250209	comp250209_c0	-4.36923	rab gdp dissociation inhibitor beta																																256978	comp256978_c0	3.36804	---NA---
263845	comp263845_c0	-4.36923	---NA---																																251424	comp251424_c1	3.36538	protein pap-1
230749	comp230749_c0	-4.37504	---NA---																																235811	comp235811_c0	3.36405	Protein T26C5.5
250078	comp250078_c0	-4.38082	major facilitator superfamily transporter																																242331	comp242331_c0	3.35755	protein nas- isoform a
257854	comp257854_c0	-4.38543	hypothetical protein																																259100	comp259100_c0	3.35755	---NA---
231677	comp231677_c0	-4.39232	60s ribosomal protein l33-a-like protein																																145596	comp145596_c0	3.35563	cysteine dioxygenase type 1
242112	comp242112_c1	-4.39232	alpha-n-arabinofuranosidase																																243160	comp243160_c0	3.35509	mannosyl oligosaccharide glucosidase
247699	comp247699_c1	-4.39232	---NA---																																247349	comp247349_c0	3.3543	thaumatin domain family protein
248959	comp248959_c1	-4.39232	transmembrane receptor family protein																																253802	comp253802_c1	3.35168	---NA---
251157	comp251157_c0	-4.39232	60s ribosomal protein																																29816	comp29816_c0	3.35007	---NA---
252626	comp252626_c1	-4.39232	cytochrome p450 family protein																																231054	comp231054_c0	3.34834	---NA---
253370	comp253370_c0	-4.39232	major acid phosphatase map (histidine-acid phosphatase)																																222746	comp222746_c0	3.34717	---NA---
253399	comp253399_c0	-4.39232	like protein																																253020	comp253020_c2	3.33972	---NA---
255591	comp255591_c0	-4.39232	myosin ic																																253894	comp253894_c0	3.33866	---NA---
255860	comp255860_c0	-4.39232	hypothetical protein FOC4_g10005576																																74436	comp74436_c0	3.33582	histidine acid phosphatase family protein
256110	comp256110_c0	-4.39232	60s ribosomal																																85912	comp85912_c0	3.33039	---NA---
256488	comp256488_c0	-4.39232	cytochrome c peroxidase																																257620	comp257620_c1	3.32772	---NA---
256787	comp256787_c0	-4.39232	zinc finger protein plag1																																212217	comp212217_c0	3.32193	---NA---
260624	comp260624_c0	-4.39232	---NA---																																232345	comp232345_c0	3.32193	---NA---
257780	comp257780_c0	-4.40599	---NA---																																245571	comp245571_c0	3.32193	poly polymerase
231486	comp231486_c0	-4.40939	protein nep- isoform b																																258474	comp258474_c0	3.32093	protein cht-2
249858	comp249858_c0	-4.41954	elongation factor-1																																230816	comp230816_c0	3.31677	---NA---
258684	comp258684_c1	-4.41954	protein dd3-3-like																																227124	comp227124_c1	3.31622	glycoside hydrolase family 5
92804	comp92804_c0	-4.42626	40s ribosomal protein s28																																189873	comp189873_c0	3.31431	---NA---
143098	comp143098_c0	-4.42626	---NA---																																248663	comp248663_c0	3.30953	4-hydroxyphenylpyruvate dioxygenase-like
230665	comp230665_c0	-4.42626	---NA---																																181322	comp181322_c0	3.30012	protein
238109	comp238109_c0	-4.42626	protein dd3-3-like																																227427	comp227427_c0	3.29792	protein isoform a
248023	comp248023_c1	-4.42626	---NA---																																243081	comp243081_c1	3.28824	---NA---
248732	comp248732_c0	-4.42626	rab gdp dissociation inhibitor alpha-like																																188118	comp188118_c0	3.28396	---NA---
250820	comp250820_c0	-4.42626	---NA---																																238337	comp238337_c0	3.28306	---NA---
254795	comp254795_c0	-4.42626	sap dna-binding domain-containing protein																																89001	comp89001_c0	3.28129	---NA---
254981	comp254981_c0	-4.42626	heme peroxidase																																241571	comp241571_c1	3.27886	---NA---
255512	comp255512_c0	-4.42626	---NA---																																255444	comp255444_c0	3.27739	s-adenosylmethionine mitochondrial carrier protein
183929	comp183929_c0	-4.43741	---NA---																																263951	comp263951_c0	3.27436	---NA---
199166	comp199166_c0	-4.43741	superoxide dismutase																																255884	comp255884_c0	3.27433	33A09
258731	comp258731_c0	-4.43741	myosin ii heavy chain																																214364	comp214364_c0	3.27302	sodium- and chloride-dependent glycine transporter 2
254256	comp254256_c0	-4.44294	60s ribosomal protein l10a																																250218	comp250218_c0	3.26903	poly polymerase beta
236889	comp236889_c0	-4.45438	protein isoform a																																230247	comp230247_c0	3.26849	---NA---
255105	comp255105_c0	-4.45757	beta- - partial																																237910	comp237910_c0	3.265	---NA---
211649	comp211649_c0	-4.45943	transcription factor btf3 homolog 4-like																																238980	comp238980_c0	3.25687	cre-ugt-48 protein
237681	comp237681_c0	-4.45943	cathepsin b																																248944	comp248944_c1	3.25296	---NA---
241356	comp241356_c0	-4.45943	---NA---																																194166	comp194166_c0	3.24793	---NA---
244118	comp244118_c0	-4.45943	lim-type zinc finger-containing protein																																227666	comp227666_c0	3.24101	hypothetical protein
245882	comp245882_c2	-4.45943	ras gtpase																																148531	comp148531_c0	3.23947	---NA---
250996	comp250996_c0	-4.45943	general amino acid permease agp2																																190972	comp190972_c0	3.2335	glutathione peroxidase
251491	comp251491_c0	-4.45943	40s ribosomal protein s3a																																231054	comp231054_c1	3.23096	---NA---
252791	comp252791_c2	-4.45943	rna-binding region rnp-1 domain-containing protein																																247772	comp247772_c0	3.22707	---NA---
254549	comp254549_c0	-4.45943	actin binding protein																																217722	comp217722_c0	3.22607	---NA---
256000	comp256000_c2	-4.45943	---NA---																																199750	comp199750_c0	3.22529	---NA---
257158	comp257158_c0	-4.45943	vacuolar proton atpase 100-kda subunit																																248052	comp248052_c0	3.22239	---NA---
257474	comp257474_c0	-4.45943	activation domain containing protein																																220516	comp220516_c0	3.21759	rna recognition motif domain containing protein
258342	comp258342_c1	-4.45943	von willebrand type a																																259177	comp259177_c0	3.21573	---NA---
258799	comp258799_c0	-4.45943	---NA---																																81231	comp81231_c0	3.2136	---NA---
202846	comp202846_c0	-4.46713	hypothetical protein CRE_09733																																79497	comp79497_c0	3.2109	---NA---
251033	comp251033_c0	-4.47249	40s ribosomal protein s1																																254038	comp254038_c0	3.20387	---NA---
252964	comp252964_c0	-4.47249	proactivator polypeptide-like																																245500	comp245500_c0	3.19898	---NA---
245057	comp245057_c1	-4.48113	ras-related protein rap-1b-like																																166527	comp166527_c0	3.19502	---NA---
249278	comp249278_c0	-4.48113	ribosomal protein l19																																191269	comp191269_c0	3.18587	gland protein g23g11
255602	comp255602_c0	-4.48543	hypothetical protein FOC1_g10011900																																177769	comp177769_c0	3.18536	s-methyl-5 -thioadenosine phosphorylase-like
28260	comp28260_c0	-4.49185	---NA---																																54695	comp54695_c0	3.18322	---NA---
178293	comp178293_c0	-4.49185	---NA---																																248518	comp248518_c0	3.18322	zinc metalloproteinase nas-8
206927	comp206927_c1	-4.49185	major vault protein																																249763	comp249763_c0	3.18322	---NA---
239475	comp239475_c1	-4.49185	rab gtpase																																255559	comp255559_c0	3.1822	---NA---
240160	comp240160_c1	-4.49185	lim domain containing protein																																252788	comp252788_c0	3.18108	protein cyp-33c2
249328	comp249328_c0	-4.49185	like protein																																179706	comp179706_c0	3.16993	---NA---
252471	comp252471_c0	-4.49185	---NA---																																247687	comp247687_c1	3.16993	ck1 ttbk protein kinase
257669	comp257669_c0	-4.49185	---NA---																																91713	comp91713_c0	3.16431	---NA---
258260	comp258260_c3	-4.49185	family protein																																183383	comp183383_c0	3.16386	---NA---
258741	comp258741_c0	-4.49185	hyaluronate lyase																																235372	comp235372_c0	3.16269	erv1 alr family protein
258804	comp258804_c0	-4.49185	substrate adhesion molecule																																230215	comp230215_c0	3.16215	---NA---
258870	comp258870_c0	-4.49185	---NA---																																197123	comp197123_c0	3.16027	---NA---
255986	comp255986_c1	-4.4936	beta- - partial																																223078	comp223078_c0	3.15773	---NA---
255083	comp255083_c1	-4.49541	hypothetical protein FOC4_g10007523																																148698	comp148698_c0	3.15747	f-box only protein 25 isoform 1
255052	comp255052_c2	-4.5025	cysteine protease 1																																253942	comp253942_c0	3.1547	protein henna
244106	comp244106_c0	-4.50926	---NA---																																263073	comp263073_c0	3.14684	protein
244058	comp244058_c0	-4.51307	recepotor type guanyly cyclase																																199750	comp199750_c1	3.14296	---NA---
240247	comp240247_c0	-4.52356	hypothetical protein FOXB_06387																																206265	comp206265_c0	3.14296	---NA---
240838	comp240838_c0	-4.52356	fructose- -bisphosphatase																																243183	comp243183_c1	3.14296	---NA---
245654	comp245654_c0	-4.52356	---NA---																																234603	comp234603_c0	3.14136	---NA---
247562	comp247562_c2	-4.52356	rho gtpase																																211868	comp211868_c0	3.14048	---NA---
247709	comp247709_c0	-4.52356	hypothetical protein ACA1_215700																																248287	comp248287_c0	3.12766	solute carrier family facilitated glucose transporter member 1
255649	comp255649_c0	-4.52356	phosphate abc transporter substrate-binding protein																																228524	comp228524_c1	3.12697	---NA---
256397	comp256397_c0	-4.52356	myosin ii heavy chain																																232946	comp232946_c0	3.12463	ancient conserved domain protein
258543	comp258543_c2	-4.52356	class vii unconventional myosin																																220610	comp220610_c0	3.11548	---NA---
258674	comp258674_c4	-4.52356	xanthine dehydrogenase																																222763	comp222763_c0	3.11548	major facilitator superfamily domain-containing protein 8
252456	comp252456_c0	-4.53138	60s ribosomal protein l5-like																																259784	comp259784_c0	3.11548	---NA---
250134	comp250134_c0	-4.53916	elongation factor 3																																257679	comp257679_c1	3.11529	phosphoglycerate mutase family protein
182555	comp182555_c0	-4.55459	phospholipid transfer protein																																206335	comp206335_c0	3.1065	---NA---
199624	comp199624_c0	-4.55459	beta- -endoglucanase																																245536	comp245536_c0	3.10533	ancient conserved domain protein
239917	comp239917_c0	-4.55459	atp synthase gamma subunit																																147117	comp147117_c0	3.10504	succinyl- :3-ketoacid coenzyme a transferase mitochondrial
242259	comp242259_c0	-4.55459	aspartic protease																																246961	comp246961_c0	3.10459	4-hydroxyphenylpyruvate dioxygenase-like
246984	comp246984_c1	-4.55459	lim domain containing protein																																215773	comp215773_c0	3.10405	---NA---
250656	comp250656_c0	-4.55459	---NA---																																257831	comp257831_c0	3.10154	poly polymerase gamma
252313	comp252313_c1	-4.55459	60s acidic ribosomal protein p0																																220493	comp220493_c0	3.08881	---NA---
254323	comp254323_c0	-4.55459	gelsolin-like protein 2-like																																246281	comp246281_c0	3.08746	---NA---
255920	comp255920_c0	-4.55459	60s ribosomal protein l3																																148687	comp148687_c0	3.08179	---NA---
256247	comp256247_c1	-4.55459	ph-protein kinase domain containing protein																																252182	comp252182_c0	3.08092	adenosylhomocysteinase
257626	comp257626_c0	-4.55459	---NA---																																236633	comp236633_c0	3.07625	---NA---
257659	comp257659_c0	-4.55459	glycogen debranching enzyme																																80085	comp80085_c0	3.07325	---NA---
258778	comp258778_c0	-4.55459	elongation factor 2																																245909	comp245909_c0	3.06827	protein mfb-1
254836	comp254836_c0	-4.56986	---NA---																																149982	comp149982_c0	3.0665	copine-3
257547	comp257547_c0	-4.56986	tryptophan halogenase family protein																																187534	comp187534_c0	3.06125	---NA---
219546	comp219546_c0	-4.58496	profilin																																243993	comp243993_c0	3.05764	protein chhy-1
220166	comp220166_c0	-4.58496	---NA---																																242488	comp242488_c0	3.05364	ring-h2 finger protein atl12-like
226624	comp226624_c1	-4.58496	40s ribosomal protein s27																																251922	comp251922_c0	3.04802	---NA---
227186	comp227186_c0	-4.58496	---NA---																																255930	comp255930_c1	3.04669	aaa family cdc48 subfamily protein
242788	comp242788_c1	-4.58496	cell surface protein																																252553	comp252553_c0	3.04372	erv1 alr family protein
243117	comp243117_c0	-4.58496	probable phosphatidylinositol 4-kinase type 2-beta at1g26270-like																																227096	comp227096_c0	3.04264	---NA---
245883	comp245883_c0	-4.58496	actin bundling protein																																226966	comp226966_c0	3.03868	---NA---
246677	comp246677_c0	-4.58496	aldo keto reductase																																190877	comp190877_c0	3.02975	---NA---
247621	comp247621_c0	-4.58496	8-amino-7-oxononanoate synthase																																253627	comp253627_c2	3.02748	---NA---
247699	comp247699_c0	-4.58496	---NA---																																219254	comp219254_c0	3.02308	altered isoform a
248061	comp248061_c1	-4.58496	mip family channel protein																																258622	comp258622_c1	3.02237	---NA---
250662	comp250662_c0	-4.58496	---NA---																																211420	comp211420_c0	3.01866	---NA---
251856	comp251856_c0	-4.58496	---NA---																																239029	comp239029_c0	3.01735	---NA---
253111	comp253111_c1	-4.58496	major vault protein																																148517	comp148517_c0	3.01264	---NA---
257797	comp257797_c1	-4.58496	---NA---																																91843	comp91843_c0	3	---NA---
258196	comp258196_c0	-4.58496	cytoplasmic fmr1-interacting protein 2																																237423	comp237423_c0	3	---NA---
258489	comp258489_c0	-4.58496	---NA---																																240717	comp240717_c0	3	protein isoform d
216869	comp216869_c0	-4.60486	ribosomal protein l32																																247305	comp247305_c0	3	protein srt-30
250208	comp250208_c2	-4.60486	elongation factor 2																																257072	comp257072_c1	2.98855	protein cdh-1
257589	comp257589_c0	-4.60486	sarco endoplasmic reticulum calcium transporting atpase																																251332	comp251332_c0	2.98658	histone h2a
185058	comp185058_c0	-4.61471	---NA---																																254522	comp254522_c1	2.98513	---NA---
247134	comp247134_c0	-4.61471	subunit of heterodimeric actin capping protein cap32 34																																228800	comp228800_c1	2.98272	probable nuclear hormone receptor hr38-like
252507	comp252507_c1	-4.61471	atp-binding cassette sub-family f member 2																																235953	comp235953_c0	2.98221	---NA---
253906	comp253906_c0	-4.61471	heme peroxidase																																246446	comp246446_c1	2.97728	rbp-1 protein
258658	comp258658_c2	-4.61471	communication mutant protein																																253875	comp253875_c1	2.97669	---NA---
178240	comp178240_c0	-4.62449	---NA---																																236655	comp236655_c0	2.97552	group xv phospholipase a2
249931	comp249931_c0	-4.62449	glycogen synthase																																248242	comp248242_c0	2.97318	poly polymerase gamma
252514	comp252514_c1	-4.62449	s-adenosylmethionine synthetase																																220917	comp220917_c0	2.97001	---NA---
30945	comp30945_c0	-4.64386	---NA---																																254948	comp254948_c0	2.96984	---NA---
201405	comp201405_c0	-4.64386	40s ribosomal protein s10																																169046	comp169046_c0	2.96621	---NA---
209661	comp209661_c0	-4.64386	40s ribosomal protein s19																																196329	comp196329_c0	2.96547	protein
223270	comp223270_c0	-4.64386	---NA---																																168690	comp168690_c0	2.96347	---NA---
234179	comp234179_c0	-4.64386	40s ribosomal protein s13-like																																258434	comp258434_c0	2.94789	af473828_1gland-specific protein g5d08
238142	comp238142_c0	-4.64386	activation domain containing protein																																249238	comp249238_c4	2.94626	---NA---
241109	comp241109_c0	-4.64386	60s ribosomal protein l23																																255571	comp255571_c0	2.94404	protein
248681	comp248681_c0	-4.64386	myosin light chain kinase																																257901	comp257901_c0	2.939	ribosomal rna methyltransferase nop2
253192	comp253192_c0	-4.64386	ubiquitin-activating enzyme e1 2																																226997	comp226997_c0	2.9386	---NA---
253381	comp253381_c1	-4.64386	elongation factor																																201844	comp201844_c0	2.93587	---NA---
256036	comp256036_c0	-4.64386	myosin ic																																152033	comp152033_c0	2.93513	---NA---
257364	comp257364_c1	-4.64386	peroxidase																																142670	comp142670_c1	2.93074	---NA---
252528	comp252528_c0	-4.66928	translation initiation regulator																																221889	comp221889_c0	2.93074	protein
241863	comp241863_c0	-4.67243	short-chain dehydrogenase reductase sdr																																246715	comp246715_c0	2.926	---NA---
245593	comp245593_c0	-4.67243	hydrophobic protein																																251424	comp251424_c0	2.926	---NA---
248739	comp248739_c0	-4.67243	---NA---																																169108	comp169108_c0	2.92114	glucose transporter type 1-like
252983	comp252983_c0	-4.67243	myosin light chain kinase																																229209	comp229209_c0	2.91523	protein
258227	comp258227_c0	-4.67243	like protein																																255116	comp255116_c0	2.91488	---NA---
258399	comp258399_c0	-4.67243	---NA---																																83760	comp83760_c0	2.90949	---NA---
258421	comp258421_c4	-4.67243	ras gtpase-activating-like protein iqgap3																																255828	comp255828_c0	2.90689	---NA---
258579	comp258579_c0	-4.67243	---NA---																																257730	comp257730_c1	2.90689	---NA---
286697	comp286697_c0	-4.67243	60s ribosomal protein l37																																246481	comp246481_c0	2.90519	phenylalanine 4-monooxygenase
241563	comp241563_c0	-4.67807	60s ribosomal protein l23																																242488	comp242488_c1	2.90122	ring-h2 finger protein atl12-like
252955	comp252955_c0	-4.68182	acetyl-coenzyme a synthetase																																248208	comp248208_c0	2.89812	rbp-1 protein
184012	comp184012_c0	-4.70044	---NA---																																254721	comp254721_c0	2.89666	hypothetical protein Aave_2802
234179	comp234179_c1	-4.70044	40s ribosomal protein s13-like																																258446	comp258446_c1	2.89077	---NA---
238768	comp238768_c0	-4.70044	proactivator polypeptide																																75639	comp75639_c0	2.88634	---NA---
241404	comp241404_c2	-4.70044	60s ribosomal protein l3																																140954	comp140954_c0	2.87971	glucose transporter type 1-like
241837	comp241837_c0	-4.70044	40s ribosomal protein s5																																191598	comp191598_c0	2.87915	---NA---
244445	comp244445_c1	-4.70044	hypothetical protein ACA1_325550																																256768	comp256768_c1	2.87915	---NA---
244963	comp244963_c3	-4.70044	protein																																254174	comp254174_c0	2.87801	---NA---
245275	comp245275_c0	-4.70044	---NA---																																144718	comp144718_c0	2.87619	---NA---
245801	comp245801_c0	-4.70044	actin regulatory protein																																257409	comp257409_c0	2.87447	heat shock protein 90
246158	comp246158_c0	-4.70044	repeat domain protein																																224363	comp224363_c0	2.86942	succinyl- :3-ketoacid coenzyme a transferase mitochondrial
247104	comp247104_c0	-4.70044	40s ribosomal protein s4																																256576	comp256576_c0	2.86673	---NA---
247829	comp247829_c1	-4.70044	beta-actin																																86633	comp86633_c0	2.86606	---NA---
250534	comp250534_c0	-4.70044	ase-activating protein																																222028	comp222028_c0	2.86589	gland protein g12h04
251616	comp251616_c0	-4.70044	nucleolar protein 56																																44060	comp44060_c0	2.8655	---NA---
255790	comp255790_c1	-4.70044	v-type atpase																																248350	comp248350_c0	2.86121	dna-directed rna polymerases and iii subunit rpabc5
256078	comp256078_c1	-4.70044	tryptophan halogenase family protein																																233457	comp233457_c0	2.85852	---NA---
258067	comp258067_c1	-4.70044	---NA---																																253779	comp253779_c1	2.85511	---NA---
258123	comp258123_c0	-4.70044	---NA---																																223162	comp223162_c0	2.84967	---NA---
258477	comp258477_c0	-4.70044	---NA---																																233039	comp233039_c0	2.84967	mitochondrial carnitine acylcarnitine carrier protein cacl-like
255243	comp255243_c0	-4.70782	plasma membrane atpase																																79334	comp79334_c1	2.848	histidine acid phosphatase family protein
216758	comp216758_c0	-4.71149	---NA---																																251807	comp251807_c0	2.84573	group xv phospholipase a2
258242	comp258242_c0	-4.71149	tubulin beta chain																																89676	comp89676_c0	2.8413	probable rhamnose biosynthetic enzyme 1-like
237827	comp237827_c0	-4.71882	beta-propeller repeat tecpr																																236773	comp236773_c0	2.83735	---NA---
224048	comp224048_c0	-4.72792	---NA---																																258084	comp258084_c1	2.83519	protein
241486	comp241486_c1	-4.72792	eukaryotic translation initiation factor 5a-1																																245625	comp245625_c1	2.83387	tyrosine aminotransferase
246666	comp246666_c0	-4.72792	cysteine protease																																254513	comp254513_c0	2.83156	---NA---
247709	comp247709_c1	-4.72792	hypothetical protein ACA1_215700																																246292	comp246292_c0	2.83099	---NA---
251386	comp251386_c1	-4.72792	---NA---																																212851	comp212851_c0	2.83094	---NA---
254198	comp254198_c0	-4.72792	p-type atpase																																172340	comp172340_c0	2.82958	protein isoform a
256277	comp256277_c0	-4.72792	telomerase-binding protein est1a																																242088	comp242088_c0	2.82782	protein wago-1
257232	comp257232_c0	-4.72792	nad transhydrogenase																																254948	comp254948_c1	2.82752	---NA---
257483	comp257483_c2	-4.72792	lipid transport family protein																																147607	comp147607_c0	2.822	---NA---
257996	comp257996_c1	-4.72792	conserved unknown protein																																217809	comp217809_c0	2.81789	chorismate mutase
257997	comp257997_c0	-4.72792	peroxidase																																249795	comp249795_c0	2.81461	exportin 4
141042	comp141042_c0	-4.73697	60s ribosomal protein l26-1																																251662	comp251662_c1	2.81406	---NA---
241129	comp241129_c1	-4.73697	60s ribosomal protein l23a-like																																245894	comp245894_c0	2.81084	---NA---
246501	comp246501_c0	-4.73697	nad-dependent epimerase dehydratase family protein																																223970	comp223970_c0	2.80988	---NA---
252171	comp252171_c0	-4.73697	---NA---																																256386	comp256386_c2	2.80771	rbp-1 protein
33417	comp33417_c0	-4.74147	protein																																225960	comp225960_c0	2.80735	---NA---
230623	comp230623_c0	-4.75489	bifunctional aspartokinase homoserine dehydrogenase 1																																256688	comp256688_c0	2.80284	---NA---
242690	comp242690_c0	-4.75489	---NA---																																266703	comp266703_c0	2.79981	---NA---
245832	comp245832_c0	-4.75489	activation domain containing protein																																207630	comp207630_c0	2.79739	component of cytosolic 80s ribosome and 60s large subunit
248120	comp248120_c0	-4.75489	caffeoyl- o-methyltransferase																																207185	comp207185_c0	2.79244	---NA---
251569	comp251569_c1	-4.75489	actin binding protein																																187460	comp187460_c0	2.78636	protein
231316	comp231316_c2	-4.77259	cysteine protease																																193421	comp193421_c0	2.78241	---NA---
246985	comp246985_c0	-4.77259	ribosomal protein s11																																258466	comp258466_c3	2.76606	pa2l_caeel ame: full=phospholipase a2-like protein flags: precursor
192261	comp192261_c0	-4.78136	protein																																157087	comp157087_c0	2.76452	gland protein g12h04
241619	comp241619_c0	-4.78136	60s ribosomal protein l14																																209085	comp209085_c0	2.76339	cre-bcat-1 protein
241936	comp241936_c0	-4.78136	subunit of heterodimeric actin capping protein cap32 34																																252939	comp252939_c0	2.76303	protein del- isoform a
246470	comp246470_c0	-4.78136	---NA---																																246348	comp246348_c0	2.75489	cre-ges-1 protein
247811	comp247811_c2	-4.78136	protein																																231268	comp231268_c0	2.75336	protein isoform a
252744	comp252744_c1	-4.78136	---NA---																																221541	comp221541_c0	2.75318	gland protein g12h04
253108	comp253108_c0	-4.78136	translation elongation factor partial																																242161	comp242161_c0	2.75002	---NA---
255672	comp255672_c0	-4.78136	---NA---																																244918	comp244918_c0	2.74971	---NA---
257659	comp257659_c1	-4.78136	glycogen debranching enzyme																																214019	comp214019_c0	2.74514	branched-chain-amino-acid cytosolic-like
258009	comp258009_c0	-4.78136	abc transporter b family protein																																151642	comp151642_c0	2.74076	xanthine uracil permease
258069	comp258069_c0	-4.78136	abc transporter																																236167	comp236167_c0	2.73697	---NA---
254823	comp254823_c0	-4.79008	cathepsin l2																																248719	comp248719_c0	2.73527	---NA---
256540	comp256540_c0	-4.79008	activation domain containing protein																																236695	comp236695_c0	2.73507	solute carrier family facilitated glucose transporter member 1
249486	comp249486_c0	-4.79442	ribosomal protein sa																																252345	comp252345_c0	2.73164	poly polymerase gamma
177690	comp177690_c0	-4.80735	60s ribosomal protein l37																																227535	comp227535_c0	2.72792	probable rhamnose biosynthetic enzyme 1-like
182778	comp182778_c0	-4.80735	acto_acaca ame: full=actobindin																																249951	comp249951_c0	2.72516	1 aminotransferase
231911	comp231911_c0	-4.80735	glutathione s-transferase																																248383	comp248383_c0	2.72514	---NA---
244400	comp244400_c1	-4.80735	ribosomal protein s7																																221996	comp221996_c0	2.72265	cre-nhr-48 protein
250179	comp250179_c0	-4.80735	---NA---																																256763	comp256763_c0	2.72199	Hypothetical protein CBG00642
255199	comp255199_c0	-4.80735	hypothetical protein																																252939	comp252939_c1	2.72177	protein del- isoform a
255205	comp255205_c0	-4.80735	caspase domain-containing protein																																256631	comp256631_c0	2.72128	---NA---
256804	comp256804_c0	-4.80735	pectoralis alpha actinin																																256143	comp256143_c1	2.71945	heat shock protein 90
258058	comp258058_c2	-4.80735	class vii unconventional myosin																																244766	comp244766_c2	2.71906	---NA---
253695	comp253695_c0	-4.82443	cyclase associated protein																																213641	comp213641_c0	2.71006	neuronal calcium sensor 1
258111	comp258111_c1	-4.82443	collagen-binding partial																																241966	comp241966_c0	2.70981	---NA---
244216	comp244216_c1	-4.83289	60s ribosomal protein l7																																254626	comp254626_c2	2.70955	---NA---
245057	comp245057_c0	-4.83289	ras gtpase																																253351	comp253351_c1	2.70677	---NA---
251888	comp251888_c0	-4.83289	guanine nucleotide binding protein beta subunit																																254681	comp254681_c0	2.70627	galactoside 3 -l-fucosyltransferase-like
237399	comp237399_c1	-4.83794	ribosomal p0																																202848	comp202848_c0	2.70426	prolyl 4-hydroxylase
255670	comp255670_c0	-4.83794	myosin heavy chain																																246231	comp246231_c0	2.70349	neurotransmitter-gated ion-channel ligand binding domain containing protein
249967	comp249967_c0	-4.8413	carnitine acetyl transferase																																254721	comp254721_c1	2.69879	hypothetical protein Aave_2802
234202	comp234202_c0	-4.85798	cation-dependent mannose-6-phosphate receptor																																232108	comp232108_c0	2.69188	---NA---
240487	comp240487_c0	-4.85798	protein																																240283	comp240283_c0	2.69061	solute carrier family facilitated glucose transporter member 1
245395	comp245395_c1	-4.85798	pointed first leaf																																143780	comp143780_c0	2.68952	---NA---
248108	comp248108_c1	-4.85798	40s ribosomal protein s6																																223142	comp223142_c0	2.68762	---NA---
251634	comp251634_c0	-4.85798	dipeptidyl aminopeptidase acylaminoacyl peptidase																																233899	comp233899_c0	2.6865	---NA---
255006	comp255006_c1	-4.85798	ribosomal protein l7																																92063	comp92063_c0	2.6837	---NA---
256843	comp256843_c4	-4.85798	peptidase s8 and s53 domain-containing protein																																247627	comp247627_c2	2.67813	---NA---
258536	comp258536_c0	-4.85798	alpha actinin																																254681	comp254681_c1	2.67243	alpha-( )-fucosyltransferase c-like
258763	comp258763_c0	-4.85798	---NA---																																254768	comp254768_c0	2.66985	solute carrier family facilitated glucose transporter member 1
246470	comp246470_c1	-4.87036	---NA---																																211700	comp211700_c0	2.66767	---NA---
234194	comp234194_c1	-4.88264	calmodulin																																207929	comp207929_c0	2.66073	protein wago-1
242980	comp242980_c0	-4.88264	vacuolar h+-atpase e subunit																																240355	comp240355_c1	2.65112	---NA---
253757	comp253757_c0	-4.88264	activation domain containing protein																																256088	comp256088_c1	2.64976	pa2l_caeel ame: full=phospholipase a2-like protein flags: precursor
255251	comp255251_c0	-4.88264	abc transporter g family protein																																251296	comp251296_c0	2.64853	thaumatin domain family protein
257386	comp257386_c1	-4.88264	tubulin alpha chain																																42397	comp42397_c0	2.64812	---NA---
140999	comp140999_c0	-4.90689	60s ribosomal protein l36-2-like																																257697	comp257697_c0	2.64812	rbp-1 protein
167215	comp167215_c0	-4.90689	60s ribosomal protein l14																																248031	comp248031_c0	2.64008	---NA---
250131	comp250131_c1	-4.90689	---NA---																																247435	comp247435_c0	2.63987	domain containing protein
250207	comp250207_c0	-4.90689	40s ribosomal protein s2-4-like																																150427	comp150427_c0	2.63971	---NA---
252667	comp252667_c0	-4.90689	60s ribosomal protein l7a																																250580	comp250580_c1	2.63481	pdk3 protein
256103	comp256103_c0	-4.90689	class vii unconventional myosin																																220907	comp220907_c0	2.63313	hypothetical protein LOAG_07538
257354	comp257354_c0	-4.90689	major vault protein																																77764	comp77764_c0	2.62583	---NA---
251680	comp251680_c0	-4.93074	actin-related protein arpc3																																250607	comp250607_c1	2.62065	---NA---
252002	comp252002_c0	-4.93074	atp synthase subunit mitochondrial-like																																239365	comp239365_c0	2.61891	cre-mig-17 protein
254549	comp254549_c1	-4.93074	actin binding protein																																254513	comp254513_c1	2.61869	---NA---
245780	comp245780_c1	-4.9386	protein																																256646	comp256646_c1	2.61848	---NA---
48667	comp48667_c0	-4.9542	60s ribosomal protein l14																																29535	comp29535_c0	2.61611	---NA---
248844	comp248844_c0	-4.9542	---NA---																																217026	comp217026_c0	2.61105	serine threonine-protein kinase sik2
249288	comp249288_c2	-4.9542	60s ribosomal protein l9																																245827	comp245827_c0	2.60805	gag-pol polyprotein
254754	comp254754_c1	-4.9542	60s ribosomal protein l11																																250580	comp250580_c0	2.60266	pdk3 protein
257788	comp257788_c0	-4.9542	d-xylulose 5-phosphate d-fructose 6-phosphate phosphoketolase																																248796	comp248796_c0	2.60164	protein isoform a
258760	comp258760_c0	-4.9542	---NA---																																88760	comp88760_c0	2.59323	camp-dependent protein kinase catalytic subunit prkx
244774	comp244774_c1	-4.97728	protein																																245144	comp245144_c0	2.5903	---NA---
244888	comp244888_c2	-4.97728	60s ribosomal protein l15																																240013	comp240013_c1	2.57635	---NA---
249774	comp249774_c0	-4.97728	acid ceramidase-like protein																																143964	comp143964_c0	2.57347	---NA---
251929	comp251929_c1	-4.97728	major vault protein																																231182	comp231182_c0	2.57319	---NA---
255257	comp255257_c0	-4.97728	like protein																																244804	comp244804_c1	2.57225	---NA---
256518	comp256518_c0	-4.97728	extracellular matrix protein																																210767	comp210767_c0	2.5615	---NA---
257044	comp257044_c1	-4.97728	catalase hydroperoxidase hpi																																238717	comp238717_c0	2.55883	---NA---
257143	comp257143_c1	-4.97728	---NA---																																256944	comp256944_c1	2.5545	mucosa-associated lymphoid tissue lymphoma translocation protein 1
34138	comp34138_c0	-4.98489	beta- -endoglucanase																																220180	comp220180_c0	2.5526	protein isoform b
257332	comp257332_c0	-4.98489	---NA---																																258245	comp258245_c1	2.5521	1106 effector family protein variant 1106_ph4
143492	comp143492_c0	-4.98868	actin binding protein																																237538	comp237538_c0	2.55075	eb module family protein
225790	comp225790_c0	-4.99247	elongation factor 1-alpha																																256237	comp256237_c0	2.55039	poly polymerase gamma
234078	comp234078_c1	-5	ph-protein kinase domain containing protein																																182563	comp182563_c0	2.54941	protein ugt- isoform a
236563	comp236563_c0	-5	hypothetical protein ACA1_215700																																241201	comp241201_c2	2.54853	histidine acid phosphatase family protein
237318	comp237318_c0	-5	60s ribosomal protein l13a																																92261	comp92261_c0	2.54314	cre-ges-1 protein
244280	comp244280_c1	-5	protein																																226216	comp226216_c0	2.54314	---NA---
246917	comp246917_c0	-5	protein serine threonine																																165549	comp165549_c0	2.53605	phosphoglycerate mutase family protein
248101	comp248101_c0	-5	pepsinogen a1 precursor																																239446	comp239446_c0	2.53605	---NA---
252674	comp252674_c0	-5	dd3_dicdi ame: full=protein dd3-3 flags: precursor																																246715	comp246715_c1	2.53605	---NA---
253952	comp253952_c0	-5	extracellular matrix protein																																240355	comp240355_c0	2.53528	---NA---
254390	comp254390_c0	-5	ef hand proteiin																																223141	comp223141_c0	2.53492	protein fig- isoform a
254810	comp254810_c1	-5	protein																																218545	comp218545_c0	2.53451	sterol regulatory element-binding protein 2
255728	comp255728_c0	-5	oxidoreductase																																29094	comp29094_c0	2.53356	---NA---
257060	comp257060_c0	-5	protein dd3-3-like																																219369	comp219369_c0	2.53145	beta- levanase invertase
258705	comp258705_c0	-5	wd40 repeat-containing protein																																256657	comp256657_c0	2.52973	gonadotropin-releasing hormone receptor 2
256644	comp256644_c1	-5.01495	---NA---																																239828	comp239828_c0	2.52751	---NA---
220286	comp220286_c0	-5.02237	---NA---																																251935	comp251935_c0	2.52686	---NA---
228075	comp228075_c0	-5.02237	---NA---																																228151	comp228151_c0	2.52356	protein npr-27
233468	comp233468_c0	-5.02237	---NA---																																215185	comp215185_c0	2.52257	cre-cyp-33e1 protein
242798	comp242798_c0	-5.02237	---NA---																																231594	comp231594_c0	2.51937	---NA---
255387	comp255387_c1	-5.02237	carboxylic acid transport protein																																253838	comp253838_c2	2.51914	gag-pol polyprotein
244888	comp244888_c0	-5.03342	60s ribosomal protein l15																																244833	comp244833_c0	2.51492	---NA---
241483	comp241483_c1	-5.04439	hypothetical protein BRAFLDRAFT_280675																																239690	comp239690_c0	2.50476	---NA---
257670	comp257670_c1	-5.04439	elongation factor 2																																234976	comp234976_c0	2.50135	protein ncx-6
258234	comp258234_c1	-5.04439	like protein																																235614	comp235614_c1	2.50098	cre-cyp-33e1 protein
258607	comp258607_c0	-5.04439	myosin ii heavy chain																																204898	comp204898_c0	2.49991	protein ugt- isoform a
246212	comp246212_c0	-5.06609	adenylyl cyclase-associated protein 1																																220106	comp220106_c0	2.49855	---NA---
251692	comp251692_c0	-5.06609	cysteine proteinase																																256882	comp256882_c1	2.49727	dorsal gland cell-specific expression protein
252568	comp252568_c0	-5.06609	hypothetical protein FOXB_12234																																231591	comp231591_c0	2.49485	protein glt- isoform a
253973	comp253973_c0	-5.06609	wd40 repeat-containing protein																																244834	comp244834_c0	2.49035	excitatory amino acid transporter
254726	comp254726_c0	-5.06609	fumarate reductase																																184777	comp184777_c0	2.49033	protein fat- isoform a
254736	comp254736_c0	-5.06609	unknown																																79607	comp79607_c0	2.48478	---NA---
255396	comp255396_c0	-5.06609	clathrin heavy chain 1-like																																241268	comp241268_c0	2.4834	failed axon connections protein
255978	comp255978_c0	-5.06609	carrier protein mitochondrial-like																																249500	comp249500_c0	2.46911	---NA---
258768	comp258768_c0	-5.06609	elongation factor 2																																248743	comp248743_c0	2.45702	---NA---
254721	comp254721_c1	-5.07468	hypothetical protein Aave_2802																																258407	comp258407_c1	2.45642	dhhc zinc finger domain containing protein
195526	comp195526_c0	-5.08746	ribosomal protein l28																																254429	comp254429_c1	2.45478	leucine-rich repeat-containing protein c10orf11-like protein
203653	comp203653_c0	-5.08746	glyoxalase bleomycin resistance protein dioxygenase																																246406	comp246406_c0	2.45457	---NA---
249590	comp249590_c0	-5.08746	cysteine protease																																245877	comp245877_c1	2.45013	---NA---
251198	comp251198_c0	-5.08746	fragmin a																																223675	comp223675_c0	2.4416	cre-mig-17 protein
257093	comp257093_c1	-5.08746	transmembrane receptor family protein																																258322	comp258322_c1	2.44004	zinc transporter 9
257705	comp257705_c1	-5.09803	major vault protein																																217413	comp217413_c0	2.43952	---NA---
242752	comp242752_c0	-5.10582	beta- -endoglucanase																																178267	comp178267_c0	2.4371	protein isoform b
244777	comp244777_c0	-5.10852	farnesyl-diphosphate farnesyltransferase																																228366	comp228366_c0	2.436	cre-glna-2 protein
248207	comp248207_c0	-5.10852	cathepsin d																																257634	comp257634_c1	2.43351	follicle stimulating hormone receptor
216223	comp216223_c0	-5.12928	ribosomal protein s4																																190636	comp190636_c0	2.43296	---NA---
248622	comp248622_c1	-5.12928	cysteine proteinase																																204565	comp204565_c0	2.43117	glycerol-3-phosphate acyltransferase 3
249205	comp249205_c0	-5.12928	---NA---																																240733	comp240733_c0	2.42713	acyltransferase family protein
251467	comp251467_c0	-5.12928	60s acidic ribosomal protein p0																																246060	comp246060_c0	2.42643	cre-cyp-13b2 protein
258676	comp258676_c0	-5.12928	---NA---																																257083	comp257083_c0	2.42223	fork head domain containing protein
233369	comp233369_c0	-5.13955	subtilisin-like protein																																253624	comp253624_c4	2.4125	cysteine synthase
244151	comp244151_c0	-5.14296	protein																																212359	comp212359_c0	2.40439	acid sphingomyelinase-like phosphodiesterase 3b-like
225390	comp225390_c0	-5.14975	peroxidase																																205423	comp205423_c0	2.4029	glutamine synthetase
235392	comp235392_c1	-5.14975	60s acidic ribosomal protein p2-like protein																																256605	comp256605_c0	2.39344	permease for cytosine purines uracil thiamine allantoin
240707	comp240707_c0	-5.14975	---NA---																																205538	comp205538_c0	2.39133	---NA---
246000	comp246000_c0	-5.14975	60s ribosomal protein l6																																237365	comp237365_c0	2.35515	potassium-transporting atpase alpha chain 2
253981	comp253981_c0	-5.14975	---NA---																																257990	comp257990_c4	2.3505	rbp-1 protein
255685	comp255685_c1	-5.14975	60s ribosomal protein																																243430	comp243430_c0	2.34994	---NA---
256482	comp256482_c2	-5.14975	---NA---																																227283	comp227283_c1	2.34023	---NA---
253520	comp253520_c0	-5.15381	40s ribosomal protein s1																																257369	comp257369_c0	2.33436	mh2 domain-containing protein
203745	comp203745_c1	-5.16993	60s ribosomal protein l6																																236983	comp236983_c0	2.32905	fork head domain containing protein
211754	comp211754_c0	-5.16993	---NA---																																256373	comp256373_c0	2.32031	---NA---
240690	comp240690_c0	-5.16993	astacin (peptidase family m12a)																																255646	comp255646_c0	2.31504	---NA---
241774	comp241774_c0	-5.16993	---NA---																																218929	comp218929_c0	2.31465	cre-irk-3 protein
251881	comp251881_c0	-5.16993	---NA---																																231176	comp231176_c0	2.31329	ankyrin repeat and sam domain-containing protein 6
252964	comp252964_c1	-5.16993	proactivator polypeptide-like																																89665	comp89665_c0	2.30933	glutamine synthetase
252339	comp252339_c0	-5.17792	transcriptional activator protein acu-15																																198053	comp198053_c0	2.30651	beta- levanase invertase
257272	comp257272_c0	-5.187	---NA---																																226549	comp226549_c0	2.30505	protein isoform b
258454	comp258454_c0	-5.18982	hyr domain-containing protein																																211181	comp211181_c0	2.30127	---NA---
258811	comp258811_c0	-5.18982	myosin ii heavy chain																																230993	comp230993_c0	2.29462	acid sphingomyelinase-like phosphodiesterase 3b
254130	comp254130_c0	-5.1964	von willebrand type a																																256740	comp256740_c1	2.29105	dorsal gland cell-specific expression protein
228919	comp228919_c0	-5.19967	duf614 family protein																																212726	comp212726_c0	2.2859	protein isoform b
245581	comp245581_c0	-5.20945	---NA---																																256657	comp256657_c1	2.28011	gonadotropin-releasing hormone receptor 2
252266	comp252266_c1	-5.20945	regulatory p domain-containing protein																																85082	comp85082_c0	2.27633	---NA---
252908	comp252908_c0	-5.20945	60s acidic ribosomal protein p0																																86823	comp86823_c0	2.27605	---NA---
252786	comp252786_c0	-5.22239	ribosomal protein s6																																253653	comp253653_c0	2.27521	protein cyp-33c1
258488	comp258488_c0	-5.23522	prophenoloxidase																																229497	comp229497_c0	2.26378	protein dhs- isoform c
200680	comp200680_c0	-5.24793	ribosomal protein s9																																246960	comp246960_c0	2.25583	potassium-transporting atpase alpha chain 2
252719	comp252719_c1	-5.24793	tripeptidyl-peptidase 1-like																																251332	comp251332_c2	2.25272	histone h2a
258639	comp258639_c0	-5.24793	---NA---																																239690	comp239690_c1	2.24978	---NA---
258672	comp258672_c1	-5.24793	---NA---																																194497	comp194497_c0	2.24703	ras and ef-hand domain-containing protein
256376	comp256376_c1	-5.26053	actin binding protein																																250987	comp250987_c1	2.24576	---NA---
257630	comp257630_c1	-5.26679	---NA---																																151089	comp151089_c0	2.23662	alkaline ceramidase-like isoform 1
246062	comp246062_c1	-5.27302	transcriptional regulator																																193870	comp193870_c0	2.22617	cg8668-like partial
243581	comp243581_c0	-5.2854	40s ribosomal protein s8																																221047	comp221047_c0	2.22571	acid sphingomyelinase-like phosphodiesterase 3b
255637	comp255637_c0	-5.2854	amino-acid permease inda1																																253066	comp253066_c0	2.22551	---NA---
257945	comp257945_c0	-5.2854	---NA---																																181867	comp181867_c0	2.22443	alkaline ceramidase-like isoform 1
258346	comp258346_c0	-5.2854	---NA---																																249081	comp249081_c0	2.21832	sulfate permease
249223	comp249223_c0	-5.30378	hemerythrin hhe cation binding domain-containing protein																																240476	comp240476_c0	2.2177	ectonucleotide pyrophosphatase phosphodiesterase family member 3
255219	comp255219_c1	-5.30378	ribosomal protein l7																																251594	comp251594_c1	2.2133	zinc c2h2 type family protein
258709	comp258709_c0	-5.30378	extracellular ligand-binding receptor																																209522	comp209522_c0	2.21315	protein isoform a
255132	comp255132_c2	-5.31288	alpha-tubulin																																255451	comp255451_c2	2.2109	---NA---
240847	comp240847_c0	-5.32193	actin depolymerizing factor																																226379	comp226379_c0	2.20645	sulfate permease
246000	comp246000_c1	-5.32193	60s ribosomal protein l6																																189098	comp189098_c0	2.20187	hypothetical protein LOAG_17131
255303	comp255303_c0	-5.32193	---NA---																																255447	comp255447_c0	2.19239	cre-twk-26 protein
257437	comp257437_c0	-5.32193	myosin ii heavy chain																																263715	comp263715_c0	2.19127	glutathione s-transferase
240796	comp240796_c0	-5.34577	40s ribosomal protein s16																																251448	comp251448_c0	2.18944	protein clh- isoform b
255386	comp255386_c0	-5.34577	unknown																																257634	comp257634_c0	2.18895	cre-fshr-1 protein
221454	comp221454_c0	-5.35755	60s ribosomal protein l34																																212092	comp212092_c0	2.18027	major facilitator superfamily protein
258715	comp258715_c0	-5.37504	---NA---																																255646	comp255646_c1	2.1752	---NA---
247214	comp247214_c1	-5.38082	---NA---																																254047	comp254047_c0	2.17038	iron zinc purple acid phosphatase-like protein precursor
237466	comp237466_c0	-5.39232	---NA---																																249052	comp249052_c0	2.16845	protein isoform d
248443	comp248443_c0	-5.39232	cas1 domain-containing protein 1																																255233	comp255233_c1	2.15643	protein daf- isoform c
250447	comp250447_c0	-5.39232	atp-binding cassette sub-family g member 2																																253002	comp253002_c0	2.15351	dynein light intermediate chain
250889	comp250889_c1	-5.39232	40s ribosomal protein sa																																239880	comp239880_c0	2.1526	ectonucleotide pyrophosphatase phosphodiesterase family member 3
258416	comp258416_c0	-5.39232	---NA---																																236313	comp236313_c0	2.1515	protein nstp- isoform a
241675	comp241675_c0	-5.40939	60s acidic ribosomal protein p2																																241750	comp241750_c0	2.14324	ras and ef-hand domain-containing protein
243596	comp243596_c0	-5.40939	ribosomal protein l17																																229019	comp229019_c0	2.14064	carnitine o-palmitoyltransferase liver isoform-like isoform 1
247908	comp247908_c0	-5.40939	---NA---																																254014	comp254014_c1	2.13535	---NA---
250889	comp250889_c0	-5.40939	40s ribosomal protein sa																																247725	comp247725_c0	2.13388	protein srap- isoform a
255288	comp255288_c0	-5.40939	glutamate dehydrogenase																																248533	comp248533_c0	2.13183	ankyrin repeat and sam domain-containing protein 6
257058	comp257058_c0	-5.40939	---NA---																																250854	comp250854_c0	2.12869	xanthine uracil permease
213523	comp213523_c0	-5.42626	14-3-3-like partial																																234309	comp234309_c0	2.12501	cre-dhs-27 protein
238887	comp238887_c0	-5.42626	40s ribosomal protein s9																																239362	comp239362_c0	2.12481	map kinase-activated protein kinase 3
248108	comp248108_c0	-5.44294	ribosomal protein s6																																227319	comp227319_c0	2.12441	soluble calcium-activated nucleotidase 1
256579	comp256579_c0	-5.44294	n-acyl-d-glucosamine 2-epimerase																																239874	comp239874_c0	2.12138	ubiquitin carboxyl-terminal hydrolase 7
258636	comp258636_c0	-5.44294	---NA---																																245793	comp245793_c0	2.11449	protein isoform d
245702	comp245702_c2	-5.44846	---NA---																																237612	comp237612_c0	2.10747	protein isoform b
240053	comp240053_c0	-5.45943	protein																																252931	comp252931_c0	2.10136	---NA---
248319	comp248319_c0	-5.45943	40s ribosomal protein s8																																206651	comp206651_c0	2.09656	ubiquitin carboxyl-terminal hydrolase 7
249962	comp249962_c0	-5.45943	60s ribosomal protein l13																																252215	comp252215_c1	2.09592	rbp-1 protein
257467	comp257467_c0	-5.45943	---NA---																																261665	comp261665_c0	2.08375	protein daf- isoform c
239353	comp239353_c0	-5.47573	40s ribosomal protein x isoform																																251200	comp251200_c0	2.08321	beta- levanase invertase
251840	comp251840_c0	-5.47573	family protein																																226707	comp226707_c0	2.08199	cre-irk-3 protein
253177	comp253177_c1	-5.47573	---NA---																																227473	comp227473_c0	2.07302	protein nstp- isoform a
250035	comp250035_c0	-5.49185	60s ribosomal protein																																219049	comp219049_c0	2.06764	protein srap- isoform a
217837	comp217837_c0	-5.5025	arabinogalactan endo- -beta-galactosidase																																195451	comp195451_c0	2.06485	---NA---
248772	comp248772_c0	-5.50779	---NA---																																231711	comp231711_c0	2.0564	---NA---
253045	comp253045_c1	-5.50779	---NA---																																243294	comp243294_c0	2.05613	iron zinc purple acid phosphatase-like
257965	comp257965_c1	-5.50779	protein																																237360	comp237360_c0	2.04022	major facilitator superfamily transporter
252998	comp252998_c0	-5.51096	major vault protein																																219309	comp219309_c0	2.03138	hypothetical protein LOAG_17131
247008	comp247008_c0	-5.52356	---NA---																																234896	comp234896_c0	2.02066	protein clh- isoform b
249519	comp249519_c0	-5.52356	component of the counting factor complex																																226050	comp226050_c0	2.02012	protein isoform a
240574	comp240574_c1	-5.53916	elongation factor 1-gamma 3																																251988	comp251988_c1	2.01834	major facilitator superfamily transporter
253807	comp253807_c1	-5.53916	actin bundling protein																																227480	comp227480_c0	2.017	---NA---
255122	comp255122_c1	-5.53916	ribosomal protein s6																																233793	comp233793_c0	2.01647	cre-dhs-2 protein
245363	comp245363_c0	-5.55459	60s ribosomal protein l5																																255818	comp255818_c1	2.01068	short coiled-coil protein
256918	comp256918_c0	-5.55459	family protein																																242083	comp242083_c0	2.00929	retinol retinaldehyde reductase
247608	comp247608_c0	-5.56986	---NA---																																254316	comp254316_c0	2.00627	sodium calcium exchanger 3 isoform 3
255375	comp255375_c1	-5.56986	peptidase s8 and s53 subtilisin kexin sedolisin																																232047	comp232047_c0	1.99214	cre-twk-26 protein
258612	comp258612_c0	-5.56986	---NA---																																254094	comp254094_c0	1.97679	poly polymerase gamma-like
246952	comp246952_c0	-5.57491	cysteine protease 1																																252890	comp252890_c0	1.97635	protein nep- isoform a
231921	comp231921_c0	-5.58496	---NA---																																255017	comp255017_c0	1.97383	acetylcholine receptor deg-3-like protein
254810	comp254810_c2	-5.58496	protein																																144658	comp144658_c0	1.96848	---NA---
242481	comp242481_c1	-5.59991	delta-24-sterol methyltransferase																																231544	comp231544_c0	1.95992	beta 1
242481	comp242481_c0	-5.61471	delta-24-sterol methyltransferase																																34008	comp34008_c0	1.93757	major facilitator superfamily protein
208254	comp208254_c0	-5.64386	phospholipid transfer protein																																253168	comp253168_c0	1.93136	threonine aldolase
243684	comp243684_c1	-5.64386	nad-dependent epimerase dehydratase family protein																																238979	comp238979_c1	1.926	---NA---
245798	comp245798_c0	-5.64386	40s ribosomal protein x isoform																																237594	comp237594_c0	1.91648	phosphatidylcholine:ceramide cholinephosphotransferase
257854	comp257854_c1	-5.65105	hypothetical protein																																233579	comp233579_c0	1.91588	patatin family
258737	comp258737_c0	-5.65344	fibro-slime family protein																																238617	comp238617_c0	1.91289	ste20-related kinase adapter protein alpha
224050	comp224050_c0	-5.65821	---NA---																																214907	comp214907_c0	1.91177	hypothetical protein LOAG_06137
258485	comp258485_c0	-5.67243	---NA---																																221355	comp221355_c0	1.89708	gtp-binding protein rad
255239	comp255239_c1	-5.6865	short-chain dehydrogenase reductase sdr																																253584	comp253584_c1	1.88998	protein isoform a
258190	comp258190_c0	-5.6865	---NA---																																254666	comp254666_c0	1.88505	dhhc zinc finger domain containing protein
252433	comp252433_c0	-5.70966	---NA---																																249744	comp249744_c0	1.87097	sodium-independent organic anion transporter family protein
240808	comp240808_c0	-5.75489	hypothetical protein FOC4_g10013704																																245916	comp245916_c3	1.86777	---NA---
247397	comp247397_c0	-5.75489	protein																																255011	comp255011_c0	1.86574	atp-binding cassette sub-family a member 3-like
254314	comp254314_c1	-5.75489	activation domain containing protein																																238677	comp238677_c0	1.86026	protein aat- isoform b
256869	comp256869_c1	-5.75489	major vault protein																																243642	comp243642_c0	1.84066	thiol-specific monooxygenase
258461	comp258461_c0	-5.78136	alpha-actinin-1 isoform 2																																256625	comp256625_c0	1.8324	protein cat-4
249895	comp249895_c0	-5.79442	g protein b-subunit																																247329	comp247329_c0	1.82774	patatin family
253003	comp253003_c2	-5.80735	cysteine protease 1																																249559	comp249559_c0	1.82687	atp-binding cassette sub-family a member 3
258648	comp258648_c0	-5.80735	---NA---																																246912	comp246912_c0	1.82324	chitin synthase 1
254990	comp254990_c1	-5.81592	glycerol kinase																																246152	comp246152_c0	1.81935	vacuolar proton pump
250451	comp250451_c0	-5.82018	hypothetical protein																																258611	comp258611_c0	1.81907	isoform a
257510	comp257510_c2	-5.84106	actin																																253650	comp253650_c1	1.81558	na k 2cl co-transporter
256148	comp256148_c1	-5.84549	cysteine proteinase																																242573	comp242573_c0	1.81414	pap 25a associated domain-containing protein
32107	comp32107_c0	-5.91886	acto_acaca ame: full=actobindin																																248750	comp248750_c0	1.8025	protein aat- isoform b
257467	comp257467_c1	-5.91886	---NA---																																238979	comp238979_c0	1.77127	---NA---
245352	comp245352_c1	-5.93074	lim-type zinc finger-containing protein																																248795	comp248795_c0	1.72291	nuclear receptor nhr-70
247414	comp247414_c1	-5.93074	60s ribosomal protein l3																																258462	comp258462_c1	1.70522	ibr domain-containing protein
228945	comp228945_c0	-5.94251	---NA---																																251821	comp251821_c1	1.69635	protein-tyrosine phosphatase
221194	comp221194_c1	-5.96578	profilin ii																																256333	comp256333_c0	1.6793	protein cpt-1
251120	comp251120_c0	-5.96578	60s ribosomal protein l8																																255917	comp255917_c1	0.518129	protein isoform a
257966	comp257966_c1	-5.98868	fibro-slime family protein																																241267	comp241267_c2	0.263034	protein
179442	comp179442_c0	-6	acto_acaca ame: full=actobindin																																248361	comp248361_c0	0.159075	---NA---
239078	comp239078_c0	-6	dual-action heigh metallo-peptidase																																251384	comp251384_c1	-0.93033	protein hlb- isoform a
257093	comp257093_c0	-6.00749	protein dd3-3-like																																241692	comp241692_c5	-0.934905	eukaryotic translation initiation factor 5a-2
253260	comp253260_c0	-6.02237	14-3-3 protein epsilon																																251666	comp251666_c0	-0.939098	transcription termination factor 2
250888	comp250888_c0	-6.03342	xylem cysteine proteinase 1-like																																245013	comp245013_c0	-0.952511	protein sgca- isoform a
256926	comp256926_c2	-6.05528	alpha actinin																																250494	comp250494_c0	-0.965722	protein fam184a-like
257537	comp257537_c0	-6.05528	alpha actinin																																244744	comp244744_c0	-0.972594	mynd finger family protein
257979	comp257979_c1	-6.05528	fibro-slime family protein																																245057	comp245057_c1	-0.978626	ras-related protein rap-1b-like
253194	comp253194_c0	-6.06609	guanine nucleotide-binding protein subunit beta-2-like 1																																233835	comp233835_c0	-0.984023	---NA---
250441	comp250441_c0	-6.07325	cathepsin b																																254092	comp254092_c1	-0.989583	aminoacylase-1a-like
248865	comp248865_c0	-6.08746	actin bundling protein																																249875	comp249875_c0	-0.999626	rrna methyltransferase 3-like isoform 2
254300	comp254300_c0	-6.08746	protein																																197948	comp197948_c0	-1.00279	protein isoform b
258807	comp258807_c0	-6.10852	---NA---																																251358	comp251358_c0	-1.00753	---NA---
258810	comp258810_c0	-6.14975	outer membrane adhesin-like protein																																211415	comp211415_c0	-1.01902	cre-lin-24 protein
258555	comp258555_c1	-6.15843	ghf5 endo- -beta-glucanase precursor																																237302	comp237302_c0	-1.02015	lipoate-protein ligase b containing protein
257058	comp257058_c1	-6.15987	---NA---																																222346	comp222346_c0	-1.03103	rrna methyltransferase 3-like isoform 1
256185	comp256185_c0	-6.16993	tripeptidyl-peptidase 1																																203103	comp203103_c0	-1.04745	---NA---
229340	comp229340_c0	-6.18982	---NA---																																211682	comp211682_c1	-1.05042	hypothetical protein WUBG_05117, partial
252537	comp252537_c0	-6.18982	serine carboxypeptidase-like enzyme																																250937	comp250937_c0	-1.05048	selenium binding protein 1
218370	comp218370_c0	-6.19377	profilin ii																																225955	comp225955_c0	-1.0555	dienelactone hydrolase
222943	comp222943_c0	-6.20945	---NA---																																214871	comp214871_c0	-1.05959	lipase family protein
221194	comp221194_c0	-6.2384	profilin ii																																31692	comp31692_c0	-1.09378	---NA---
254835	comp254835_c1	-6.2384	matrix-associated zinc metalloprotease																																248730	comp248730_c1	-1.09417	---NA---
256496	comp256496_c1	-6.24793	spherulation-specific family 4																																148980	comp148980_c0	-1.10069	hypothetical protein LOAG_04162
256405	comp256405_c1	-6.27612	nad h azoreductase																																213110	comp213110_c0	-1.10599	thioredoxin peroxidase 1
246550	comp246550_c1	-6.29462	carbohydrate binding partial																																247028	comp247028_c0	-1.11147	talin 1
255217	comp255217_c0	-6.31288	alpha- sarcomeric-like isoform 1																																45518	comp45518_c0	-1.12427	dorsal gland cell-specific expression protein
226986	comp226986_c0	-6.3837	---NA---																																238729	comp238729_c1	-1.12797	aspartyl asparaginyl beta-hydroxylase
254748	comp254748_c0	-6.39232	---NA---																																261962	comp261962_c0	-1.12981	---NA---
256626	comp256626_c1	-6.40939	major vault protein																																239090	comp239090_c0	-1.13006	mynd finger family protein
251407	comp251407_c1	-6.42626	40s ribosomal protein s3a																																245503	comp245503_c1	-1.13079	---NA---
258181	comp258181_c2	-6.42626	ethyl tert-butyl ether degradation																																239566	comp239566_c0	-1.13345	camk mlck protein kinase
234175	comp234175_c0	-6.47573	hypothetical protein ACA1_325550																																238884	comp238884_c0	-1.1347	---NA---
254990	comp254990_c0	-6.47573	glycerol kinase																																239563	comp239563_c0	-1.15922	protein isoform b
252998	comp252998_c1	-6.52356	major vault protein																																229248	comp229248_c0	-1.18828	Protein R02E4.2
256185	comp256185_c1	-6.55459	tripeptidyl-peptidase 1-like																																252795	comp252795_c0	-1.1946	tropomodulin family protein
258813	comp258813_c0	-6.56986	---NA---																																245503	comp245503_c3	-1.19925	---NA---
240072	comp240072_c0	-6.58871	---NA---																																243428	comp243428_c2	-1.20427	ubiquitin carboxyl-terminal hydrolase 7
255351	comp255351_c0	-6.59991	ethyl tert-butyl ether degradation																																83214	comp83214_c0	-1.22974	cre-ehbp-1 protein
206723	comp206723_c0	-6.60733	hypothetical protein ACA1_325550																																202641	comp202641_c0	-1.23452	cre-ehbp-1 protein
258785	comp258785_c0	-6.63662	polyketide synthase																																219243	comp219243_c0	-1.24712	hypothetical protein Bm1_49200
258212	comp258212_c0	-6.65821	n-acyl-d-glucosamine 2-epimerase																																256519	comp256519_c0	-1.25399	amp-binding enzyme family protein
253776	comp253776_c0	-6.67948	protein																																224387	comp224387_c0	-1.26461	camk mlck protein kinase
257394	comp257394_c1	-6.79442	group ii decarboxylase family protein																																239555	comp239555_c0	-1.26784	integrin beta pat-3
240072	comp240072_c1	-6.96578	---NA---																																220430	comp220430_c0	-1.26836	---NA---
258590	comp258590_c1	-7.07146	n-acyl-d-glucosamine 2-epimerase																																141955	comp141955_c0	-1.27365	protein dhs-12
253501	comp253501_c2	-7.32193	carboxyl-terminal proteinase																																230649	comp230649_c0	-1.2755	---NA---
242235	comp242235_c0	-7.77149	actin binding protein																																257423	comp257423_c0	-1.28149	hypothetical protein WUBG_12474, partial
255663	comp255663_c2	-7.98868	ubiquitin-associated protein																																211901	comp211901_c0	-1.2961	talin 1
257193	comp257193_c0	-8.53916	hypothetical protein BN14_07726																																102620	comp102620_c0	-1.29824	cysteine protease inhibitor
257193	comp257193_c1	-8.78627	hypothetical protein BN14_05994																																235049	comp235049_c0	-1.30439	---NA---
																																			244187	comp244187_c0	-1.30535	Protein T01B6.1
																																			241063	comp241063_c0	-1.30776	protein isoform a
																																			91761	comp91761_c0	-1.31352	hypothetical protein LOAG_06106
																																			246597	comp246597_c0	-1.31354	major facilitator superfamily protein
																																			231308	comp231308_c0	-1.31482	---NA---
																																			251166	comp251166_c1	-1.31672	lysosomal alpha-mannosidase
																																			263504	comp263504_c0	-1.32193	hypothetical protein LOAG_04162
																																			151197	comp151197_c0	-1.32425	24 kda secreted protein
																																			233338	comp233338_c0	-1.32595	aspartyl asparaginyl beta-hydroxylase
																																			177298	comp177298_c1	-1.33048	---NA---
																																			92362	comp92362_c0	-1.3329	---NA---
																																			204177	comp204177_c0	-1.33354	myosin regulatory light chain 1
																																			247505	comp247505_c0	-1.33528	myosin regulatory light chain 1
																																			169576	comp169576_c0	-1.34104	protein isoform a
																																			230509	comp230509_c0	-1.34539	---NA---
																																			250455	comp250455_c1	-1.35663	cre-glb-22 protein
																																			253949	comp253949_c0	-1.36421	---NA---
																																			30363	comp30363_c0	-1.36662	---NA---
																																			253326	comp253326_c0	-1.36894	protein isoform a
																																			205608	comp205608_c0	-1.37295	---NA---
																																			271779	comp271779_c0	-1.3806	---NA---
																																			217901	comp217901_c0	-1.38519	---NA---
																																			182880	comp182880_c0	-1.39338	---NA---
																																			207364	comp207364_c0	-1.41007	---NA---
																																			90494	comp90494_c0	-1.41555	---NA---
																																			251956	comp251956_c1	-1.4278	lipoma preferred partner lpp
																																			251956	comp251956_c0	-1.42901	thyroid receptor-interacting protein 6
																																			255881	comp255881_c0	-1.43166	lysosomal alpha-mannosidase-like
																																			218102	comp218102_c0	-1.43422	hypothetical protein Bm1_49200
																																			253078	comp253078_c0	-1.44392	protein tag-243
																																			194791	comp194791_c0	-1.44718	protein aexr-1
																																			169621	comp169621_c0	-1.45116	24 kda secreted protein
																																			89713	comp89713_c0	-1.45262	lipase family protein
																																			206485	comp206485_c0	-1.45286	---NA---
																																			220233	comp220233_c0	-1.45606	cre-cpna-2 protein
																																			257334	comp257334_c0	-1.47045	elongation factor 1-alpha
																																			240561	comp240561_c0	-1.4754	troponin family protein
																																			253270	comp253270_c0	-1.48141	---NA---
																																			248179	comp248179_c0	-1.49569	phosphatidylinositol-specific phospholipase c
																																			267351	comp267351_c0	-1.52637	---NA---
																																			84955	comp84955_c0	-1.52657	---NA---
																																			254938	comp254938_c0	-1.5284	phosphatidylinositol-specific phospholipase c
																																			193414	comp193414_c0	-1.54543	---NA---
																																			211695	comp211695_c0	-1.54628	---NA---
																																			219753	comp219753_c0	-1.55051	---NA---
																																			224403	comp224403_c0	-1.55069	protein isoform c
																																			26022	comp26022_c0	-1.55639	---NA---
																																			88225	comp88225_c0	-1.56096	small heat shock protein
																																			211370	comp211370_c0	-1.56224	---NA---
																																			209861	comp209861_c0	-1.56931	---NA---
																																			236318	comp236318_c0	-1.58029	---NA---
																																			89407	comp89407_c0	-1.58379	---NA---
																																			143567	comp143567_c0	-1.58967	protein hlh-8
																																			237967	comp237967_c0	-1.59279	---NA---
																																			259157	comp259157_c0	-1.59323	---NA---
																																			190629	comp190629_c0	-1.59595	cre-cpna-2 protein
																																			258401	comp258401_c1	-1.59716	---NA---
																																			182619	comp182619_c0	-1.60852	---NA---
																																			257746	comp257746_c1	-1.63185	---NA---
																																			219844	comp219844_c0	-1.64582	---NA---
																																			237041	comp237041_c0	-1.65588	---NA---
																																			211817	comp211817_c1	-1.66177	high mobility group protein
																																			234060	comp234060_c0	-1.68395	protein isoform a
																																			146234	comp146234_c0	-1.68871	---NA---
																																			220955	comp220955_c0	-1.70044	---NA---
																																			211817	comp211817_c0	-1.71149	high mobility group protein
																																			145911	comp145911_c0	-1.7145	protein isoform a
																																			253078	comp253078_c1	-1.72314	protein tag-243
																																			28441	comp28441_c0	-1.73008	---NA---
																																			85686	comp85686_c0	-1.73242	---NA---
																																			215276	comp215276_c0	-1.73599	protein acs-14
																																			234629	comp234629_c0	-1.73884	protein acs-14
																																			142399	comp142399_c0	-1.74458	collagen alpha-2 chain
																																			254026	comp254026_c0	-1.74671	---NA---
																																			212400	comp212400_c0	-1.74971	---NA---
																																			237909	comp237909_c0	-1.75224	---NA---
																																			180759	comp180759_c0	-1.78069	---NA---
																																			253124	comp253124_c1	-1.78158	protein myo-2
																																			226845	comp226845_c0	-1.782	---NA---
																																			257746	comp257746_c0	-1.78314	---NA---
																																			220209	comp220209_c0	-1.79307	---NA---
																																			250048	comp250048_c0	-1.79308	Hypothetical protein CBG02329
																																			153594	comp153594_c0	-1.79791	---NA---
																																			254476	comp254476_c0	-1.81683	disorganized muscle protein 1
																																			209634	comp209634_c0	-1.83415	---NA---
																																			233871	comp233871_c1	-1.84567	---NA---
																																			218632	comp218632_c0	-1.85594	profilin
																																			34297	comp34297_c0	-1.86084	---NA---
																																			242754	comp242754_c0	-1.86173	---NA---
																																			223614	comp223614_c0	-1.86565	---NA---
																																			242754	comp242754_c1	-1.87347	calponin homolog
																																			242539	comp242539_c0	-1.87992	---NA---
																																			246024	comp246024_c0	-1.8946	hypothetical protein CAEBREN_22611
																																			145350	comp145350_c0	-1.89665	---NA---
																																			238116	comp238116_c0	-1.90106	thiazole biosynthetic enzyme
																																			79423	comp79423_c0	-1.91173	---NA---
																																			253454	comp253454_c0	-1.91759	myosin tail family protein
																																			27663	comp27663_c0	-1.9349	---NA---
																																			257555	comp257555_c0	-1.974	vacuolar h+-atpase a subunit
																																			29431	comp29431_c0	-1.97863	---NA---
																																			238701	comp238701_c0	-1.98326	rbp-1 protein
																																			201796	comp201796_c0	-1.98527	galectin-9 isoform 2
																																			74800	comp74800_c0	-1.99262	---NA---
																																			23396	comp23396_c0	-2	---NA---
																																			182835	comp182835_c0	-2	---NA---
																																			208615	comp208615_c1	-2.00922	---NA---
																																			141652	comp141652_c0	-2.01436	---NA---
																																			248958	comp248958_c1	-2.03347	protein twk- isoform a
																																			206285	comp206285_c0	-2.03684	---NA---
																																			241388	comp241388_c0	-2.03833	---NA---
																																			247184	comp247184_c0	-2.06173	protein lec- isoform a
																																			248416	comp248416_c0	-2.06936	---NA---
																																			256890	comp256890_c0	-2.07635	actin binding protein
																																			231158	comp231158_c0	-2.078	hypothetical protein LOAG_05727
																																			75318	comp75318_c0	-2.08504	---NA---
																																			252998	comp252998_c1	-2.0973	major vault protein
																																			252335	comp252335_c0	-2.09863	---NA---
																																			221155	comp221155_c0	-2.11042	hypothetical protein LOAG_05727
																																			86208	comp86208_c0	-2.11376	protein ttr-8
																																			142622	comp142622_c0	-2.11656	galactoside-binding lectin family protein
																																			244888	comp244888_c2	-2.1193	60s ribosomal protein l15
																																			189620	comp189620_c0	-2.1375	---NA---
																																			74513	comp74513_c0	-2.16993	---NA---
																																			215274	comp215274_c0	-2.16993	---NA---
																																			245006	comp245006_c0	-2.16993	amine flavin-containing
																																			258671	comp258671_c0	-2.1758	pg1 homology to homo sapiens
																																			198577	comp198577_c0	-2.20772	---NA---
																																			42834	comp42834_c0	-2.21428	---NA---
																																			226093	comp226093_c0	-2.21791	---NA---
																																			189785	comp189785_c0	-2.22076	---NA---
																																			227274	comp227274_c0	-2.22229	---NA---
																																			207032	comp207032_c0	-2.22552	transcript antisense to ribosomal rna protein
																																			242503	comp242503_c0	-2.22907	actin-
																																			234203	comp234203_c0	-2.23175	protein cpn-3
																																			84421	comp84421_c0	-2.23331	---NA---
																																			144283	comp144283_c0	-2.24565	---NA---
																																			252030	comp252030_c2	-2.25802	conserved protein
																																			257810	comp257810_c0	-2.25913	c-1-tetrahydrofolate cytoplasmic
																																			221644	comp221644_c0	-2.26651	protein ugt-64
																																			220544	comp220544_c0	-2.26964	---NA---
																																			208507	comp208507_c0	-2.27085	---NA---
																																			221644	comp221644_c1	-2.28567	protein ugt-64
																																			39940	comp39940_c0	-2.29369	globin
																																			28598	comp28598_c0	-2.3163	unknown
																																			238323	comp238323_c3	-2.32193	---NA---
																																			261782	comp261782_c0	-2.32796	---NA---
																																			202401	comp202401_c0	-2.33442	---NA---
																																			194508	comp194508_c0	-2.33649	sorbitol dehydrogenase
																																			258831	comp258831_c1	-2.3462	rrna intron-encoded homing endonuclease
																																			219162	comp219162_c0	-2.34755	protein cpn-3
																																			248010	comp248010_c0	-2.36476	protein phat-5
																																			78783	comp78783_c0	-2.4021	---NA---
																																			200743	comp200743_c0	-2.40229	---NA---
																																			254335	comp254335_c0	-2.4075	---NA---
																																			30515	comp30515_c0	-2.41504	---NA---
																																			227514	comp227514_c0	-2.43256	---NA---
																																			250884	comp250884_c1	-2.43457	cysteine-rich protein
																																			152682	comp152682_c0	-2.4357	---NA---
																																			211761	comp211761_c0	-2.44721	---NA---
																																			207774	comp207774_c1	-2.47337	disorganized muscle protein 1
																																			230944	comp230944_c0	-2.47524	---NA---
																																			199320	comp199320_c0	-2.52566	---NA---
																																			232807	comp232807_c0	-2.53973	---NA---
																																			76940	comp76940_c0	-2.55141	---NA---
																																			181560	comp181560_c0	-2.5656	---NA---
																																			206014	comp206014_c0	-2.56906	---NA---
																																			251234	comp251234_c0	-2.58496	conserved protein
																																			257093	comp257093_c0	-2.59246	transmembrane receptor family protein
																																			254835	comp254835_c1	-2.59455	matrix-associated zinc metalloprotease
																																			251692	comp251692_c0	-2.60666	cysteine proteinase
																																			253461	comp253461_c1	-2.6087	protein tyr-5
																																			257306	comp257306_c0	-2.60881	gelation factor
																																			251813	comp251813_c0	-2.62725	mothers against decapentaplegic homolog 1-like isoform 2
																																			246550	comp246550_c1	-2.65076	carbohydrate binding partial
																																			258650	comp258650_c0	-2.65722	cell wall-associated hydrolase
																																			265551	comp265551_c0	-2.66162	---NA---
																																			33368	comp33368_c0	-2.66818	cysteine-rich protein
																																			256258	comp256258_c0	-2.68326	aconitate hydratase
																																			214913	comp214913_c0	-2.69786	---NA---
																																			232448	comp232448_c0	-2.70571	---NA---
																																			243241	comp243241_c0	-2.71272	40s ribosomal protein s24
																																			237827	comp237827_c0	-2.71882	beta-propeller repeat tecpr
																																			251974	comp251974_c2	-2.71989	---NA---
																																			252794	comp252794_c1	-2.72048	---NA---
																																			195744	comp195744_c0	-2.72237	---NA---
																																			253461	comp253461_c0	-2.73598	protein tyr-5
																																			234027	comp234027_c0	-2.74723	atp adp translocator
																																			248436	comp248436_c1	-2.74723	40s ribosomal protein s8
																																			223170	comp223170_c0	-2.74769	glutathione synthetase
																																			249581	comp249581_c0	-2.75933	zinc metalloproteinase nas-8
																																			255478	comp255478_c1	-2.76081	adp atp carrier protein
																																			206588	comp206588_c0	-2.7688	glutathione synthetase
																																			209490	comp209490_c0	-2.77259	---NA---
																																			253618	comp253618_c1	-2.78136	peroxidase catalase 2
																																			256185	comp256185_c1	-2.7997	tripeptidyl-peptidase 1
																																			172748	comp172748_c0	-2.8365	nematode cuticle collagen n-terminal domain containing protein
																																			255371	comp255371_c0	-2.848	elongation factor 1-
																																			256185	comp256185_c0	-2.848	tripeptidyl-peptidase 1-like
																																			151074	comp151074_c0	-2.86942	---NA---
																																			243091	comp243091_c2	-2.87447	tho complex subunit 4
																																			252456	comp252456_c0	-2.88753	60s ribosomal protein l5-like
																																			31101	comp31101_c0	-2.89077	---NA---
																																			244270	comp244270_c0	-2.89308	60s ribosomal protein l19
																																			253681	comp253681_c0	-2.89429	hypothetical protein
																																			80075	comp80075_c0	-2.9002	---NA---
																																			196740	comp196740_c0	-2.90082	superoxide dismutase
																																			178045	comp178045_c0	-2.90689	---NA---
																																			240852	comp240852_c0	-2.93289	ribosomal protein l24
																																			232807	comp232807_c1	-2.93546	---NA---
																																			252537	comp252537_c0	-2.9419	serine carboxypeptidase-like enzyme
																																			81781	comp81781_c0	-2.94391	---NA---
																																			238529	comp238529_c0	-2.94753	40s ribosomal protein s23
																																			211302	comp211302_c1	-2.94996	---NA---
																																			31142	comp31142_c0	-2.96347	---NA---
																																			256795	comp256795_c0	-2.96963	p-type atpase
																																			219089	comp219089_c0	-2.97404	---NA---
																																			240707	comp240707_c0	-2.97982	---NA---
																																			246952	comp246952_c0	-2.98995	cysteine protease 1
																																			241563	comp241563_c0	-3	60s ribosomal protein l23
																																			252691	comp252691_c2	-3	60s ribosomal protein l6
																																			257782	comp257782_c1	-3.006	aldehyde dehydrogenase
																																			164294	comp164294_c0	-3.01282	---NA---
																																			258811	comp258811_c0	-3.0199	myosin ii heavy chain
																																			251634	comp251634_c0	-3.05063	dipeptidyl aminopeptidase acylaminoacyl peptidase
																																			243760	comp243760_c2	-3.07039	40s ribosomal protein s23
																																			254892	comp254892_c1	-3.07039	fimbrin
																																			251453	comp251453_c0	-3.08746	---NA---
																																			258776	comp258776_c0	-3.09954	pg1 homology to homo sapiens
																																			237605	comp237605_c0	-3.10579	---NA---
																																			255790	comp255790_c1	-3.11548	v-type atpase
																																			234307	comp234307_c0	-3.14296	protein
																																			197374	comp197374_c0	-3.16457	protein phat-5
																																			250499	comp250499_c0	-3.16993	activation domain containing protein
																																			251131	comp251131_c2	-3.16993	adenosylhomocysteinase
																																			253817	comp253817_c1	-3.16993	eukaryotic initiation factor 4a-2-like
																																			242858	comp242858_c0	-3.1964	40s ribosomal protein s3a
																																			254983	comp254983_c1	-3.20945	threonyl-trna synthetase
																																			267346	comp267346_c0	-3.20945	---NA---
																																			41653	comp41653_c0	-3.21299	---NA---
																																			255607	comp255607_c0	-3.21632	conserved protein
																																			220301	comp220301_c0	-3.22239	---NA---
																																			255497	comp255497_c2	-3.22882	protein add- isoform b
																																			254836	comp254836_c0	-3.24793	---NA---
																																			257326	comp257326_c0	-3.24793	protein dd3-3-like
																																			258554	comp258554_c1	-3.24793	heat shock protein 70
																																			251648	comp251648_c1	-3.26303	adp-ribosylation factor 1
																																			80158	comp80158_c0	-3.27302	hypothetical protein ACA1_352500
																																			85613	comp85613_c0	-3.27302	---NA---
																																			144171	comp144171_c0	-3.27302	eukaryotic translation initiation factor 5a-1
																																			239561	comp239561_c0	-3.27302	ubiquitin-conjugating enzyme e2-16 kda
																																			249298	comp249298_c2	-3.27302	histone h2b
																																			249622	comp249622_c0	-3.27302	delta-1-pyrroline-5-carboxylate dehydrogenase
																																			251661	comp251661_c1	-3.27302	cell division cycle protein 48
																																			258684	comp258684_c1	-3.28204	protein dd3-3-like
																																			148838	comp148838_c0	-3.2854	---NA---
																																			238240	comp238240_c1	-3.2854	60s ribosomal protein l19-2-like
																																			238645	comp238645_c1	-3.2854	60s ribosomal protein l27
																																			250966	comp250966_c0	-3.2854	nucleoside diphosphate kinase
																																			253755	comp253755_c0	-3.29768	rho gtpase
																																			239078	comp239078_c0	-3.29956	dual-action heigh metallo-peptidase
																																			252979	comp252979_c0	-3.30986	protein
																																			195726	comp195726_c0	-3.32193	proteasome component region pci domain-containing protein
																																			231799	comp231799_c0	-3.32193	activation domain containing protein
																																			239803	comp239803_c0	-3.32193	40s ribosomal protein s12
																																			249335	comp249335_c0	-3.32193	protein
																																			250643	comp250643_c0	-3.32193	40s ribosomal protein s8
																																			253095	comp253095_c0	-3.32193	aspartate
																																			255814	comp255814_c1	-3.32193	subtilisin-like serine protease
																																			256390	comp256390_c0	-3.32193	eukaryotic peptide chain release factor gtp-binding subunit erf3a-like
																																			256626	comp256626_c1	-3.32193	major vault protein
																																			258421	comp258421_c4	-3.3505	ras gtpase-activating-like protein iqgap3
																																			235445	comp235445_c0	-3.35755	succinate dehydrogenase
																																			245603	comp245603_c0	-3.35755	60s ribosomal protein l17
																																			246365	comp246365_c2	-3.35755	nascent polypeptide-associated complex subunit alpha-like
																																			248481	comp248481_c0	-3.35755	60s ribosomal protein l8
																																			220024	comp220024_c0	-3.36923	protein
																																			242720	comp242720_c0	-3.36923	protein mitochondrial targeting protein
																																			249946	comp249946_c1	-3.36923	glutathione s-
																																			254403	comp254403_c1	-3.36923	citrate synthase
																																			255000	comp255000_c1	-3.36923	pescadillo homolog
																																			255129	comp255129_c0	-3.36923	ras-related c3 botulinum toxin substrate 1-like
																																			256659	comp256659_c0	-3.36923	40s ribosomal protein s4
																																			241222	comp241222_c1	-3.37851	heat shock protein ssb1
																																			233956	comp233956_c0	-3.38466	---NA---
																																			146194	comp146194_c0	-3.39102	---NA---
																																			247034	comp247034_c1	-3.39232	obg-like atpase 1
																																			256787	comp256787_c0	-3.39232	zinc finger protein plag1
																																			252514	comp252514_c1	-3.4021	s-adenosylmethionine synthetase
																																			238136	comp238136_c0	-3.40599	stress protein ddr48
																																			262719	comp262719_c0	-3.40599	translationally-controlled tumor protein
																																			237871	comp237871_c0	-3.41504	ras gtpase
																																			245252	comp245252_c0	-3.41504	transcription factor bzip protein
																																			249828	comp249828_c3	-3.41504	isocitrate dehydrogenase
																																			251155	comp251155_c0	-3.41504	atp-dependent rna helicase eif4a
																																			253033	comp253033_c0	-3.41504	nadh dehydrogenase
																																			255789	comp255789_c1	-3.41504	glutamyl-trna cytoplasmic
																																			255801	comp255801_c0	-3.41504	poly binding cytoplasmic 1
																																			78152	comp78152_c0	-3.41552	---NA---
																																			255286	comp255286_c1	-3.42146	polyadenylate-binding protein 4 isoform 3
																																			143098	comp143098_c0	-3.42626	---NA---
																																			178644	comp178644_c0	-3.42626	rho gdp-dissociation inhibitor
																																			246512	comp246512_c1	-3.42626	60s ribosomal protein l5
																																			247910	comp247910_c1	-3.42626	60s ribosomal protein l11
																																			256119	comp256119_c0	-3.42626	related to component of actin cortical patches las17
																																			255446	comp255446_c1	-3.4285	dehydration responsive domain partial
																																			252285	comp252285_c0	-3.42999	alcohol dehydrogenase 1
																																			140457	comp140457_c0	-3.45943	cofilin tropomyosin-type actin-binding protein
																																			180382	comp180382_c0	-3.45943	transitional endoplasmic reticulum atpase
																																			189948	comp189948_c0	-3.45943	mitochondrial phosphate carrier protein
																																			190951	comp190951_c0	-3.45943	tgf beta-inducible nuclear protein 1
																																			196616	comp196616_c0	-3.45943	rab gdp dissociation inhibitor
																																			201487	comp201487_c0	-3.45943	40s ribosomal protein s6
																																			205659	comp205659_c0	-3.45943	transcriptional regulator
																																			209655	comp209655_c0	-3.45943	---NA---
																																			213122	comp213122_c0	-3.45943	---NA---
																																			215983	comp215983_c0	-3.45943	calreticulin
																																			221646	comp221646_c0	-3.45943	60s acidic ribosomal protein p1
																																			234461	comp234461_c0	-3.45943	hypothetical protein FOXB_17533
																																			237294	comp237294_c0	-3.45943	---NA---
																																			241664	comp241664_c0	-3.45943	glycoside hydrolase family 25 protein
																																			247116	comp247116_c1	-3.45943	rrna promoter binding protein
																																			247576	comp247576_c0	-3.45943	group xv phospholipase a2
																																			247700	comp247700_c0	-3.45943	---NA---
																																			248221	comp248221_c0	-3.45943	wd repeat-containing protein 43
																																			248891	comp248891_c0	-3.45943	erythrocyte band 7 integral membrane protein
																																			249164	comp249164_c1	-3.45943	14-3-3 protein
																																			249245	comp249245_c0	-3.45943	coatomer subunit delta-like
																																			251908	comp251908_c0	-3.45943	glucose-6-phosphate isomerase
																																			252243	comp252243_c0	-3.45943	40s ribosomal protein s7-1
																																			252670	comp252670_c0	-3.45943	protein
																																			253292	comp253292_c0	-3.45943	adenosylhomocysteinase
																																			254029	comp254029_c0	-3.45943	nhl repeat-containing protein
																																			255248	comp255248_c1	-3.45943	hypothetical protein zobellia_456
																																			256118	comp256118_c2	-3.45943	atp-dependent rna helicase eif4a
																																			256168	comp256168_c1	-3.45943	ras gtpase activation domain-containing protein
																																			256197	comp256197_c0	-3.45943	puromycin-sensitive aminopeptidase
																																			204295	comp204295_c0	-3.47956	---NA---
																																			248102	comp248102_c0	-3.49185	ribosomal protein l7
																																			232266	comp232266_c0	-3.5025	anamorsin family protein
																																			242343	comp242343_c0	-3.5025	probable atp-dependent rna helicase ddx17-like
																																			248627	comp248627_c1	-3.5025	dead-box atp-dependent rna helicase 56-like
																																			258323	comp258323_c1	-3.5025	ase-activating protein
																																			255132	comp255132_c2	-3.50553	alpha-tubulin
																																			33141	comp33141_c0	-3.51096	membrane primary amine oxidase
																																			33635	comp33635_c0	-3.52356	vacuolar atp synthase subunit g
																																			145508	comp145508_c0	-3.52356	hypothetical protein ACA1_391370
																																			221303	comp221303_c0	-3.52356	adenylate kinase
																																			222096	comp222096_c1	-3.52356	---NA---
																																			231474	comp231474_c0	-3.52356	proliferation-associated protein 2g4-like
																																			233106	comp233106_c0	-3.52356	g-protein complex alpha subunit
																																			234068	comp234068_c0	-3.52356	20 kda antigen
																																			234301	comp234301_c0	-3.52356	hypothetical protein FOXB_15206
																																			236057	comp236057_c0	-3.52356	hypothetical protein FOXB_07646
																																			237787	comp237787_c0	-3.52356	phenylalanyl-trna synthetase alpha chain
																																			239132	comp239132_c0	-3.52356	ph domain-containing protein
																																			239995	comp239995_c0	-3.52356	glycogen synthase kinase-3 beta
																																			240406	comp240406_c0	-3.52356	translationally-controlled tumor protein
																																			242226	comp242226_c0	-3.52356	hypothetical protein FOXB_11655
																																			242237	comp242237_c0	-3.52356	synaptobrevin domain-containing protein
																																			242432	comp242432_c0	-3.52356	hypothetical protein
																																			243044	comp243044_c1	-3.52356	histone
																																			244438	comp244438_c0	-3.52356	isocitrate lyase
																																			245371	comp245371_c0	-3.52356	protein kinase 2
																																			247320	comp247320_c0	-3.52356	acyloxyacyl hydrolase
																																			249015	comp249015_c0	-3.52356	hypothetical protein
																																			249379	comp249379_c0	-3.52356	elongation of fatty acids protein 3
																																			250130	comp250130_c0	-3.52356	60s ribosomal protein l7a
																																			251075	comp251075_c0	-3.52356	protein kinase domain containing protein
																																			252878	comp252878_c0	-3.52356	inosine-5 -monophosphate dehydrogenase
																																			253082	comp253082_c1	-3.52356	vacuolar sorting protein 35
																																			254770	comp254770_c0	-3.52356	bnr asp-box repeat family protein
																																			254805	comp254805_c0	-3.52356	sphingosine-1-phosphate lyase
																																			256129	comp256129_c1	-3.52356	---NA---
																																			256397	comp256397_c0	-3.52356	myosin ii heavy chain
																																			257551	comp257551_c1	-3.52356	alpha- -mannosidase
																																			258074	comp258074_c0	-3.52356	component of scar regulatory complex
																																			258430	comp258430_c1	-3.52356	ras gtpase activation domain-containing protein
																																			91032	comp91032_c0	-3.52849	---NA---
																																			256087	comp256087_c2	-3.53605	vacuolar proton atpase 100-kda subunit
																																			33754	comp33754_c0	-3.54432	---NA---
																																			58308	comp58308_c0	-3.54432	tripeptidyl-peptidase 1-like
																																			240326	comp240326_c0	-3.54432	gtp-binding protein rhoa
																																			240852	comp240852_c1	-3.54432	60s ribosomal protein l24
																																			251498	comp251498_c1	-3.54432	protein rsn1
																																			253045	comp253045_c0	-3.54432	---NA---
																																			256868	comp256868_c0	-3.54432	---NA---
																																			254949	comp254949_c0	-3.55459	glycogen phosphorylase 2
																																			229052	comp229052_c1	-3.56071	scf ubiquitin ligase
																																			247695	comp247695_c4	-3.56071	5-methyltetrahydropteroyltriglutamate--homocysteine methyltransferase
																																			248056	comp248056_c1	-3.56071	40s ribosomal protein s6
																																			149226	comp149226_c0	-3.56214	hypothetical protein LOAG_00657
																																			220711	comp220711_c0	-3.56478	---NA---
																																			190446	comp190446_c0	-3.58496	cytochrome p450 family protein
																																			198698	comp198698_c0	-3.58496	cellular morphogenesis protein
																																			199166	comp199166_c1	-3.58496	superoxide dismutase
																																			210857	comp210857_c0	-3.58496	---NA---
																																			213447	comp213447_c0	-3.58496	actin-related protein 2 3 complex subunit 5
																																			223073	comp223073_c0	-3.58496	glycoside hydrolase family 25 protein
																																			226267	comp226267_c0	-3.58496	---NA---
																																			227186	comp227186_c0	-3.58496	---NA---
																																			228665	comp228665_c0	-3.58496	aspartate aminotransferase
																																			229160	comp229160_c0	-3.58496	serine-threonine rich
																																			229709	comp229709_c0	-3.58496	bzip transcription factor
																																			232260	comp232260_c0	-3.58496	fam49 family protein
																																			232954	comp232954_c1	-3.58496	hypothetical protein
																																			235414	comp235414_c0	-3.58496	succinate dehydrogenase
																																			236778	comp236778_c0	-3.58496	---NA---
																																			238674	comp238674_c0	-3.58496	myosin light chain kinase
																																			239074	comp239074_c0	-3.58496	glutamine synthetase
																																			241247	comp241247_c1	-3.58496	inositol-3-phosphate synthase
																																			242972	comp242972_c0	-3.58496	papain family cysteine protease containing protein
																																			245286	comp245286_c0	-3.58496	---NA---
																																			248653	comp248653_c0	-3.58496	cortexillin ii
																																			248906	comp248906_c0	-3.58496	calponin homology domain-containing protein
																																			248933	comp248933_c0	-3.58496	papain family cysteine protease containing protein
																																			249074	comp249074_c0	-3.58496	glutathione transferase family protein
																																			250322	comp250322_c1	-3.58496	6-phosphogluconate dehydrogenase
																																			250391	comp250391_c0	-3.58496	cellulose -beta-cellobiosidase precursor
																																			250829	comp250829_c2	-3.58496	40s ribosomal protein sa
																																			250856	comp250856_c0	-3.58496	bzip transcription factor
																																			251356	comp251356_c0	-3.58496	cystathionine gamma-lyase
																																			251371	comp251371_c1	-3.58496	endoglucanase precursor (endo- -beta-glucanase)
																																			251473	comp251473_c0	-3.58496	c6 finger domain-containing protein
																																			252227	comp252227_c0	-3.58496	ribosomal protein p0
																																			252274	comp252274_c0	-3.58496	cortexillin ii
																																			253913	comp253913_c0	-3.58496	acid ceramidase-like
																																			253932	comp253932_c0	-3.58496	---NA---
																																			254023	comp254023_c1	-3.58496	cutinase g-box binding protein
																																			254364	comp254364_c0	-3.58496	la-related protein 1b-like
																																			254687	comp254687_c0	-3.58496	---NA---
																																			254758	comp254758_c1	-3.58496	fad linked oxidase domain protein
																																			254979	comp254979_c0	-3.58496	hypothetical protein FOC4_g10010008
																																			255039	comp255039_c2	-3.58496	iron zinc purple acid phosphatase-like
																																			255305	comp255305_c0	-3.58496	hypothetical protein FOC1_g10000018, partial
																																			255510	comp255510_c0	-3.58496	nucleolar gtp-binding
																																			255877	comp255877_c2	-3.58496	homeobox and c2h2 transcription
																																			257328	comp257328_c0	-3.58496	---NA---
																																			257375	comp257375_c0	-3.58496	serine c-palmitoyltransferase subunit
																																			258448	comp258448_c0	-3.58496	---NA---
																																			209855	comp209855_c0	-3.59991	hypothetical protein LOAG_00657
																																			255247	comp255247_c2	-3.61471	elongation factor 1 alpha
																																			78301	comp78301_c0	-3.62449	beta-propeller repeat tecpr
																																			238262	comp238262_c1	-3.62449	60s acidic ribosomal protein p0
																																			243330	comp243330_c1	-3.62449	---NA---
																																			254345	comp254345_c2	-3.62449	fumarate reductase
																																			257394	comp257394_c1	-3.62449	group ii decarboxylase family protein
																																			145493	comp145493_c0	-3.64386	myosin ii heavy chain
																																			190610	comp190610_c0	-3.64386	---NA---
																																			204240	comp204240_c0	-3.64386	actin-related protein 2 3 complex subunit 4
																																			215163	comp215163_c0	-3.64386	---NA---
																																			227577	comp227577_c0	-3.64386	dolichyl-diphosphooligosaccharide--protein glycosyltransferase 48 kda subunit-like
																																			233728	comp233728_c0	-3.64386	mov34 mpn pad-1 family protein
																																			233888	comp233888_c0	-3.64386	protein kinase 2
																																			233951	comp233951_c0	-3.64386	60s acidic ribosomal protein p1
[truncated: 870 more rows]
