# Supplementary material for: Analysis of survival and hatching transcriptomes from potato cyst nematodes, Globodera rostochiensis and G. pallida
Source: Sci Rep. 2017 Jun 20;7:3882. doi: 10.1038/s41598-017-03871-x (PMC5478601; doi:10.1038/s41598-017-03871-x)
Supplement: Supplementary file 3 — Table S3 [file 41598_2017_3871_MOESM3_ESM.xls]

## Sheet: DEGs Grosto Augustus
	Dry-Water					Water-15m					Water-1h					Water-8h					Water-24h					Water-48h					Water-7d					Water-J2
#	contig	log2FoldChange	blast		#	contig	log2FoldChange	blast		#	contig	log2FoldChange	blast		#	contig	log2FoldChange	blast		#	contig	log2FoldChange	blast		#	contig	log2FoldChange	blast		#	contig	log2FoldChange	blast		#	contig	log2FoldChange	blast
5558	G5558.T1	4.08118	---NA---												11130	G11130.T1	1.83527	protein nep-1		10190	G10190.T1	3.85224	---NA---		12558	G12558.T1	3.94708	---NA---		9591	G9591.T1	2.98278	---NA---		4594	G4594.T1	7.04051	rna recognition motif domain containing protein
4328	G4328.T1	4.06866	sulfotransferase																	5673	G5673.T1	3.71602	protein nep- isoform a		11539	G11539.T1	3.71355	---NA---		7024	G7024.T1	2.96063	rbp-1 protein		11538	G11538.T1	6.98933	---NA---
4109	G4109.T1	3.51759	---NA---																	9591	G9591.T1	3.67778	---NA---		1518	G1518.T1	3.70301	---NA---		10190	G10190.T1	2.95286	---NA---		8588	G8588.T1	6.85514	---NA---
3188	G3188.T1	3.43781	peroxiredoxin 1 variant 2																	5674	G5674.T1	3.33714	protein nep- isoform a		7024	G7024.T1	3.60299	rbp-1 protein		5674	G5674.T1	2.9148	protein nep- isoform a		8583	G8583.T1	6.53875	---NA---
9820	G9820.T1	3.36059	protein																	3826	G3826.T1	3.25889	pectate lyase 2		10190	G10190.T1	3.53933	---NA---		7938	G7938.T1	2.86394	---NA---		11811	G11811.T1	6.43643	---NA---
6929	G6929.T1	3.25322	protein - caenorhabditis elegans																	11848	G11848.T1	3.01497	protein cht-2		3030	G3030.T1	3.20856	---NA---		4316	G4316.T1	2.70624	phosphoglycerate mutase		9818	G9818.T1	6.38486	---NA---
5557	G5557.T1	3.04372	cuticlin 1																	3528	G3528.T1	3.00955	acid phosphatase-1		8539	G8539.T1	3.11548	---NA---		5673	G5673.T1	2.62784	protein nep- isoform a		7024	G7024.T1	6.13662	rbp-1 protein
7617	G7617.T1	3.01668	phosphoglycerate mutase family protein																	10138	G10138.T1	3.00483	---NA---		9582	G9582.T1	3.10236	---NA---		5283	G5283.T1	2.55016	isoform a		2906	G2906.T1	6.10643	gland protein g19b10
2118	G2118.T1	3.01488	solute carrier family facilitated glucose transporter member 1-like																	6370	G6370.T1	2.85482	protein ugt-54		5283	G5283.T1	3.09974	isoform a		7028	G7028.T1	2.52704	---NA---		11539	G11539.T1	6.03952	---NA---
1115	G1115.T1	3.01266	---NA---																	4741	G4741.T1	2.7972	alpha-carbonic anhydrase		7026	G7026.T1	3.0626	rbp-1 protein		1518	G1518.T1	2.40109	---NA---		8539	G8539.T1	6.01369	---NA---
10683	G10683.T1	2.83025	cre-gst-9 protein																	9626	G9626.T1	2.74146	---NA---		10861	G10861.T1	3.06033	rbp-1 protein		9887	G9887.T1	2.36205	fad binding domain-containing protein		8902	G8902.T1	5.97788	---NA---
5719	G5719.T1	2.69991	me1 protein																	7081	G7081.T1	2.73836	beta- -endoglucanase		9591	G9591.T1	3.04313	---NA---		1458	G1458.T1	2.34996	---NA---		12359	G12359.T1	5.89648	xylitol oxidase
2900	G2900.T1	2.47486	---NA---																	9887	G9887.T1	2.73802	fad binding domain-containing protein		5991	G5991.T1	3.03825	c52 protein		3826	G3826.T1	2.3173	pectate lyase 2		9969	G9969.T1	5.88451	bestrophin family protein
6462	G6462.T1	2.47148	redox-regulatory protein fam213a																	7095	G7095.T1	2.73344	pectate lyase 1		1458	G1458.T1	3.01564	---NA---		10062	G10062.T1	2.31286	---NA---		12558	G12558.T1	5.86972	---NA---
7499	G7499.T1	2.4458	---NA---																	1553	G1553.T1	2.71089	---NA---		7938	G7938.T1	2.99646	---NA---		2083	G2083.T1	2.29966	lysosomal protective		10749	G10749.T1	5.86107	rbp-1 protein
4565	G4565.T1	2.40734	dna ligase d																	4316	G4316.T1	2.69453	phosphoglycerate mutase		7930	G7930.T1	2.99305	---NA---		12558	G12558.T1	2.28048	---NA---		1518	G1518.T1	5.77047	---NA---
4949	G4949.T1	2.39908	mitogen-activated protein kinase kinase kinase mlt-like																	11341	G11341.T1	2.68863	rbp-1 protein		13038	G13038.T1	2.98217	---NA---		10138	G10138.T1	2.27638	---NA---		7388	G7388.T1	5.76457	---NA---
3523	G3523.T1	2.37811	btb poz domain containing protein																	7269	G7269.T1	2.66792	arabinogalactan endo- -beta-galactosidase		12348	G12348.T1	2.96663	---NA---		12772	G12772.T1	2.27626	rbp-1 protein		8338	G8338.T1	5.72219	---NA---
1468	G1468.T1	2.37344	mannosyl oligosaccharide glucosidase																	13137	G13137.T1	2.6134	protein chil-4		7027	G7027.T1	2.9542	---NA---		7026	G7026.T1	2.2652	rbp-1 protein		7031	G7031.T1	5.68707	---NA---
976	G976.T1	2.33844	galectin-4 isoform 1																	9188	G9188.T1	2.60574	fatty acid elongation protein 3		5673	G5673.T1	2.94454	protein nep- isoform a		8539	G8539.T1	2.23774	---NA---		10861	G10861.T1	5.68217	rbp-1 protein
9280	G9280.T1	2.31245	hypothetical protein CRE_22550																	9520	G9520.T1	2.55555	expansin partial		10050	G10050.T1	2.93467	---NA---		10050	G10050.T1	2.21868	---NA---		7710	G7710.T1	5.65592	---NA---
7884	G7884.T1	2.28497	---NA---																	4478	G4478.T1	2.51714	transport and golgi organization-like		12961	G12961.T1	2.91891	---NA---		5991	G5991.T1	2.21848	c52 protein		3391	G3391.T1	5.60076	transmembrane protein 135-like
6289	G6289.T1	2.26953	Protein Y47D3B.1																	5298	G5298.T1	2.45826	extracellular solute-binding protein family 1		10864	G10864.T1	2.91335	rbp-1 protein		6575	G6575.T1	2.19946	beta- -endoglucanase		10462	G10462.T1	5.54712	---NA---
1374	G1374.T1	2.25159	---NA---																	8616	G8616.T1	2.30026	histidine acid phosphatase family protein		7025	G7025.T1	2.88223	---NA---		12961	G12961.T1	2.17758	---NA---		1455	G1455.T1	5.51183	---NA---
5857	G5857.T1	2.23271	f-box only protein 25 isoform 1																	8878	G8878.T1	2.26134	expansin partial		4316	G4316.T1	2.86724	phosphoglycerate mutase		5016	G5016.T1	2.16665	ubiquitin c		4303	G4303.T1	5.49195	---NA---
7215	G7215.T1	2.21096	af344865_1 esophageal gland cell protein hgg-20																	10850	G10850.T1	2.23261	sodium bicarbonate transporter-like protein 11		5016	G5016.T1	2.82025	ubiquitin c		8108	G8108.T1	2.15661	tartrate-resistant acid phosphatase type 5-like		9297	G9297.T1	5.43395	rbp-1 protein
14	G14.T1	2.1931	trans- -dihydrobenzene- -diol dehydrogenase																	926	G926.T1	2.19764	lysosomal protective		7028	G7028.T1	2.81391	---NA---		9582	G9582.T1	2.14635	---NA---		6703	G6703.T1	5.38069	---NA---
6489	G6489.T1	2.16629	hydroxyethylthiazole kinase																	2362	G2362.T1	2.13689	protein		7451	G7451.T1	2.80735	---NA---		4740	G4740.T1	2.14334	protein isoform a		7677	G7677.T1	5.30615	---NA---
8038	G8038.T1	2.14352	embryonic fatty acid-binding protein bm-fab-1																	12887	G12887.T1	2.04591	conserved hypothetical protein		12265	G12265.T1	2.80277	---NA---		8362	G8362.T1	2.14018	---NA---		7027	G7027.T1	5.26881	---NA---
1063	G1063.T1	2.13808	epoxide hydrolase 1-like																	11425	G11425.T1	2.03446	---NA---		4740	G4740.T1	2.79355	protein isoform a		9626	G9626.T1	2.11752	---NA---		1311	G1311.T1	5.25477	---NA---
11882	G11882.T1	2.13311	domain containing protein																	4076	G4076.T1	1.9688	protein ugt-47		12772	G12772.T1	2.75661	rbp-1 protein		11539	G11539.T1	2.11457	---NA---		4045	G4045.T1	5.23266	---NA---
5897	G5897.T1	2.13285	small heat shock protein																	8230	G8230.T1	1.89035	cathepsin z precursor		5674	G5674.T1	2.75144	protein nep- isoform a		3528	G3528.T1	2.10872	acid phosphatase-1		13533	G13533.T1	5.22742	---NA---
13143	G13143.T1	2.12906	cre-ugt-64 protein																	11353	G11353.T1	1.84532	protein		12455	G12455.T1	2.73191	---NA---		7301	G7301.T1	2.10789	---NA---		13070	G13070.T1	5.20353	rbp-1 protein
8058	G8058.T1	2.10677	protein ztf-2																	6359	G6359.T1	1.81037	acid sphingomyelinase-like phosphodiesterase 3b		10138	G10138.T1	2.70052	---NA---		1134	G1134.T1	2.09836	protein isoform a		5290	G5290.T1	5.19197	---NA---
4156	G4156.T1	2.10616	---NA---																	11130	G11130.T1	1.59829	protein nep-1		3826	G3826.T1	2.67668	pectate lyase 2		9300	G9300.T1	2.09122	hypothetical protein Aave_2802		10156	G10156.T1	5.1819	beta- -endoglucanase
3180	G3180.T1	2.08213	transthyretin-like family protein																	2576	G2576.T1	1.34239	fructose-bisphosphate aldolase		13147	G13147.T1	2.67229	phosphatidylinositol 4-phosphate 5-kinase type-1 alpha-like		10462	G10462.T1	2.08822	---NA---		1136	G1136.T1	5.11486	guanine deaminase
7759	G7759.T1	2.07773	---NA---																	4065	G4065.T1	1.3422	protein isoform c		6961	G6961.T1	2.65478	---NA---		12265	G12265.T1	2.07905	---NA---		10864	G10864.T1	5.09723	rbp-1 protein
7542	G7542.T1	2.04801	---NA---																	9819	G9819.T1	-2.08958	rna-binding protein lin-28		7038	G7038.T1	2.65398	---NA---		7038	G7038.T1	2.07143	---NA---		13509	G13509.T1	5.0945	---NA---
3019	G3019.T1	2.03993	protein dj-1-like																	4996	G4996.T1	-2.11889	---NA---		13030	G13030.T1	2.64652	---NA---		13147	G13147.T1	2.06957	phosphatidylinositol 4-phosphate 5-kinase type-1 alpha-like		3821	G3821.T1	5.08069	---NA---
1583	G1583.T1	2.01985	u3 small nucleolar rna interacting protein 2																						13033	G13033.T1	2.64652	---NA---		1553	G1553.T1	2.06949	---NA---		12022	G12022.T1	5.0607	---NA---
9047	G9047.T1	1.98749	acyl- desaturase																						7820	G7820.T1	2.64047	---NA---		10864	G10864.T1	2.06819	rbp-1 protein		12626	G12626.T1	5.05172	---NA---
4326	G4326.T1	1.9853	protein xbx- isoform b																						2083	G2083.T1	2.62486	lysosomal protective		12348	G12348.T1	2.06323	---NA---		6623	G6623.T1	5.03691	---NA---
4406	G4406.T1	1.98418	cre-rle-1 protein																						10201	G10201.T1	2.62306	---NA---		6172	G6172.T1	2.05597	aspartic protease		11544	G11544.T1	5.02359	hypothetical protein CAEBREN_08140
11320	G11320.T1	1.97907	high mobility group protein																						6370	G6370.T1	2.60543	protein ugt-54		7081	G7081.T1	2.04435	beta- -endoglucanase		10609	G10609.T1	5.01855	glycosyl hydrolase family 31 protein
7106	G7106.T1	1.97907	high mobility group protein																						13014	G13014.T1	2.58262	tartrate-resistant acid phosphatase type 5-like		7031	G7031.T1	2.04012	---NA---		12796	G12796.T1	5.01733	---NA---
8793	G8793.T1	1.9683	heat shock protein beta-1-like isoform 1																						7301	G7301.T1	2.57198	---NA---		6370	G6370.T1	2.01196	protein ugt-54		7930	G7930.T1	5.00116	---NA---
1292	G1292.T1	1.9547	molybdenum cofactor synthesis protein 3																						8108	G8108.T1	2.56376	tartrate-resistant acid phosphatase type 5-like		7025	G7025.T1	1.98411	---NA---		9582	G9582.T1	4.98102	---NA---
3476	G3476.T1	1.95336	dual specificity catalytic domain containing protein																						11851	G11851.T1	2.54906	---NA---		3391	G3391.T1	1.98342	transmembrane protein 135-like		10201	G10201.T1	4.97658	---NA---
8839	G8839.T1	1.9397	protein ugt-64																						3528	G3528.T1	2.54253	acid phosphatase-1		6621	G6621.T1	1.95994	---NA---		12852	G12852.T1	4.95127	---NA---
4029	G4029.T1	1.93857	---NA---																						5290	G5290.T1	2.52789	---NA---		11848	G11848.T1	1.95027	protein cht-2		7962	G7962.T1	4.94544	---NA---
3472	G3472.T1	1.9331	---NA---																						7081	G7081.T1	2.5045	beta- -endoglucanase		7027	G7027.T1	1.94908	---NA---		11026	G11026.T1	4.94447	---NA---
9808	G9808.T1	1.93264	thiazole biosynthetic enzyme																						1553	G1553.T1	2.50074	---NA---		7930	G7930.T1	1.93895	---NA---		6188	G6188.T1	4.93759	protein sams- isoform a
9645	G9645.T1	1.91462	protein isoform b																						6661	G6661.T1	2.49777	peptidase c13 family protein		10861	G10861.T1	1.92132	rbp-1 protein		13038	G13038.T1	4.93086	---NA---
8601	G8601.T1	1.90875	---NA---																						1134	G1134.T1	2.49701	protein isoform a		13014	G13014.T1	1.9171	tartrate-resistant acid phosphatase type 5-like		7025	G7025.T1	4.92785	---NA---
6983	G6983.T1	1.9	protein ttr- isoform a																						11891	G11891.T1	2.49646	---NA---		13137	G13137.T1	1.90897	protein chil-4		7026	G7026.T1	4.90586	rbp-1 protein
3665	G3665.T1	1.88438	methylthioribulose-1-phosphate dehydratase																						9300	G9300.T1	2.49563	hypothetical protein Aave_2802		11851	G11851.T1	1.9028	---NA---		4333	G4333.T1	4.8905	protein isoform a
12858	G12858.T1	1.87576	aaa atpase domain containing protein																						9887	G9887.T1	2.49288	fad binding domain-containing protein		4225	G4225.T1	1.89039	major facilitator superfamily domain-containing protein 8		12171	G12171.T1	4.8709	rbp-1 protein
13175	G13175.T1	1.85662	intermediate filament protein																						6621	G6621.T1	2.49218	---NA---		13533	G13533.T1	1.89025	---NA---		6644	G6644.T1	4.86441	---NA---
2063	G2063.T1	1.8534	protein best-8																						11649	G11649.T1	2.4861	---NA---		12170	G12170.T1	1.88292	---NA---		11368	G11368.T1	4.85499	aspartic protease sp-2
5358	G5358.T1	1.85281	hypothetical protein Bm1_35525																						5340	G5340.T1	2.47889	---NA---		7095	G7095.T1	1.87425	pectate lyase 1		7300	G7300.T1	4.8413	---NA---
9390	G9390.T1	1.85166	protein lgc- isoform a																						9626	G9626.T1	2.47816	---NA---		9520	G9520.T1	1.84065	expansin partial		5250	G5250.T1	4.82443	---NA---
6000	G6000.T1	1.84847	---NA---																						2751	G2751.T1	2.47373	---NA---		8212	G8212.T1	1.83224	---NA---		5864	G5864.T1	4.81468	---NA---
6651	G6651.T1	1.84668	protein isoform a																						6172	G6172.T1	2.45935	aspartic protease		6661	G6661.T1	1.82172	peptidase c13 family protein		7359	G7359.T1	4.80735	tpa: gag-pol polyprotein
3522	G3522.T1	1.84206	btb poz domain-containing protein 2																						10062	G10062.T1	2.42555	---NA---		5343	G5343.T1	1.81444	protein glna-2		7183	G7183.T1	4.8069	---NA---
1673	G1673.T1	1.81836	acyl- wax alcohol acyltransferase 2																						8212	G8212.T1	2.41238	---NA---		10201	G10201.T1	1.81427	---NA---		5538	G5538.T1	4.80535	---NA---
12123	G12123.T1	1.81458	Protein C29F5.8																						2142	G2142.T1	2.38326	---NA---		12257	G12257.T1	1.80978	glucosyl glucuronosyl transferase		11864	G11864.T1	4.79416	---NA---
12636	G12636.T1	1.81008	islet cell autoantigen 1																						5343	G5343.T1	2.34659	protein glna-2		2362	G2362.T1	1.80693	protein		13282	G13282.T1	4.7931	---NA---
4025	G4025.T1	1.80892	---NA---																						2575	G2575.T1	2.32193	protein		11248	G11248.T1	1.79801	rbp-1 protein		10048	G10048.T1	4.77795	predicted protein
3073	G3073.T1	1.79135	hypothetical protein LOAG_04634																						8362	G8362.T1	2.31748	---NA---		11891	G11891.T1	1.79505	---NA---		9425	G9425.T1	4.76399	sideroflexin- partial
3110	G3110.T1	1.76367	superoxide dismutase																						5460	G5460.T1	2.28423	patched family protein		5290	G5290.T1	1.78797	---NA---		6370	G6370.T1	4.75894	protein ugt-54
3629	G3629.T1	1.74811	troponin skeletal muscle-like																						7023	G7023.T1	2.24964	rbp-1 protein		9565	G9565.T1	1.7802	rbp-1 protein		10100	G10100.T1	4.75489	---NA---
2643	G2643.T1	1.74275	---NA---																						6471	G6471.T1	2.21248	ghf5 endo- -beta-glucanase precursor		11425	G11425.T1	1.77546	---NA---		12003	G12003.T1	4.75489	rbp-1 protein
1980	G1980.T1	1.73364	ribonuclease e																						13224	G13224.T1	2.17932	---NA---		11997	G11997.T1	1.77297	cre-nas-37 protein		11997	G11997.T1	4.75063	cre-nas-37 protein
8055	G8055.T1	1.73222	pyruvate dehydrogenase isozyme 3																						4765	G4765.T1	2.16251	pectate lyase 1		12565	G12565.T1	1.7666	---NA---		11890	G11890.T1	4.74638	---NA---
7280	G7280.T1	1.7256	---NA---																						4550	G4550.T1	2.15764	egf-like domain containing protein		10618	G10618.T1	1.76133	---NA---		9591	G9591.T1	4.74246	---NA---
12635	G12635.T1	1.70282	---NA---																						6254	G6254.T1	2.14624	cre-mig-17 protein		5294	G5294.T1	1.74599	---NA---		1134	G1134.T1	4.74103	protein isoform a
5204	G5204.T1	1.69965	alpha-centractin																						7095	G7095.T1	2.14191	pectate lyase 1		7820	G7820.T1	1.74202	---NA---		7038	G7038.T1	4.73091	---NA---
4393	G4393.T1	1.68278	protein fam18b1																						9340	G9340.T1	2.13927	fatty acid elongation protein 3		4741	G4741.T1	1.73184	alpha-carbonic anhydrase		12916	G12916.T1	4.72512	protein nas- isoform a
1567	G1567.T1	1.67876	bi- major isoform																						11341	G11341.T1	2.13198	rbp-1 protein		7023	G7023.T1	1.72128	rbp-1 protein		7023	G7023.T1	4.72347	rbp-1 protein
8564	G8564.T1	1.65408	alpha-aminoadipic semialdehyde mitochondrial-like																						11550	G11550.T1	2.13187	---NA---		11247	G11247.T1	1.72125	rbp-1 protein		7028	G7028.T1	4.72338	---NA---
9438	G9438.T1	1.64162	btb poz domain-containing protein 2																						7986	G7986.T1	2.11043	---NA---		6471	G6471.T1	1.71061	ghf5 endo- -beta-glucanase precursor		7955	G7955.T1	4.71324	---NA---
1821	G1821.T1	1.63996	dorsal gland cell-specific expression protein																						11848	G11848.T1	2.10901	protein cht-2		10777	G10777.T1	1.70591	---NA---		4067	G4067.T1	4.70452	endothelin-converting enzyme
1457	G1457.T1	1.62469	adipocyte plasma membrane-associated protein																						9565	G9565.T1	2.09955	rbp-1 protein		9829	G9829.T1	1.70508	---NA---		13418	G13418.T1	4.70047	protein nas- isoform b
2998	G2998.T1	1.62439	nucleolar containing protein																						11248	G11248.T1	2.07786	rbp-1 protein		10836	G10836.T1	1.69836	---NA---		13389	G13389.T1	4.68322	---NA---
2699	G2699.T1	1.61534	domain-containing protein																						2362	G2362.T1	2.0654	protein		11341	G11341.T1	1.67848	rbp-1 protein		5988	G5988.T1	4.66297	---NA---
4822	G4822.T1	1.61475	calmodulin-like protein																						9829	G9829.T1	2.04988	---NA---		2772	G2772.T1	1.67464	---NA---		12658	G12658.T1	4.65951	rbp-1 protein
1069	G1069.T1	1.575	sugar phosphate exchanger 3																						4225	G4225.T1	2.04924	major facilitator superfamily domain-containing protein 8		11550	G11550.T1	1.66954	---NA---		11247	G11247.T1	4.64292	rbp-1 protein
1657	G1657.T1	1.57135	phenylalanine hydroxylase																						10836	G10836.T1	2.03983	---NA---		11890	G11890.T1	1.64162	---NA---		2117	G2117.T1	4.64236	---NA---
534	G534.T1	1.57076	high mobility group protein																						9953	G9953.T1	2.0358	---NA---		6374	G6374.T1	1.63942	n-acetylated-alpha-linked acidic dipeptidase 2		11030	G11030.T1	4.64136	rbp-1 protein
10537	G10537.T1	1.55606	carbonyl reductase																						10777	G10777.T1	2.01748	---NA---		5298	G5298.T1	1.63683	extracellular solute-binding protein family 1		4312	G4312.T1	4.63421	---NA---
5907	G5907.T1	1.5536	---NA---																						10318	G10318.T1	1.98576	btb poz domain-containing protein 3-like		8588	G8588.T1	1.62928	---NA---		12279	G12279.T1	4.63313	rbp-1 protein
5632	G5632.T1	1.54321	cre-unc-84 protein																						2772	G2772.T1	1.9832	---NA---		8616	G8616.T1	1.60443	histidine acid phosphatase family protein		12668	G12668.T1	4.5942	---NA---
3980	G3980.T1	1.53576	---NA---																						11247	G11247.T1	1.96977	rbp-1 protein		8878	G8878.T1	1.58817	expansin partial		3196	G3196.T1	4.59352	protein aat- isoform b
10936	G10936.T1	1.51699	ubiquitin-conjugating enzyme e2 r2																						4070	G4070.T1	1.95952	---NA---		8107	G8107.T1	1.58628	tartrate-resistant acid phosphatase type 5-like		11311	G11311.T1	4.59113	---NA---
4571	G4571.T1	1.50483	---NA---																						9434	G9434.T1	1.95304	beta- -endoglucanase		926	G926.T1	1.56929	lysosomal protective		7938	G7938.T1	4.5866	---NA---
9718	G9718.T1	1.50158	histone h2b																						11425	G11425.T1	1.93495	---NA---		7269	G7269.T1	1.55659	arabinogalactan endo- -beta-galactosidase		10491	G10491.T1	4.58496	fucosyl transferase
1697	G1697.T1	1.49931	notch gene homolog 1																						9520	G9520.T1	1.92447	expansin partial		4070	G4070.T1	1.53152	---NA---		13332	G13332.T1	4.57626	rbp-1 protein
2897	G2897.T1	1.49484	small nuclear ribonucleoprotein sm d2																						8616	G8616.T1	1.92109	histidine acid phosphatase family protein		2751	G2751.T1	1.52214	---NA---		9849	G9849.T1	4.57228	---NA---
8305	G8305.T1	1.48633	transmembrane protein 189																						1422	G1422.T1	1.89381	---NA---		7827	G7827.T1	1.52086	---NA---		6354	G6354.T1	4.56474	---NA---
9509	G9509.T1	1.47669	---NA---																						10382	G10382.T1	1.89267	beta- levanase invertase		11130	G11130.T1	1.51926	protein nep-1		3822	G3822.T1	4.54946	---NA---
6260	G6260.T1	1.47308	serine palmitoyltransferase 2																						13137	G13137.T1	1.89255	protein chil-4		2077	G2077.T1	1.42536	Hypothetical protein CBG10769		4994	G4994.T1	4.54341	---NA---
3900	G3900.T1	1.43326	microtubule-associated protein tau																						7635	G7635.T1	1.88721	---NA---		6359	G6359.T1	1.42478	acid sphingomyelinase-like phosphodiesterase 3b		10862	G10862.T1	4.53877	rbp-1 protein
6016	G6016.T1	1.41196	cytoplasmic intermediate filament protein																						8045	G8045.T1	1.88662	protein isoform b		483	G483.T1	1.36054	sodium nucleoside cotransporter 2		10863	G10863.T1	4.53808	rbp-1 protein
2842	G2842.T1	1.40388	pih1 domain-containing protein 1-like																						4741	G4741.T1	1.85087	alpha-carbonic anhydrase		4076	G4076.T1	1.34764	protein ugt-47		8336	G8336.T1	4.53605	---NA---
5490	G5490.T1	1.39923	protein isoform b																						483	G483.T1	1.82846	sodium nucleoside cotransporter 2		9828	G9828.T1	1.3471	hypothetical protein Aave_2802		1534	G1534.T1	4.53384	---NA---
10545	G10545.T1	1.39912	---NA---																						7827	G7827.T1	1.81283	---NA---		11187	G11187.T1	1.32493	protein del- isoform a		5068	G5068.T1	4.5325	---NA---
5796	G5796.T1	1.39631	glutamate dehydrogenase																						7269	G7269.T1	1.81118	arabinogalactan endo- -beta-galactosidase		4996	G4996.T1	-1.40832	---NA---		10618	G10618.T1	4.52828	---NA---
84	G84.T1	1.39448	n-alpha-acetyltransferase 50																						5119	G5119.T1	1.79707	protein fat- isoform a		10009	G10009.T1	-1.79122	glutathione synthetase		1280	G1280.T1	4.52442	o-glycosyl hydrolase family 30 protein
9913	G9913.T1	1.37142	an1-type zinc finger protein 5																						5298	G5298.T1	1.78805	extracellular solute-binding protein family 1							5939	G5939.T1	4.51388	---NA---
10935	G10935.T1	1.36901	u6 snrna-associated sm-like protein lsm6																						926	G926.T1	1.75864	lysosomal protective							7153	G7153.T1	4.513	pectate lyase 1
2267	G2267.T1	1.36031	tetratricopeptide repeat protein 36																						10750	G10750.T1	1.74386	rbp-1 protein							11891	G11891.T1	4.51176	---NA---
63	G63.T1	1.34886	---NA---																						1450	G1450.T1	1.72671	o-glycosyl hydrolase family 30 protein							11063	G11063.T1	4.5103	---NA---
11475	G11475.T1	1.34198	saposin precursor																						8878	G8878.T1	1.70804	expansin partial							12361	G12361.T1	4.50745	zinc c3hc4 type family protein
9458	G9458.T1	1.31551	60s ribosomal protein l5																						6374	G6374.T1	1.68499	n-acetylated-alpha-linked acidic dipeptidase 2							10461	G10461.T1	4.49249	---NA---
5923	G5923.T1	1.31171	rna-binding protein 1																						307	G307.T1	1.66051	protein mlt-7							6708	G6708.T1	4.49116	---NA---
2969	G2969.T1	1.27669	protein pas-5																						11130	G11130.T1	1.65961	protein nep-1							5454	G5454.T1	4.48749	---NA---
1654	G1654.T1	1.25642	60s acidic ribosomal protein p0																						4478	G4478.T1	1.65732	transport and golgi organization-like							12514	G12514.T1	4.47715	pao retrotransposon peptidase family protein
4921	G4921.T1	1.25199	isoform a																						2472	G2472.T1	1.64491	protein isoform a							11248	G11248.T1	4.47036	rbp-1 protein
10025	G10025.T1	1.24654	28s ribosomal protein mitochondrial																						2077	G2077.T1	1.63948	Hypothetical protein CBG10769							7445	G7445.T1	4.46684	---NA---
7486	G7486.T1	1.22679	ribosomal protein l7																						11187	G11187.T1	1.63268	protein del- isoform a							11613	G11613.T1	4.45779	---NA---
11801	G11801.T1	-1.27417	matrixin family protein																						6936	G6936.T1	1.62116	gamma-interferon-inducible lysosomal thiol reductase							12772	G12772.T1	4.45717	rbp-1 protein
7545	G7545.T1	-1.32788	protein kin- isoform b																						9981	G9981.T1	1.60459	udp-glucuronosyltransferase 2b31-like isoform 2							5343	G5343.T1	4.44305	protein glna-2
724	G724.T1	-1.40768	neutral endopeptidase																						9188	G9188.T1	1.57191	fatty acid elongation protein 3							8154	G8154.T1	4.43928	protein nas- isoform a
1509	G1509.T1	-1.43893	protein isoform c																						4076	G4076.T1	1.5672	protein ugt-47							12257	G12257.T1	4.43848	glucosyl glucuronosyl transferase
5001	G5001.T1	-1.45262	cre-lgc-40 protein																						2231	G2231.T1	1.50075	protein isoform a							10750	G10750.T1	4.43633	rbp-1 protein
6013	G6013.T1	-1.46238	protein twk- isoform a																						12887	G12887.T1	1.47967	conserved hypothetical protein							6961	G6961.T1	4.42666	---NA---
10354	G10354.T1	-1.48557	protein tbc-19																						10850	G10850.T1	1.46381	sodium bicarbonate transporter-like protein 11							6962	G6962.T1	4.42066	---NA---
12697	G12697.T1	-1.50235	---NA---																						3066	G3066.T1	1.45969	---NA---							11262	G11262.T1	4.41504	---NA---
1946	G1946.T1	-1.51692	amp-dependent synthetase and ligase																						11353	G11353.T1	1.43267	protein							11330	G11330.T1	4.41126	---NA---
3560	G3560.T1	-1.53125	serine threonine-protein kinase atr																						2444	G2444.T1	1.41319	protein isoform a							4765	G4765.T1	4.40809	pectate lyase 1
2041	G2041.T1	-1.54301	olfactomedin-like domain containing protein																						380	G380.T1	1.40453	protein isoform d							5283	G5283.T1	4.40529	isoform a
4226	G4226.T1	-1.55916	ani s 9 allergen precursor																						7218	G7218.T1	1.39888	hydroxyacyl-coenzyme a mitochondrial precursor							12818	G12818.T1	4.40524	rbp-1 protein
396	G396.T1	-1.57972	amop domain protein																						9894	G9894.T1	1.38101	cre-dhs-27 protein							11823	G11823.T1	4.40468	---NA---
7764	G7764.T1	-1.58506	---NA---																						9404	G9404.T1	1.37823	failed axon connections protein							10173	G10173.T1	4.39577	---NA---
8862	G8862.T1	-1.60085	anion exchange protein																						10116	G10116.T1	1.37507	protein bath-36							1530	G1530.T1	4.39232	---NA---
3509	G3509.T1	-1.6032	protein sulp-3																						2169	G2169.T1	1.35596	branched-chain-amino-acid cytosolic-like							12479	G12479.T1	4.39232	protein nas- isoform a
1770	G1770.T1	-1.60652	cre-cpna-2 protein																						13078	G13078.T1	1.3465	solute carrier family 15 member 2							13014	G13014.T1	4.38948	tartrate-resistant acid phosphatase type 5-like
8548	G8548.T1	-1.61289	vap1 protein																						5712	G5712.T1	1.34204	solute carrier family facilitated glucose transporter member 1							10318	G10318.T1	4.36775	btb poz domain-containing protein 3-like
7136	G7136.T1	-1.61332	---NA---																						9926	G9926.T1	1.28011	elongation of very long chain fatty acids protein 6-like							12038	G12038.T1	4.3671	rbp-1 protein
10451	G10451.T1	-1.61437	calponin homolog ov9m																						10775	G10775.T1	1.2559	expansin partial							12348	G12348.T1	4.34697	---NA---
6271	G6271.T1	-1.61571	protein isoform a																						5888	G5888.T1	1.25043	cre-ugt-62 protein							388	G388.T1	4.34577	---NA---
9634	G9634.T1	-1.62425	---NA---																						6359	G6359.T1	1.17883	acid sphingomyelinase-like phosphodiesterase 3b							11555	G11555.T1	4.34577	nuclear receptor nhr-61
2413	G2413.T1	-1.63211	collagenase nc10 and endostatin family protein																						1814	G1814.T1	1.14913	udp-glucosyltransferase protein 3							11790	G11790.T1	4.34349	probable chitinase 3-like
7302	G7302.T1	-1.63691	chorismate mutase precursor protein																						5998	G5998.T1	1.13245	---NA---							2751	G2751.T1	4.34299	---NA---
3210	G3210.T1	-1.64467	Protein ZK721.4																						6967	G6967.T1	1.13218	protein twk- isoform a							9626	G9626.T1	4.33397	---NA---
7840	G7840.T1	-1.64693	---NA---																						7585	G7585.T1	1.12119	protein ugt-49							3378	G3378.T1	4.32205	---NA---
6832	G6832.T1	-1.65066	cation channel family protein																						4336	G4336.T1	1.1177	acid sphingomyelinase-like phosphodiesterase 3b							6963	G6963.T1	4.31768	---NA---
3327	G3327.T1	-1.65217	recepotor type guanyly cyclase																						8230	G8230.T1	1.1171	cathepsin z precursor							13211	G13211.T1	4.3148	rbp-1 protein
6081	G6081.T1	-1.65423	protein isoform b																						10420	G10420.T1	1.10852	protein isoform a							10104	G10104.T1	4.31316	protein pap-1
7379	G7379.T1	-1.65659	protein isoform a																						12000	G12000.T1	1.10459	hypothetical protein LOAG_17131							12176	G12176.T1	4.30879	---NA---
732	G732.T1	-1.6631	protein htrl																						5903	G5903.T1	1.08844	---NA---							13495	G13495.T1	4.30743	---NA---
11187	G11187.T1	-1.66432	protein del- isoform a																						6720	G6720.T1	1.05577	cre-mlt-7 protein							12885	G12885.T1	4.29768	---NA---
2660	G2660.T1	-1.67007	protein nlr-1																						1468	G1468.T1	1.04783	mannosyl oligosaccharide glucosidase							9429	G9429.T1	4.2854	---NA---
2584	G2584.T1	-1.67296	transmembrane cell adhesion receptor mua-3																						1864	G1864.T1	1.037	sodium-coupled monocarboxylate transporter 1-like							10384	G10384.T1	4.2854	rbp-1 protein
6827	G6827.T1	-1.674	gland protein g12h04																						13069	G13069.T1	1.00764	histidine acid phosphatase family protein							6621	G6621.T1	4.28473	---NA---
6626	G6626.T1	-1.67673	protein oct- isoform a																						4065	G4065.T1	1.00707	protein isoform c							8541	G8541.T1	4.28454	---NA---
12565	G12565.T1	-1.69155	---NA---																						6733	G6733.T1	0.956127	protein							8107	G8107.T1	4.2798	tartrate-resistant acid phosphatase type 5-like
10094	G10094.T1	-1.70544	protein tnt- isoform b																						4170	G4170.T1	0.948345	protein isoform a							9948	G9948.T1	4.27558	beta- -endoglucanase-1 precursor
9703	G9703.T1	-1.70813	lipase family protein																						3175	G3175.T1	0.940738	glutamine synthetase							7889	G7889.T1	4.26979	---NA---
11083	G11083.T1	-1.73503	protein srap- isoform c																						31	G31.T1	0.929474	cral trio domain containing protein							6445	G6445.T1	4.26977	---NA---
7775	G7775.T1	-1.73507	cre-pat-12 protein																						1410	G1410.T1	0.792148	transmembrane amino acid transporter							9392	G9392.T1	4.26652	conserved Plasmodium protein, unknown function
2527	G2527.T1	-1.73825	hypothetical tyrosinase-like protein in chromosome																						6816	G6816.T1	0.774137	---NA---							5294	G5294.T1	4.26613	---NA---
5669	G5669.T1	-1.74112	protein lrp-1																						7013	G7013.T1	0.694843	sodium potassium atpase subunit beta							3389	G3389.T1	4.26464	AAEL017435-PA
7657	G7657.T1	-1.75683	---NA---																						10574	G10574.T1	0.536809	Protein C36E8.1							6045	G6045.T1	4.26278	oxidase partial
5814	G5814.T1	-1.75817	hypothetical protein CRE_00870																						13623	G13623.T1	0.477125	sodium-potassium partial							1531	G1531.T1	4.25987	---NA---
3866	G3866.T1	-1.7736	multidrug resistance protein 3																						2576	G2576.T1	0.169925	fructose-bisphosphate aldolase							4323	G4323.T1	4.25414	---NA---
3663	G3663.T1	-1.78258	cre-acr-6 protein																						3945	G3945.T1	-0.0474179	---NA---							8450	G8450.T1	4.25229	---NA---
7001	G7001.T1	-1.78389	glutathione synthetase																						8703	G8703.T1	-0.0768262	alanine--glyoxylate aminotransferase mitochondrial							5024	G5024.T1	4.24793	achain designed armadillo-repeat protein
4351	G4351.T1	-1.78868	immunoglobulin i-set domain containing protein																						10231	G10231.T1	-0.10561	---NA---							12801	G12801.T1	4.24793	rbp-1 protein
8663	G8663.T1	-1.79052	briggsae cbr-lbp-3 protein																						1554	G1554.T1	-0.187054	protein cyp-29a4							8143	G8143.T1	4.23792	---NA---
8569	G8569.T1	-1.79488	vap1 protein																						10986	G10986.T1	-0.293991	chitin synthase partial							10638	G10638.T1	4.23524	---NA---
11813	G11813.T1	-1.80203	protein tyr-5																						979	G979.T1	-0.333181	---NA---							1458	G1458.T1	4.22847	---NA---
2170	G2170.T1	-1.80249	perosamine synthetase																						8715	G8715.T1	-0.349881	---NA---							11453	G11453.T1	4.22756	---NA---
6511	G6511.T1	-1.83719	cre-let-2 protein																						3073	G3073.T1	-0.35596	hypothetical protein LOAG_04634							9565	G9565.T1	4.22627	rbp-1 protein
496	G496.T1	-1.84083	basement membrane proteoglycan																						12	G12.T1	-0.359596	malate dehydrogenase							2770	G2770.T1	4.21501	---NA---
13278	G13278.T1	-1.84284	serine threonine-protein kinase brsk1																						239	G239.T1	-0.445094	ribonuclease h1							12762	G12762.T1	4.1964	---NA---
1895	G1895.T1	-1.85693	mitogen-activated protein kinase kinase kinase kinase 3																						248	G248.T1	-0.451919	protein isoform b							10421	G10421.T1	4.19014	---NA---
1281	G1281.T1	-1.85876	neurotransmitter-gated ion-channel ligand binding domain containing protein																						7956	G7956.T1	-0.465166	---NA---							6230	G6230.T1	4.18982	---NA---
49	G49.T1	-1.86362	degenerin unc-8																						2839	G2839.T1	-0.488777	---NA---							12360	G12360.T1	4.18587	---NA---
1381	G1381.T1	-1.88155	intraflagellar transport protein 140 homolog																						8607	G8607.T1	-0.498423	cre-ttr-15 protein							1456	G1456.T1	4.18571	---NA---
5445	G5445.T1	-1.89145	transmembrane amino acid transporter protein																						8377	G8377.T1	-0.498438	fatty acid retinoid binding protein precursor							12210	G12210.T1	4.18567	---NA---
5496	G5496.T1	-1.90082	---NA---																						5117	G5117.T1	-0.508884	---NA---							10744	G10744.T1	4.18403	rbp-1 protein
1854	G1854.T1	-1.94811	sodium calcium exchanger 3-like																						9149	G9149.T1	-0.528526	pyrroline-5-carboxylate reductase							589	G589.T1	4.17999	---NA---
4165	G4165.T1	-1.96064	vab-10a protein																						12823	G12823.T1	-0.542596	---NA---							5460	G5460.T1	4.16466	patched family protein
3527	G3527.T1	-1.9641	protein lgc- isoform a																						9248	G9248.T1	-0.547287	protein col-125							4191	G4191.T1	4.1607	---NA---
4693	G4693.T1	-1.96877	thaumatin-like protein																						3098	G3098.T1	-0.577723	---NA---							11336	G11336.T1	4.16	---NA---
3538	G3538.T1	-1.98849	---NA---																						5928	G5928.T1	-0.58262	---NA---							5630	G5630.T1	4.15665	protein lmd-4
9212	G9212.T1	-2.00863	cre-unc-80 protein																						13143	G13143.T1	-0.598707	cre-ugt-64 protein							10743	G10743.T1	4.14893	btb poz domain-containing protein 6
1501	G1501.T1	-2.01301	af273731_1hypothetical esophageal gland cell secretory protein 4																						12545	G12545.T1	-0.598802	ubiquitin carboxyl-terminal hydrolase 7							9764	G9764.T1	4.13696	polyubiquitin
5329	G5329.T1	-2.019	protein myo-2																						2396	G2396.T1	-0.606781	cold-shock dna-binding domain-containing protein							7451	G7451.T1	4.13345	---NA---
13147	G13147.T1	-2.02862	phosphatidylinositol 4-phosphate 5-kinase type-1 alpha-like																						2099	G2099.T1	-0.624994	alcohol dehydrogenase class-3-like							5016	G5016.T1	4.13339	ubiquitin c
6009	G6009.T1	-2.02934	3-oxoacyl-acyl-carrier-protein reductase																						9882	G9882.T1	-0.639711	dna helicase ino80-like							10202	G10202.T1	4.13015	---NA---
7140	G7140.T1	-2.0491	myosin heavy chain																						10872	G10872.T1	-0.659252	fthfs-domain-containing protein							12362	G12362.T1	4.12905	btb poz domain-containing protein 3-like
5595	G5595.T1	-2.08264	---NA---																						6887	G6887.T1	-0.66815	guanylate cyclase-like protein							8108	G8108.T1	4.11843	tartrate-resistant acid phosphatase type 5-like
5918	G5918.T1	-2.09448	metabotropic glutamate receptor																						8159	G8159.T1	-0.685449	---NA---							7436	G7436.T1	4.11668	---NA---
6179	G6179.T1	-2.09824	protein him- isoform b																						5937	G5937.T1	-0.699332	galactoside-binding lectin family protein							5292	G5292.T1	4.11642	---NA---
4070	G4070.T1	-2.11396	---NA---																						11671	G11671.T1	-0.735473	hypothetical protein LOAG_14081							126	G126.T1	4.11528	purine nucleoside phosphorylase
7408	G7408.T1	-2.11637	annexin a3-like																						3638	G3638.T1	-0.744317	glutathione peroxidase							1553	G1553.T1	4.1119	---NA---
7680	G7680.T1	-2.11682	intraflagellar transport protein 172 homolog																						7849	G7849.T1	-0.747768	hypothetical kda protein in chromosome							8804	G8804.T1	4.11063	phosphatidylinositol 4-phosphate 5-kinase type-1 gamma
8308	G8308.T1	-2.12323	mec-3																						11948	G11948.T1	-0.76753	protein isoform b							8529	G8529.T1	4.10852	---NA---
10777	G10777.T1	-2.12845	---NA---																						2568	G2568.T1	-0.770917	hypothetical kda protein in chromosome							7689	G7689.T1	4.10777	---NA---
7081	G7081.T1	-2.15091	beta- -endoglucanase																						13637	G13637.T1	-0.798366	---NA---							7301	G7301.T1	4.10729	---NA---
365	G365.T1	-2.15588	hypothetical protein Bm1_50515																						1255	G1255.T1	-0.812203	---NA---							5991	G5991.T1	4.10521	c52 protein
9863	G9863.T1	-2.18341	glutamate receptor 1																						7091	G7091.T1	-0.845446	---NA---							12349	G12349.T1	4.0987	esophageal gland cell secretory protein 29
12349	G12349.T1	-2.18452	esophageal gland cell secretory protein 29																						1501	G1501.T1	-0.854557	af273731_1hypothetical esophageal gland cell secretory protein 4							9767	G9767.T1	4.09797	polyubiquitin containing 7 ubiquitin monomers
9269	G9269.T1	-2.20735	gad1-a protein																						2699	G2699.T1	-0.900939	domain-containing protein							12961	G12961.T1	4.09781	---NA---
4078	G4078.T1	-2.21701	o-glycosyl hydrolase family 30 protein																						12858	G12858.T1	-0.904095	aaa atpase domain containing protein							10146	G10146.T1	4.09625	---NA---
4928	G4928.T1	-2.21989	---NA---																						3353	G3353.T1	-0.905454	---NA---							9631	G9631.T1	4.09443	---NA---
4427	G4427.T1	-2.2214	lethal protein isoform d																						8161	G8161.T1	-0.917761	---NA---							4365	G4365.T1	4.09085	nucleoside diphosphate kinase
10399	G10399.T1	-2.22237	myosin heavy chain																						1892	G1892.T1	-0.924564	---NA---							4745	G4745.T1	4.08066	---NA---
4478	G4478.T1	-2.22454	transport and golgi organization-like																						3437	G3437.T1	-0.945907	histone h2b 5-like							4316	G4316.T1	4.07956	phosphoglycerate mutase
6703	G6703.T1	-2.22676	---NA---																						7856	G7856.T1	-0.968636	annexin b11 isoform a							9900	G9900.T1	4.06838	---NA---
9887	G9887.T1	-2.23038	fad binding domain-containing protein																						3438	G3438.T1	-1.00119	---NA---							7407	G7407.T1	4.06051	---NA---
8108	G8108.T1	-2.23317	tartrate-resistant acid phosphatase type 5-like																						3374	G3374.T1	-1.03341	---NA---							5253	G5253.T1	4.05889	---NA---
5991	G5991.T1	-2.24072	c52 protein																						9819	G9819.T1	-1.08196	rna-binding protein lin-28							7995	G7995.T1	4.04987	---NA---
503	G503.T1	-2.24351	hypothetical protein LOAG_06154																						7957	G7957.T1	-1.10082	---NA---							8212	G8212.T1	4.04853	---NA---
5298	G5298.T1	-2.24707	extracellular solute-binding protein family 1																						2150	G2150.T1	-1.12089	---NA---							4107	G4107.T1	4.04439	---NA---
4316	G4316.T1	-2.25518	phosphoglycerate mutase																						10935	G10935.T1	-1.1479	u6 snrna-associated sm-like protein lsm6							12455	G12455.T1	4.04374	---NA---
2651	G2651.T1	-2.25653	immunoglobulin i-set domain containing protein																						3579	G3579.T1	-1.1545	---NA---							6705	G6705.T1	4.04276	rbp-1 protein
11316	G11316.T1	-2.27221	utp-glucose-1-phosphate uridylyltransferase																						8111	G8111.T1	-1.17332	annexin a13							8452	G8452.T1	4.03374	rnase iii regulator
7038	G7038.T1	-2.28002	---NA---																						6011	G6011.T1	-1.1984	---NA---							12565	G12565.T1	4.01627	---NA---
2723	G2723.T1	-2.28105	ryanodine receptor 44f-like																						8627	G8627.T1	-1.20312	cre-ttr-40 protein							12107	G12107.T1	4.01276	---NA---
4549	G4549.T1	-2.29309	protein lgc- isoform a																						12635	G12635.T1	-1.2116	---NA---							7188	G7188.T1	4.01057	---NA---
494	G494.T1	-2.29352	protein unc- isoform b																						10278	G10278.T1	-1.24457	---NA---							12756	G12756.T1	3.99396	---NA---
7938	G7938.T1	-2.3021	---NA---																						3946	G3946.T1	-1.25205	sorbitol dehydrogenase							3508	G3508.T1	3.97234	phosphoglycerate mutase family protein
714	G714.T1	-2.30327	protein hmr- isoform b																						3083	G3083.T1	-1.28886	alcohol dehydrogenase class iii							9173	G9173.T1	3.9671	---NA---
6215	G6215.T1	-2.32085	cre-nep-2 protein																						5305	G5305.T1	-1.33172	ov-16 antigen							6614	G6614.T1	3.96674	achain designed armadillo repeat protein
5674	G5674.T1	-2.32256	protein nep- isoform a																						10873	G10873.T1	-1.38416	c-1-tetrahydrofolate cytoplasmic							4042	G4042.T1	3.96347	---NA---
5339	G5339.T1	-2.33577	---NA---																						1893	G1893.T1	-1.40137	superoxide dismutase							2176	G2176.T1	3.9578	patched family protein
1458	G1458.T1	-2.36853	---NA---																						7277	G7277.T1	-1.41108	cre-hsp- protein							7408	G7408.T1	3.93431	annexin a3-like
928	G928.T1	-2.4106	---NA---																						4996	G4996.T1	-1.51047	---NA---							12643	G12643.T1	3.91587	rbp-1 protein
10862	G10862.T1	-2.44586	rbp-1 protein																						3052	G3052.T1	-1.53525	---NA---							7704	G7704.T1	3.91285	---NA---
3508	G3508.T1	-2.46344	phosphoglycerate mutase family protein																						11682	G11682.T1	-1.59752	---NA---							10122	G10122.T1	3.91232	mtnb_caeel ame: full=probable methylthioribulose-1-phosphate dehydratase short=mtru-1-p dehydratase
4366	G4366.T1	-2.50818	four domain-type voltage-gated ion channel alpha-1 subunit																						8142	G8142.T1	-1.75238	---NA---							10103	G10103.T1	3.90939	---NA---
4235	G4235.T1	-2.53023	nnmt pnmt temt family protein																						10009	G10009.T1	-1.78102	glutathione synthetase							1535	G1535.T1	3.90689	---NA---
8218	G8218.T1	-2.54506	---NA---																																3068	G3068.T1	3.90328	---NA---
7986	G7986.T1	-2.54895	---NA---																																7397	G7397.T1	3.89965	---NA---
10774	G10774.T1	-2.62387	expansin partial																																9483	G9483.T1	3.89745	protein nas- isoform a
4132	G4132.T1	-2.64962	btb poz domain-containing protein 3-like																																4283	G4283.T1	3.89745	---NA---
9213	G9213.T1	-2.71369	cre-unc-80 protein																																13159	G13159.T1	3.89174	---NA---
3179	G3179.T1	-2.7746	alcohol dehydrogenase class 3																																12541	G12541.T1	3.89142	---NA---
4781	G4781.T1	-2.79961	---NA---																																10138	G10138.T1	3.88661	---NA---
9300	G9300.T1	-2.84878	hypothetical protein Aave_2802																																12860	G12860.T1	3.88514	---NA---
10775	G10775.T1	-2.85383	expansin partial																																10087	G10087.T1	3.88186	rbp-1 protein
7269	G7269.T1	-2.85778	arabinogalactan endo- -beta-galactosidase																																9630	G9630.T1	3.87567	---NA---
9137	G9137.T1	-2.86714	protein pgp- isoform b																																3018	G3018.T1	3.87417	---NA---
11918	G11918.T1	-2.93072	spore coat assembly protein																																1395	G1395.T1	3.86767	---NA---
9828	G9828.T1	-2.95363	hypothetical protein Aave_2802																																5184	G5184.T1	3.86176	---NA---
3329	G3329.T1	-2.95717	recepotor type guanyly cyclase																																7182	G7182.T1	3.86136	---NA---
13414	G13414.T1	-2.98824	---NA---																																4575	G4575.T1	3.86086	tyrosine aminotransferase
7095	G7095.T1	-3.02737	pectate lyase 1																																12009	G12009.T1	3.86063	rbp-1 protein
4098	G4098.T1	-3.05151	beta- - partial																																8453	G8453.T1	3.85805	---NA---
11425	G11425.T1	-3.13555	---NA---																																9553	G9553.T1	3.84855	protein tyr-5
10395	G10395.T1	-3.14311	myosin heavy chain																																6909	G6909.T1	3.84731	---NA---
5673	G5673.T1	-3.16288	protein nep- isoform a																																7891	G7891.T1	3.83794	---NA---
6671	G6671.T1	-3.21669	tb-291 membrane-associated																																13196	G13196.T1	3.83742	---NA---
11633	G11633.T1	-3.26293	protein gcy-9																																2142	G2142.T1	3.83665	---NA---
6471	G6471.T1	-3.27166	ghf5 endo- -beta-glucanase precursor																																5308	G5308.T1	3.83564	protein nhr- isoform a
6933	G6933.T1	-3.33518	gag-pol polyprotein																																6568	G6568.T1	3.83517	---NA---
10138	G10138.T1	-3.3421	---NA---																																7252	G7252.T1	3.82782	---NA---
5261	G5261.T1	-3.42047	beta- - partial																																8105	G8105.T1	3.82532	phosphoethanolamine n-
11854	G11854.T1	-3.55432	---NA---																																12800	G12800.T1	3.8236	ubiquitin carboxyl-terminal hydrolase 7
4741	G4741.T1	-3.57357	alpha-carbonic anhydrase																																4039	G4039.T1	3.79025	---NA---
8362	G8362.T1	-3.84214	---NA---																																10836	G10836.T1	3.78905	---NA---
5279	G5279.T1	-3.85443	---NA---																																11649	G11649.T1	3.78778	---NA---
10535	G10535.T1	-3.8669	outer membrane adhesin-like protein																																12297	G12297.T1	3.78136	rbp-1 protein
9434	G9434.T1	-4.13369	beta- -endoglucanase																																7187	G7187.T1	3.77869	---NA---
																																			12810	G12810.T1	3.76892	---NA---
																																			1133	G1133.T1	3.76378	major facilitator superfamily domain-containing protein 8
																																			4614	G4614.T1	3.76178	---NA---
																																			2472	G2472.T1	3.76107	protein isoform a
																																			4697	G4697.T1	3.7579	---NA---
																																			4470	G4470.T1	3.75304	---NA---
																																			4313	G4313.T1	3.75155	---NA---
																																			13147	G13147.T1	3.7501	phosphatidylinositol 4-phosphate 5-kinase type-1 alpha-like
																																			8362	G8362.T1	3.74889	---NA---
																																			6701	G6701.T1	3.74762	---NA---
																																			4997	G4997.T1	3.74723	---NA---
																																			10740	G10740.T1	3.74139	rbp-1 protein
																																			4079	G4079.T1	3.74024	---NA---
																																			13224	G13224.T1	3.73909	---NA---
																																			9811	G9811.T1	3.73579	---NA---
																																			12368	G12368.T1	3.72301	rbp-1 protein
																																			4692	G4692.T1	3.72247	thaumatin-like protein
																																			9435	G9435.T1	3.71809	---NA---
																																			7809	G7809.T1	3.7108	---NA---
																																			9171	G9171.T1	3.70876	protein mam- isoform a
																																			4995	G4995.T1	3.70044	---NA---
																																			7820	G7820.T1	3.6996	---NA---
																																			287	G287.T1	3.69534	ttk protein kinase
																																			6492	G6492.T1	3.69116	---NA---
																																			6471	G6471.T1	3.68925	ghf5 endo- -beta-glucanase precursor
																																			13160	G13160.T1	3.68524	rbp-1 protein
																																			9300	G9300.T1	3.67863	hypothetical protein Aave_2802
																																			8653	G8653.T1	3.67626	---NA---
																																			11043	G11043.T1	3.6753	---NA---
																																			7986	G7986.T1	3.67469	---NA---
																																			12899	G12899.T1	3.67356	---NA---
																																			6375	G6375.T1	3.66985	---NA---
																																			5265	G5265.T1	3.66903	glutathione synthetase
																																			5674	G5674.T1	3.66817	protein nep- isoform a
																																			13119	G13119.T1	3.66249	---NA---
																																			10121	G10121.T1	3.64371	transcription factor ap-2
																																			2772	G2772.T1	3.64031	---NA---
																																			3528	G3528.T1	3.63996	acid phosphatase-1
																																			12064	G12064.T1	3.63522	rbp-1 protein
																																			12887	G12887.T1	3.63456	conserved hypothetical protein
																																			2083	G2083.T1	3.63358	lysosomal protective
																																			11921	G11921.T1	3.63227	---NA---
																																			10531	G10531.T1	3.62994	---NA---
																																			1426	G1426.T1	3.62868	fatty-acid amide hydrolase 2-like
																																			226	G226.T1	3.60137	Hypothetical protein CBG00873
																																			6378	G6378.T1	3.59418	---NA---
																																			11550	G11550.T1	3.59364	---NA---
																																			13290	G13290.T1	3.58794	---NA---
																																			10263	G10263.T1	3.58496	rbp-1 protein
																																			12861	G12861.T1	3.58301	---NA---
																																			5338	G5338.T1	3.56706	---NA---
																																			6172	G6172.T1	3.55539	aspartic protease
																																			6377	G6377.T1	3.54313	poly polymerase-like
																																			10519	G10519.T1	3.54092	rbp-1 protein
																																			2575	G2575.T1	3.53969	protein
																																			13015	G13015.T1	3.53942	---NA---
																																			4693	G4693.T1	3.53548	thaumatin-like protein
																																			11979	G11979.T1	3.5325	---NA---
																																			8151	G8151.T1	3.52701	protein nas- isoform a
																																			12540	G12540.T1	3.52682	---NA---
																																			5469	G5469.T1	3.52356	gactosylgalactosylxylosylprotein 3-beta-glucuronosyltransferase
																																			7299	G7299.T1	3.51698	---NA---
																																			6681	G6681.T1	3.51096	---NA---
																																			3164	G3164.T1	3.50744	---NA---
																																			8691	G8691.T1	3.50462	nas-15 protein
																																			572	G572.T1	3.49938	solute carrier family 13 member 2
																																			5020	G5020.T1	3.49362	importin subunit alpha-2
																																			7727	G7727.T1	3.49185	---NA---
																																			9176	G9176.T1	3.4898	protein nhr- isoform a
																																			2768	G2768.T1	3.48657	---NA---
																																			4730	G4730.T1	3.48356	poly polymerase gamma
																																			10124	G10124.T1	3.48236	methylthioribulose-1-phosphate dehydratase
																																			4949	G4949.T1	3.47094	mitogen-activated protein kinase kinase kinase mlt-like
																																			11130	G11130.T1	3.46128	protein nep-1
																																			12353	G12353.T1	3.45863	rbp-1 protein
																																			5188	G5188.T1	3.45567	protein isoform a
																																			9953	G9953.T1	3.45409	---NA---
																																			5073	G5073.T1	3.44055	rna recognition motif domain containing protein
																																			6697	G6697.T1	3.43305	---NA---
																																			10678	G10678.T1	3.42686	protein nhx- isoform b
																																			12385	G12385.T1	3.42361	cuticular collagen
																																			6472	G6472.T1	3.41681	achain designed armadillo repeat protein
																																			5996	G5996.T1	3.40973	---NA---
																																			7288	G7288.T1	3.40133	---NA---
																																			2999	G2999.T1	3.38014	---NA---
																																			7007	G7007.T1	3.3756	---NA---
																																			8483	G8483.T1	3.3701	histone-lysine n-methyltransferase setmar-like
																																			6661	G6661.T1	3.3697	peptidase c13 family protein
																																			8234	G8234.T1	3.36661	---NA---
																																			9295	G9295.T1	3.36439	dorsal gland cell-specific expression protein
																																			2076	G2076.T1	3.36232	glutamine synthetase
																																			358	G358.T1	3.36159	hypothetical protein DAPPUDRAFT_332162
																																			13435	G13435.T1	3.35308	rbp-1 protein
																																			10606	G10606.T1	3.34846	protein iq-domain 14-like
																																			10396	G10396.T1	3.34259	---NA---
																																			5989	G5989.T1	3.33985	---NA---
																																			8554	G8554.T1	3.33718	cysteine dioxygenase type 1
																																			5673	G5673.T1	3.3356	protein nep- isoform a
																																			7892	G7892.T1	3.33087	---NA---
																																			9376	G9376.T1	3.33053	---NA---
																																			410	G410.T1	3.32847	---NA---
																																			9712	G9712.T1	3.31431	serine protease
																																			11023	G11023.T1	3.31384	glycoside hydrolase family 5
																																			11720	G11720.T1	3.31186	---NA---
																																			7450	G7450.T1	3.30652	---NA---
																																			5625	G5625.T1	3.29768	glutathione synthetase
																																			6648	G6648.T1	3.29707	4-hydroxyphenylpyruvate dioxygenase-like
																																			12587	G12587.T1	3.28667	---NA---
																																			2362	G2362.T1	3.28491	protein
																																			11196	G11196.T1	3.28204	---NA---
																																			5271	G5271.T1	3.27934	---NA---
																																			6474	G6474.T1	3.27757	achain designed armadillo repeat protein
																																			5249	G5249.T1	3.27528	---NA---
																																			9829	G9829.T1	3.26701	---NA---
																																			5843	G5843.T1	3.26614	---NA---
																																			13028	G13028.T1	3.26371	rbp-1 protein
																																			13449	G13449.T1	3.26261	---NA---
																																			2151	G2151.T1	3.26209	gland protein g23g11
																																			12023	G12023.T1	3.25989	---NA---
																																			13363	G13363.T1	3.2578	rbp-1 protein
																																			9715	G9715.T1	3.25634	---NA---
																																			4881	G4881.T1	3.25023	Protein T26C5.5
																																			9793	G9793.T1	3.24843	---NA---
																																			9647	G9647.T1	3.24393	methylthioribulose-1-phosphate dehydratase
																																			7717	G7717.T1	3.23818	---NA---
																																			7827	G7827.T1	3.23115	---NA---
																																			4701	G4701.T1	3.22819	---NA---
																																			10317	G10317.T1	3.22804	btb poz domain-containing protein 3-like
																																			6289	G6289.T1	3.22487	Protein Y47D3B.1
																																			3817	G3817.T1	3.22426	---NA---
																																			7321	G7321.T1	3.22239	---NA---
																																			2131	G2131.T1	3.21501	chorismate mutase precursor protein
																																			11542	G11542.T1	3.21052	rbp-1 protein
																																			6570	G6570.T1	3.20796	protein paf- isoform a
																																			5556	G5556.T1	3.2028	---NA---
																																			13532	G13532.T1	3.19714	---NA---
																																			10030	G10030.T1	3.17585	---NA---
																																			1698	G1698.T1	3.17463	---NA---
																																			11537	G11537.T1	3.17234	cathepsin d
																																			8550	G8550.T1	3.1697	---NA---
																																			3526	G3526.T1	3.16777	---NA---
																																			502	G502.T1	3.16548	solute carrier family 35 member f3
																																			6827	G6827.T1	3.16237	gland protein g12h04
																																			13137	G13137.T1	3.15637	protein chil-4
																																			2824	G2824.T1	3.15223	protein cyp-33c1
																																			13130	G13130.T1	3.1447	cbn-cdh-8 protein
																																			1552	G1552.T1	3.09835	---NA---
																																			7395	G7395.T1	3.09413	---NA---
																																			2169	G2169.T1	3.08988	branched-chain-amino-acid cytosolic-like
																																			919	G919.T1	3.08683	---NA---
																																			5459	G5459.T1	3.08189	protein cyp-33c5
																																			12831	G12831.T1	3.07138	rbp-1 protein
																																			1468	G1468.T1	3.06536	mannosyl oligosaccharide glucosidase
																																			2077	G2077.T1	3.0641	Hypothetical protein CBG10769
																																			7632	G7632.T1	3.06075	---NA---
																																			10382	G10382.T1	3.06069	beta- levanase invertase
																																			8927	G8927.T1	3.05889	---NA---
																																			12656	G12656.T1	3.0332	rbp-1 protein
																																			8549	G8549.T1	3.03055	---NA---
																																			1394	G1394.T1	3.02289	copine iii
																																			11848	G11848.T1	3.02203	protein cht-2
																																			6759	G6759.T1	3.01594	atp-dependent helicase rrm3-like
																																			9255	G9255.T1	3.00854	---NA---
																																			7824	G7824.T1	3	sugar transporter
																																			3066	G3066.T1	2.99919	---NA---
																																			10294	G10294.T1	2.9979	---NA---
																																			6374	G6374.T1	2.99705	n-acetylated-alpha-linked acidic dipeptidase 2
																																			4329	G4329.T1	2.99022	uncharacterized family 31 glucosidase kiaa1161-like
																																			7534	G7534.T1	2.98972	---NA---
																																			1777	G1777.T1	2.97278	---NA---
																																			2583	G2583.T1	2.96654	protein isoform a
																																			4702	G4702.T1	2.96508	---NA---
																																			5282	G5282.T1	2.96175	prolyl 4-hydroxylase
																																			9822	G9822.T1	2.96043	---NA---
																																			3401	G3401.T1	2.94996	---NA---
																																			8887	G8887.T1	2.94698	beta- levanase invertase
																																			4076	G4076.T1	2.93867	protein ugt-47
																																			920	G920.T1	2.93631	---NA---
																																			10010	G10010.T1	2.93097	---NA---
																																			971	G971.T1	2.926	protein isoform b
																																			5504	G5504.T1	2.92551	---NA---
																																			4293	G4293.T1	2.91658	poly polymerase gamma-like
																																			2295	G2295.T1	2.90949	---NA---
																																			1350	G1350.T1	2.90656	phosphatidate phosphatase lpin2-like
																																			10777	G10777.T1	2.89708	---NA---
																																			13329	G13329.T1	2.8913	hypothetical protein NEMVEDRAFT_v1g146241
																																			8485	G8485.T1	2.889	low quality protein: chymosin-like
																																			3193	G3193.T1	2.86653	poly polymerase gamma-like
																																			5018	G5018.T1	2.86263	cre-spas-1 protein
																																			926	G926.T1	2.84865	lysosomal protective
																																			11426	G11426.T1	2.83788	histidine acid phosphatase family protein
																																			8060	G8060.T1	2.83346	---NA---
																																			1657	G1657.T1	2.82879	phenylalanine hydroxylase
																																			6198	G6198.T1	2.82865	protein isoform a
																																			5863	G5863.T1	2.807	---NA---
																																			9828	G9828.T1	2.80566	hypothetical protein Aave_2802
																																			11413	G11413.T1	2.80404	---NA---
																																			2309	G2309.T1	2.79971	protein chhy-1
																																			505	G505.T1	2.79582	probable rhamnose biosynthetic enzyme 1-like
																																			4314	G4314.T1	2.78853	---NA---
																																			12451	G12451.T1	2.78074	ancient conserved domain protein
																																			7456	G7456.T1	2.75607	branched-chain-amino-acid cytosolic-like
																																			11353	G11353.T1	2.73542	protein
																																			6294	G6294.T1	2.72379	---NA---
																																			4049	G4049.T1	2.71621	---NA---
																																			6049	G6049.T1	2.71049	protein tyr-3
																																			10544	G10544.T1	2.70044	---NA---
																																			307	G307.T1	2.68966	protein mlt-7
																																			411	G411.T1	2.67568	---NA---
																																			7713	G7713.T1	2.66704	---NA---
																																			7635	G7635.T1	2.66304	---NA---
																																			2168	G2168.T1	2.65785	succinyl- :3-ketoacid coenzyme a transferase mitochondrial
																																			10322	G10322.T1	2.65466	---NA---
																																			365	G365.T1	2.64477	hypothetical protein Bm1_50515
																																			6362	G6362.T1	2.64316	methylthioribulose-1-phosphate dehydratase
																																			5857	G5857.T1	2.63745	f-box only protein 25 isoform 1
																																			2667	G2667.T1	2.62882	excitatory amino acid transporter 2-like
																																			4225	G4225.T1	2.62443	major facilitator superfamily domain-containing protein 8
																																			2771	G2771.T1	2.61586	rbp-1 protein
																																			5019	G5019.T1	2.60672	achain designed armadillo repeat protein
																																			12037	G12037.T1	2.60376	---NA---
																																			11503	G11503.T1	2.59602	btb poz domain-containing protein 2
																																			9743	G9743.T1	2.57938	---NA---
																																			5715	G5715.T1	2.57603	solute carrier family facilitated glucose transporter member 1-like
																																			10106	G10106.T1	2.57202	nfat isoform f
																																			1683	G1683.T1	2.56675	cystathionine beta-synthase
																																			5983	G5983.T1	2.56558	---NA---
																																			2059	G2059.T1	2.56378	---NA---
																																			4821	G4821.T1	2.56251	protein isoform b
																																			2924	G2924.T1	2.55913	ubiquitin carboxyl-terminal hydrolase family protein
																																			10062	G10062.T1	2.55912	---NA---
																																			11187	G11187.T1	2.54695	protein del- isoform a
																																			3440	G3440.T1	2.53911	protein isoform a
																																			7458	G7458.T1	2.52838	---NA---
																																			8548	G8548.T1	2.49421	vap1 protein
																																			5505	G5505.T1	2.48169	---NA---
																																			5559	G5559.T1	2.47343	---NA---
																																			11082	G11082.T1	2.47334	---NA---
																																			8616	G8616.T1	2.46524	histidine acid phosphatase family protein
																																			1283	G1283.T1	2.4493	o-glycosyl hydrolase family 30 protein
																																			5993	G5993.T1	2.43741	cathepsin b-like cysteine proteinase
																																			6499	G6499.T1	2.43356	erv1 alr family protein
																																			4723	G4723.T1	2.39514	methylthioadenosine phosphorylase
																																			12229	G12229.T1	2.37403	protein wago-1
																																			2891	G2891.T1	2.37113	protein
																																			1477	G1477.T1	2.36779	protein isoform b
																																			10129	G10129.T1	2.35842	nuclear receptor nhr-6
																																			4328	G4328.T1	2.3339	sulfotransferase
																																			9823	G9823.T1	2.30681	---NA---
																																			7808	G7808.T1	2.29176	---NA---
																																			9346	G9346.T1	2.27886	threonine aldolase
																																			9029	G9029.T1	2.27137	protein ptr- isoform a
																																			5998	G5998.T1	2.2711	---NA---
																																			6097	G6097.T1	2.26458	gtp cyclohydrolase i
																																			8190	G8190.T1	2.26212	ammonium transporter
																																			10090	G10090.T1	2.24538	rbp-1 protein
																																			2170	G2170.T1	2.23912	perosamine synthetase
																																			4330	G4330.T1	2.22971	snf1-like kinase 2
																																			7617	G7617.T1	2.22765	phosphoglycerate mutase family protein
																																			10217	G10217.T1	2.21989	fork head domain containing protein
																																			1478	G1478.T1	2.2122	cre-nhr-48 protein
																																			7701	G7701.T1	2.20109	---NA---
																																			12935	G12935.T1	2.19836	---NA---
																																			10329	G10329.T1	2.19503	protein isoform a
																																			6577	G6577.T1	2.19455	leucine-rich repeat-containing protein c10orf11-like protein
																																			2118	G2118.T1	2.19071	solute carrier family facilitated glucose transporter member 1-like
																																			1362	G1362.T1	2.17771	protein ugt- isoform a
																																			8055	G8055.T1	2.17237	pyruvate dehydrogenase isozyme 3
																																			5729	G5729.T1	2.17236	ankyrin repeat and sam domain-containing protein 6
																																			7784	G7784.T1	2.17222	ras and ef-hand domain-containing protein
																																			5796	G5796.T1	2.16967	glutamate dehydrogenase
																																			4408	G4408.T1	2.13936	---NA---
																																			5501	G5501.T1	2.11987	---NA---
																																			8579	G8579.T1	2.11442	protein cyp- isoform c
																																			12000	G12000.T1	1.98825	hypothetical protein LOAG_17131
																																			4336	G4336.T1	1.98291	acid sphingomyelinase-like phosphodiesterase 3b
																																			7833	G7833.T1	1.97881	cre-gst-7 protein
																																			5182	G5182.T1	1.89422	map kinase-activated protein kinase 3
																																			3444	G3444.T1	1.89299	polyadenylate-binding protein
																																			4060	G4060.T1	1.87263	protein isoform a
																																			620	G620.T1	1.86516	protein clc-1
																																			6034	G6034.T1	1.82928	alkaline ceramidase-like isoform 1
																																			4065	G4065.T1	1.80536	protein isoform c
																																			12135	G12135.T1	1.79026	rbp-1 protein
																																			3490	G3490.T1	1.77422	soluble calcium-activated nucleotidase 1
																																			5326	G5326.T1	1.77398	cre-irk-3 protein
																																			1301	G1301.T1	1.76647	gonadotropin-releasing hormone receptor 2
																																			167	G167.T1	1.72795	carnitine o-palmitoyltransferase liver isoform-like isoform 1
																																			379	G379.T1	1.72541	hypothetical protein LOAG_02571
																																			12351	G12351.T1	1.66812	rbp-1 protein
																																			1365	G1365.T1	1.66789	flavin-containing monooxygenase fmo gs-ox-like 3-like
																																			6313	G6313.T1	1.61662	testis-specific serine threonine-protein kinase 3
																																			11263	G11263.T1	1.60636	protein isoform a
																																			10226	G10226.T1	-0.958163	---NA---
																																			3098	G3098.T1	-0.988221	---NA---
																																			95	G95.T1	-1.13084	protein
																																			545	G545.T1	-1.14939	---NA---
																																			843	G843.T1	-1.1571	fibroblast growth factor 20a
																																			11045	G11045.T1	-1.17972	---NA---
																																			5963	G5963.T1	-1.18122	tfiih basal transcription factor complex helicase xpb subunit-like
																																			248	G248.T1	-1.1928	protein isoform b
																																			6068	G6068.T1	-1.19511	---NA---
																																			5364	G5364.T1	-1.20976	camk mlck protein kinase
																																			4661	G4661.T1	-1.2518	protein isoform c
																																			3607	G3607.T1	-1.25207	cell division protein
																																			3739	G3739.T1	-1.25261	---NA---
																																			4234	G4234.T1	-1.28043	tropomodulin family protein
																																			2500	G2500.T1	-1.28198	---NA---
																																			1649	G1649.T1	-1.29208	protein hmg-5
																																			5921	G5921.T1	-1.29333	---NA---
																																			8327	G8327.T1	-1.29457	#NAME?
																																			6007	G6007.T1	-1.30217	dorsal gland cell-specific expression protein
																																			1788	G1788.T1	-1.30897	---NA---
																																			786	G786.T1	-1.32344	---NA---
																																			2039	G2039.T1	-1.32611	hypothetical protein LOAG_04493
																																			2463	G2463.T1	-1.33262	selenium binding protein 1
																																			144	G144.T1	-1.33951	b chain structure of the actin-binding domain of human filamin a
																																			43	G43.T1	-1.34747	protein lin- isoform a
																																			12485	G12485.T1	-1.35594	dorsal gland cell-specific expression protein
																																			5001	G5001.T1	-1.35719	cre-lgc-40 protein
																																			722	G722.T1	-1.37208	---NA---
																																			2648	G2648.T1	-1.38702	camk protein kinase
																																			4029	G4029.T1	-1.40695	---NA---
																																			7552	G7552.T1	-1.41601	methylthioribulose-1-phosphate dehydratase
																																			2396	G2396.T1	-1.43424	cold-shock dna-binding domain-containing protein
																																			6242	G6242.T1	-1.45027	---NA---
																																			497	G497.T1	-1.46884	protein unc- isoform n
																																			2215	G2215.T1	-1.49035	troponin family protein
																																			12402	G12402.T1	-1.51129	cral trio domain protein
																																			3353	G3353.T1	-1.54528	---NA---
																																			303	G303.T1	-1.54778	---NA---
																																			12908	G12908.T1	-1.55466	protein isoform a
																																			7874	G7874.T1	-1.57156	protein dhs-12
																																			697	G697.T1	-1.57265	talin 1
																																			7278	G7278.T1	-1.60128	---NA---
																																			494	G494.T1	-1.60993	protein unc- isoform b
																																			7849	G7849.T1	-1.61097	hypothetical kda protein in chromosome
																																			2264	G2264.T1	-1.63336	---NA---
																																			12733	G12733.T1	-1.63591	af469058_1cellulose binding protein
																																			6923	G6923.T1	-1.63985	integrin beta pat-3
																																			1770	G1770.T1	-1.68296	cre-cpna-2 protein
																																			2248	G2248.T1	-1.70236	22 upper
																																			1263	G1263.T1	-1.70897	probable pterin-4-alpha-carbinolamine dehydratase-like
																																			7766	G7766.T1	-1.71485	protein tag-243
																																			3178	G3178.T1	-1.71684	hypothetical protein CRE_00845
																																			12437	G12437.T1	-1.75561	phosphatidylinositol-specific phospholipase c
																																			8015	G8015.T1	-1.77328	profilin
																																			9886	G9886.T1	-1.77831	small heat shock protein
																																			2501	G2501.T1	-1.78426	bifunctional polynucleotide phosphatase kinase-like
																																			3365	G3365.T1	-1.80934	protein isoform a
																																			4380	G4380.T1	-1.81115	hypothetical protein Bm1_49200
																																			7957	G7957.T1	-1.81434	---NA---
																																			6147	G6147.T1	-1.85204	PREDICTED: uncharacterized protein LOC101170358
																																			9169	G9169.T1	-1.85885	asparagine synthase (glutamine-hydrolyzing)
																																			1259	G1259.T1	-1.88679	---NA---
																																			4876	G4876.T1	-1.89385	calponin homolog
																																			10906	G10906.T1	-1.93188	---NA---
																																			7847	G7847.T1	-1.97303	---NA---
																																			3755	G3755.T1	-2.01155	---NA---
																																			6887	G6887.T1	-2.01864	guanylate cyclase-like protein
																																			1555	G1555.T1	-2.01954	protein cyp-29a2
																																			8839	G8839.T1	-2.02748	protein ugt-64
																																			5470	G5470.T1	-2.05344	---NA---
																																			9949	G9949.T1	-2.05941	---NA---
																																			11682	G11682.T1	-2.07284	---NA---
																																			1971	G1971.T1	-2.07872	protein rdy- isoform b
																																			1416	G1416.T1	-2.08024	protein isoform b
																																			5937	G5937.T1	-2.08378	galactoside-binding lectin family protein
																																			7884	G7884.T1	-2.09115	---NA---
																																			9808	G9808.T1	-2.09276	thiazole biosynthetic enzyme
																																			3494	G3494.T1	-2.10154	leucine rich repeat family protein
																																			2178	G2178.T1	-2.11297	protein let- isoform a
																																			13143	G13143.T1	-2.1236	cre-ugt-64 protein
																																			3184	G3184.T1	-2.13095	unknown
																																			10959	G10959.T1	-2.13453	---NA---
																																			4615	G4615.T1	-2.14081	hypothetical protein Bm1_44320
																																			3374	G3374.T1	-2.15547	---NA---
																																			230	G230.T1	-2.17403	---NA---
																																			5907	G5907.T1	-2.17525	---NA---
																																			8109	G8109.T1	-2.17715	hypothetical protein CRE_05777
																																			1961	G1961.T1	-2.17836	myosin tail family protein
																																			509	G509.T1	-2.18174	---NA---
																																			9819	G9819.T1	-2.22417	rna-binding protein lin-28
																																			7848	G7848.T1	-2.23469	---NA---
																																			4694	G4694.T1	-2.25518	hatching enzyme
																																			5496	G5496.T1	-2.28232	---NA---
																																			1386	G1386.T1	-2.29803	hypothetical protein CRE_21265
																																			3915	G3915.T1	-2.3101	---NA---
																																			8627	G8627.T1	-2.32335	cre-ttr-40 protein
																																			3038	G3038.T1	-2.34937	protein aexr-1
																																			13590	G13590.T1	-2.35036	glutamate dehydrogenase
																																			10009	G10009.T1	-2.3605	glutathione synthetase
																																			1240	G1240.T1	-2.36375	---NA---
																																			1554	G1554.T1	-2.36753	protein cyp-29a4
																																			10872	G10872.T1	-2.39484	fthfs-domain-containing protein
																																			2150	G2150.T1	-2.43833	---NA---
																																			3472	G3472.T1	-2.45066	---NA---
																																			1509	G1509.T1	-2.45085	protein isoform c
																																			2556	G2556.T1	-2.45706	protein lpr- isoform a
																																			5844	G5844.T1	-2.46497	---NA---
																																			10873	G10873.T1	-2.48958	c-1-tetrahydrofolate cytoplasmic
																																			3313	G3313.T1	-2.49561	disorganized muscle protein 1
																																			690	G690.T1	-2.51634	---NA---
																																			10061	G10061.T1	-2.54649	amine flavin-containing
																																			7286	G7286.T1	-2.5902	---NA---
																																			12612	G12612.T1	-2.60881	---NA---
																																			3746	G3746.T1	-2.62302	---NA---
																																			10986	G10986.T1	-2.62472	chitin synthase partial
																																			1415	G1415.T1	-2.65675	---NA---
																																			9175	G9175.T1	-2.66954	globin
																																			6191	G6191.T1	-2.69645	---NA---
																																			13367	G13367.T1	-2.74255	---NA---
																																			7477	G7477.T1	-2.82374	---NA---
																																			8142	G8142.T1	-2.83199	---NA---
																																			892	G892.T1	-2.85941	---NA---
																																			1893	G1893.T1	-2.93507	superoxide dismutase
																																			3946	G3946.T1	-2.94622	sorbitol dehydrogenase
																																			1385	G1385.T1	-2.95284	galectin 4
																																			9640	G9640.T1	-2.9627	protein cpn-3
																																			11813	G11813.T1	-3.0149	protein tyr-5
																																			7323	G7323.T1	-3.02308	cuticular collagen
																																			7276	G7276.T1	-3.06635	---NA---
																																			534	G534.T1	-3.09761	high mobility group protein
																																			3057	G3057.T1	-3.17801	dna-binding protein ikaros
																																			6071	G6071.T1	-3.24931	cysteine-rich protein
																																			3928	G3928.T1	-3.34693	nematode cuticle collagen n-terminal domain containing protein
																																			7542	G7542.T1	-3.39408	---NA---
																																			3053	G3053.T1	-3.47405	---NA---
																																			6458	G6458.T1	-3.61105	protein add- isoform b
																																			10401	G10401.T1	-3.64725	---NA---
																																			3052	G3052.T1	-3.73008	---NA---
																																			4988	G4988.T1	-3.86936	---NA---
																																			6011	G6011.T1	-3.95949	---NA---
																																			6983	G6983.T1	-3.96562	protein ttr- isoform a
																																			5305	G5305.T1	-5.57965	ov-16 antigen
																																			1501	G1501.T1	-7.50782	af273731_1hypothetical esophageal gland cell secretory protein 4
