# Supplementary material for: Analysis of survival and hatching transcriptomes from potato cyst nematodes, Globodera rostochiensis and G. pallida
Source: Sci Rep. 2017 Jun 20;7:3882. doi: 10.1038/s41598-017-03871-x (PMC5478601; doi:10.1038/s41598-017-03871-x)
Supplement: Supplementary file 4 — Table S4 [file 41598_2017_3871_MOESM4_ESM.xls]

## Sheet: DEGs Gpal Trinity
	Water-Dry					Water-5h					Water-24h					Water-48h
#	contig	log2FoldChange	blast		#	contig	log2FoldChange	blast		#	contig	log2FoldChange	blast		#	contig	log2FoldChange	blast
22290	comp22290_c0_seq1	2.18442	---NA---		38133	comp38133_c0_seq1	1.51193	rna-dependent rna polymerase		38133	comp38133_c0_seq1	1.44242	rna-dependent rna polymerase		27594	comp27594_c0_seq4	3.20511	conserved protein
16627	comp16627_c0_seq1	2	conserved protein		27443	comp27443_c0_seq3	1.50916	---NA---		33540	comp33540_c0_seq10	1.06347	---NA---		29583	comp29583_c0_seq1	1.7028	---NA---
23660	comp23660_c0_seq1	1.73402	---NA---		35102	comp35102_c0_seq2	1.29531	---NA---		17717	comp17717_c0_seq1	1.01759	polyprotein		27513	comp27513_c0_seq2	1.44361	melibiase family protein
30213	comp30213_c0_seq1	1.71621	---NA---		17717	comp17717_c0_seq1	1.02804	polyprotein		27443	comp27443_c0_seq3	0.972273	---NA---		28057	comp28057_c0_seq1	1.36095	melibiase family protein
25583	comp25583_c0_seq1	1.68281	recepotor type guanyly cyclase		23052	comp23052_c0_seq2	0.924308	protein lec- isoform b		28234	comp28234_c0_seq14	0.935476	---NA---		38133	comp38133_c0_seq1	1.33792	rna-dependent rna polymerase
28910	comp28910_c0_seq2	1.66932	---NA---		24760	comp24760_c0_seq1	0.915251	---NA---		35102	comp35102_c0_seq2	0.821131	---NA---		31775	comp31775_c0_seq89	1.29788	recepotor type guanyly cyclase
35432	comp35432_c1_seq1	1.6386	---NA---		19531	comp19531_c0_seq2	0.792022	nadh-ubiquinone oxidoreductase subunit 1		22334	comp22334_c0_seq10	0.673466	---NA---		36550	comp36550_c0_seq8	1.24036	recepotor type guanyly cyclase
3149	comp3149_c0_seq1	1.60528	---NA---		28749	comp28749_c0_seq6	0.735256	heat shock protein 90		24165	comp24165_c0_seq1	0.66443	protein lron-10		36229	comp36229_c0_seq7	1.2239	recepotor type guanyly cyclase
25217	comp25217_c0_seq1	1.53521	---NA---		25840	comp25840_c0_seq2	-0.361691	protein ttr- isoform a		37938	comp37938_c0_seq47	0.599038	zinc knuckle family protein		31937	comp31937_c0_seq8	1.22031	protein gcy-9
25727	comp25727_c0_seq1	1.50679	rrna intron-encoded homing endonuclease		21405	comp21405_c0_seq5	-0.380836	galectin like protein		23490	comp23490_c0_seq3	0.598603	defective mitochondrial respiration family member protein 1		30331	comp30331_c0_seq14	1.19333	protein gcy-9
25931	comp25931_c0_seq8	1.48321	cold-shock dna-binding domain-containing protein		19783	comp19783_c0_seq4	-0.409116	---NA---		28405	comp28405_c0_seq1	0.582272	kh domain containing protein		23052	comp23052_c0_seq2	1.14503	protein lec- isoform b
15211	comp15211_c0_seq2	1.47587	---NA---		32830	comp32830_c0_seq5	-0.409757	serine carboxypeptidase		31727	comp31727_c0_seq2	0.538618	ubiquitin-activating enzyme e1		24760	comp24760_c0_seq1	1.13843	---NA---
24140	comp24140_c0_seq2	1.45276	---NA---		32375	comp32375_c0_seq1	-0.449524	matrixin family protein		29151	comp29151_c0_seq3	0.527333	kh domain containing protein		31150	comp31150_c0_seq1	1.13708	amine flavin-containing
22161	comp22161_c0_seq3	1.44614	cysteine-rich pdz-binding		27085	comp27085_c0_seq1	-0.45526	udp-galactose transporter family protein		31311	comp31311_c0_seq8	0.513968	heat shock protein 23-like		37639	comp37639_c0_seq1	1.1112	aaa atpase domain containing protein
24928	comp24928_c0_seq3	1.44367	alpha beta hydrolase fold protein		32589	comp32589_c0_seq4	-0.471158	long-chain-fatty-acid-- ligase 1 isoform 1		27085	comp27085_c0_seq1	-0.433213	udp-galactose transporter family protein		26477	comp26477_c0_seq5	1.05452	---NA---
25333	comp25333_c0_seq1	1.42986	---NA---		32661	comp32661_c0_seq3	-0.475516	long-chain-fatty-acid-- ligase 1 isoform 1		24493	comp24493_c0_seq1	-0.443879	troponin skeletal muscle-like		37791	comp37791_c0_seq1	0.964126	aaa atpase domain containing protein
38133	comp38133_c0_seq1	1.41629	rna-dependent rna polymerase		31242	comp31242_c0_seq1	-0.477756	phenylalanine hydroxylase		26137	comp26137_c0_seq32	-0.464988	fimbrin plastin		32463	comp32463_c0_seq3	0.916724	tartrate-resistant acid phosphatase type 5-like
23682	comp23682_c0_seq1	1.41504	---NA---		31820	comp31820_c0_seq1	-0.525434	malate dehydrogenase		28211	comp28211_c0_seq4	-0.465187	---NA---		26963	comp26963_c0_seq5	0.903056	hypothetical protein WUBG_09559
23024	comp23024_c0_seq1	1.40599	hypothetical protein TSTA_040370		26257	comp26257_c0_seq1	-0.540035	udp-galactose transporter family protein		31890	comp31890_c0_seq13	-0.481972	hypothetical protein CRE_13221		17717	comp17717_c0_seq1	0.896076	polyprotein
21754	comp21754_c0_seq1	1.4021	---NA---		37684	comp37684_c0_seq1	-0.548312	bifunctional polynucleotide phosphatase kinase-like		28182	comp28182_c0_seq5	-0.487505	fimbrin plastin		31727	comp31727_c0_seq2	0.894985	ubiquitin-activating enzyme e1
25686	comp25686_c0_seq24	1.37146	alpha beta hydrolase fold protein		26125	comp26125_c0_seq5	-0.557517	---NA---		26566	comp26566_c0_seq1	-0.490926	nadph--cytochrome p450 reductase		26938	comp26938_c0_seq14	0.891976	---NA---
22652	comp22652_c0_seq1	1.33851	cysteine-rich pdz-binding		26984	comp26984_c0_seq7	-0.560318	---NA---		36111	comp36111_c0_seq1	-0.515903	protein tyr-6		23490	comp23490_c0_seq3	0.881264	defective mitochondrial respiration family member protein 1
25073	comp25073_c0_seq6	1.32422	glutathione peroxidase		29831	comp29831_c0_seq1	-0.573264	---NA---		19825	comp19825_c0_seq1	-0.516707	39s ribosomal protein mitochondrial		28405	comp28405_c0_seq1	0.874103	kh domain containing protein
15839	comp15839_c0_seq1	1.31493	---NA---		32433	comp32433_c0_seq9	-0.575918	cre-hsp- protein		30596	comp30596_c0_seq17	-0.520441	hypothetical kda protein in chromosome		29259	comp29259_c0_seq2	0.847845	ubiquitin-activating enzyme e1
21286	comp21286_c0_seq1	1.30531	---NA---		31913	comp31913_c0_seq1	-0.5807	trans- -dihydrobenzene- -diol dehydrogenase		28386	comp28386_c0_seq3	-0.524736	small heat shock protein		33544	comp33544_c0_seq2	0.841063	galectin 4
17717	comp17717_c0_seq1	1.29934	polyprotein		30765	comp30765_c0_seq7	-0.582366	cre-hsp- protein		29597	comp29597_c0_seq18	-0.530866	protein isoform a		17555	comp17555_c0_seq2	0.829149	nucleoside diphosphate kinase
37316	comp37316_c1_seq1	1.29365	fork head domain-containing protein		35682	comp35682_c0_seq2	-0.58975	trans- -dihydrobenzene- -diol dehydrogenase		38021	comp38021_c1_seq5	-0.531764	serine threonine-protein phosphatase 2a 56 kda regulatory subunit alpha isoform-like		29151	comp29151_c0_seq3	0.815149	kh domain containing protein
30431	comp30431_c0_seq2	1.29311	retinoic acid receptor gamma-a isoform 2		29696	comp29696_c0_seq8	-0.590836	---NA---		31018	comp31018_c0_seq4	-0.534592	beta -mannosyltransferase egh		31617	comp31617_c0_seq2	0.803857	pre-mrna-processing-splicing factor 8
35794	comp35794_c0_seq1	1.29052	partial		22488	comp22488_c0_seq1	-0.59158	high mobility group protein		34002	comp34002_c0_seq19	-0.558617	galectin like protein		33467	comp33467_c0_seq1	0.801886	tartrate-resistant acid phosphatase type 5-like
22649	comp22649_c0_seq2	1.29027	---NA---		30081	comp30081_c0_seq2	-0.605729	annexin b11 isoform a		23414	comp23414_c0_seq5	-0.559441	small heat shock protein		22040	comp22040_c0_seq3	0.797002	atp synthase subunit mitochondrial-like
20752	comp20752_c0_seq4	1.2872	---NA---		29014	comp29014_c0_seq9	-0.619688	---NA---		24992	comp24992_c0_seq60	-0.560793	protein tyr-5		32295	comp32295_c0_seq2	0.784034	pre-mrna-processing-splicing factor 8
27267	comp27267_c0_seq1	1.2647	---NA---		29905	comp29905_c1_seq40	-0.633103	hypothetical kda protein in chromosome		26393	comp26393_c0_seq38	-0.568897	protein tyr-5		26369	comp26369_c0_seq1	0.722247	galectin-9 isoform 2
24314	comp24314_c0_seq4	1.23573	hypothetical protein LOAG_06975		35256	comp35256_c0_seq28	-0.63579	selenium binding protein 1		37330	comp37330_c0_seq27	-0.575944	c-1-tetrahydrofolate cytoplasmic		36134	comp36134_c0_seq4	-0.176937	---NA---
17957	comp17957_c0_seq2	1.23133	polyprotein 1		22257	comp22257_c0_seq1	-0.637897	high mobility group protein		32917	comp32917_c0_seq3	-0.577335	lysosomal protective		29052	comp29052_c0_seq6	-0.1877	atp-binding cassette sub-family f member 1-like
14822	comp14822_c0_seq1	1.22013	protein		35761	comp35761_c0_seq9	-0.641004	Hypothetical protein CBG16435		29696	comp29696_c0_seq8	-0.580487	---NA---		37580	comp37580_c0_seq1	-0.196807	myosin heavy chain
30516	comp30516_c0_seq7	1.21164	hypothetical protein LOAG_09065		30414	comp30414_c0_seq2	-0.654945	hypothetical kda protein in chromosome		23019	comp23019_c0_seq33	-0.589972	protein ctg- isoform b		31514	comp31514_c0_seq20	-0.200724	atp-binding cassette sub-family f member 1-like
25475	comp25475_c0_seq2	1.20425	---NA---		33650	comp33650_c0_seq1	-0.676218	nadp-dependent malic enzyme		24575	comp24575_c0_seq3	-0.59288	---NA---		28872	comp28872_c0_seq13	-0.201617	---NA---
31539	comp31539_c0_seq1	1.20081	glutathione synthetase		19391	comp19391_c0_seq3	-0.68165	apaf1 interacting protein		36597	comp36597_c0_seq3	-0.593363	low quality protein: zinc finger ccch domain-containing protein 4-like		37530	comp37530_c0_seq24	-0.209182	ammonium transporter rh type b isoform 1
32076	comp32076_c0_seq13	1.19817	n-myc downstream regulated		26736	comp26736_c0_seq2	-0.682867	phosphatidylethanolamine-binding protein		28400	comp28400_c0_seq1	-0.593733	---NA---		36822	comp36822_c0_seq4	-0.219632	calpain-7
34167	comp34167_c0_seq6	1.19704	---NA---		8982	comp8982_c0_seq1	-0.682986	---NA---		22181	comp22181_c0_seq16	-0.605008	glutathione s-transferase		36103	comp36103_c0_seq6	-0.232708	transthyretin-like family protein
30007	comp30007_c0_seq1	1.19208	glutathione synthetase		33231	comp33231_c0_seq5	-0.698353	ubiquitin carboxyl-terminal hydrolase 22-like		25260	comp25260_c0_seq1	-0.6153	---NA---		24992	comp24992_c0_seq60	-0.238151	protein tyr-5
26155	comp26155_c0_seq4	1.18962	carbonic anhydrase		34369	comp34369_c0_seq2	-0.705437	protein isoform a		24204	comp24204_c0_seq2	-0.616111	defective mitochondrial respiration family member protein 1		23951	comp23951_c0_seq4	-0.23849	Protein C48E7.1
29185	comp29185_c0_seq29	1.18315	cold-shock dna-binding domain-containing protein		30224	comp30224_c0_seq1	-0.715147	annexin b11 isoform a		16744	comp16744_c0_seq1	-0.618737	---NA---		36468	comp36468_c0_seq1	-0.239542	myosin heavy chain
34483	comp34483_c0_seq6	1.17091	adenylyltransferase and sulfurtransferase mocs3		27434	comp27434_c0_seq1	-0.719778	phosphatidylethanolamine-binding protein		12090	comp12090_c0_seq1	-0.624706	af273731_1hypothetical esophageal gland cell secretory protein 4		34400	comp34400_c0_seq23	-0.240108	camk mlck protein kinase
21877	comp21877_c0_seq6	1.1677	---NA---		20587	comp20587_c0_seq4	-0.756158	---NA---		24380	comp24380_c0_seq3	-0.629104	cre-ugt-63 protein		28704	comp28704_c0_seq25	-0.253594	programmed cell death protein 6
9972	comp9972_c0_seq2	1.16468	arl14 effector protein		34256	comp34256_c0_seq2	-0.767488	protein tyr-5		27980	comp27980_c0_seq14	-0.629928	peroxiredoxin-like protein		28857	comp28857_c0_seq1	-0.259681	nad-dependent deacetylase sirtuin-2-like
20642	comp20642_c0_seq1	1.16008	---NA---		19792	comp19792_c0_seq1	-0.773528	---NA---		37500	comp37500_c0_seq27	-0.630695	glutathione peroxidase		36267	comp36267_c0_seq1	-0.269908	protein smp- isoform a
19971	comp19971_c0_seq3	1.15754	---NA---		34879	comp34879_c0_seq1	-0.778656	protein tyr-5		32375	comp32375_c0_seq1	-0.630831	matrixin family protein		28211	comp28211_c0_seq4	-0.277876	---NA---
26531	comp26531_c0_seq1	1.15497	---NA---		27739	comp27739_c0_seq2	-0.80433	superoxide dismutase		28587	comp28587_c0_seq2	-0.632356	---NA---		26772	comp26772_c0_seq1	-0.279469	matrixin family protein
23904	comp23904_c0_seq1	1.14914	---NA---		16266	comp16266_c0_seq1	-0.82793	small heat shock protein		24903	comp24903_c0_seq3	-0.640532	---NA---		35435	comp35435_c0_seq9	-0.2806	protein lipl-3
24601	comp24601_c0_seq1	1.14018	---NA---		31390	comp31390_c0_seq10	-0.830564	adipocyte plasma membrane-associated protein		19783	comp19783_c0_seq4	-0.640875	---NA---		33583	comp33583_c0_seq3	-0.28789	protein srap- isoform a
32227	comp32227_c0_seq10	1.13947	hypothetical protein, variant 1, partial		28179	comp28179_c0_seq16	-0.836091	---NA---		26922	comp26922_c0_seq2	-0.643576	---NA---		34002	comp34002_c0_seq19	-0.291175	galectin like protein
22099	comp22099_c0_seq3	1.13506	---NA---		23694	comp23694_c0_seq1	-0.836407	---NA---		30335	comp30335_c0_seq3	-0.644961	superoxide dismutase		24198	comp24198_c0_seq14	-0.29185	dihydropteridine reductase
21444	comp21444_c0_seq1	1.12653	---NA---		23487	comp23487_c0_seq2	-0.84481	---NA---		24285	comp24285_c0_seq2	-0.650947	---NA---		35771	comp35771_c0_seq4	-0.292198	epoxide hydrolase 1-like
22687	comp22687_c0_seq2	1.12341	transcription elongation factor b polypeptide 1		20177	comp20177_c0_seq2	-0.850804	---NA---		22488	comp22488_c0_seq1	-0.656012	high mobility group protein		27944	comp27944_c0_seq11	-0.293082	matrixin family protein
37819	comp37819_c0_seq4	1.11316	protein yippee-like 2		23670	comp23670_c0_seq1	-0.855929	---NA---		34440	comp34440_c0_seq15	-0.665107	transcription termination factor 2		32131	comp32131_c0_seq1	-0.295034	nad-dependent deacetylase sirtuin-2-like
24834	comp24834_c0_seq3	1.11005	---NA---		24422	comp24422_c0_seq1	-0.864144	---NA---		32830	comp32830_c0_seq5	-0.667547	serine carboxypeptidase		31376	comp31376_c0_seq28	-0.297039	ubx domain-containing protein 7
34559	comp34559_c0_seq27	1.1094	---NA---		16246	comp16246_c0_seq1	-0.868256	---NA---		29831	comp29831_c0_seq1	-0.668545	---NA---		32917	comp32917_c0_seq3	-0.306623	lysosomal protective
30718	comp30718_c0_seq1	1.10852	nuclear hormone receptor family member nhr-14		24406	comp24406_c0_seq2	-0.89734	---NA---		32423	comp32423_c1_seq3	-0.671362	superoxide dismutase		36711	comp36711_c0_seq1	-0.306877	mitogen-activated protein kinase kinase kinase mlt-like
24060	comp24060_c0_seq3	1.1063	hypothetical protein LOAG_06975		21989	comp21989_c0_seq1	-0.903948	---NA---		37684	comp37684_c0_seq1	-0.678352	bifunctional polynucleotide phosphatase kinase-like		28075	comp28075_c0_seq6	-0.307582	sea domain containing protein
22763	comp22763_c0_seq1	1.10112	homolog subfamily c member 15		24663	comp24663_c0_seq3	-0.938405	---NA---		16266	comp16266_c0_seq1	-0.67936	small heat shock protein		24018	comp24018_c0_seq1	-0.310622	---NA---
18019	comp18019_c0_seq1	1.10053	---NA---		17450	comp17450_c0_seq1	-0.959917	---NA---		19391	comp19391_c0_seq3	-0.680695	apaf1 interacting protein		34980	comp34980_c0_seq4	-0.316462	multiple epidermal growth factor-like domains protein 11-like
23482	comp23482_c0_seq7	1.09852	---NA---		32148	comp32148_c0_seq18	-1.00511	---NA---		25840	comp25840_c0_seq2	-0.683853	protein ttr- isoform a		19783	comp19783_c0_seq4	-0.319034	---NA---
22044	comp22044_c0_seq2	1.09805	homolog subfamily c member 15		23763	comp23763_c0_seq1	-1.019	---NA---		32316	comp32316_c0_seq1	-0.687024	zinc finger ccch type domain containing protein		35256	comp35256_c0_seq28	-0.320626	selenium binding protein 1
26968	comp26968_c0_seq8	1.09398	---NA---		22453	comp22453_c0_seq4	-1.03828	---NA---		27121	comp27121_c0_seq1	-0.687097	protein ugt-65		35411	comp35411_c0_seq10	-0.321079	multiple epidermal growth factor-like domains protein 11-like
15342	comp15342_c0_seq1	1.08877	---NA---		27066	comp27066_c0_seq2	-1.07841	---NA---		35921	comp35921_c0_seq6	-0.695198	cre-ttr-40 protein		33784	comp33784_c0_seq2	-0.322244	---NA---
17133	comp17133_c0_seq1	1.0795	---NA---		25296	comp25296_c0_seq1	-1.12947	peroxiredoxin 1 variant 2		29147	comp29147_c0_seq20	-0.697638	glutathione peroxidase		31890	comp31890_c0_seq13	-0.322739	hypothetical protein CRE_13221
26481	comp26481_c0_seq3	1.07825	protein bca- isoform c		22253	comp22253_c0_seq1	-1.1654	---NA---		31249	comp31249_c0_seq2	-0.708356	---NA---		22982	comp22982_c0_seq5	-0.327398	programmed cell death protein 6
34998	comp34998_c1_seq1	1.07655	protein yippee-like 2		24813	comp24813_c0_seq1	-1.23016	peroxiredoxin 1 variant 2		35698	comp35698_c0_seq5	-0.708358	cre-ugt-60 protein		34128	comp34128_c0_seq8	-0.333062	failed axon connections protein
31308	comp31308_c0_seq8	1.07433	---NA---		19745	comp19745_c0_seq1	-1.2503	---NA---		31820	comp31820_c0_seq1	-0.70971	malate dehydrogenase		28959	comp28959_c0_seq12	-0.344405	protein erm- isoform a
21606	comp21606_c0_seq3	1.07227	---NA---		16306	comp16306_c0_seq1	-1.28096	---NA---		32589	comp32589_c0_seq4	-0.715181	long-chain-fatty-acid-- ligase 1 isoform 1		35002	comp35002_c0_seq1	-0.347846	---NA---
7901	comp7901_c0_seq2	1.06683	---NA---		19547	comp19547_c0_seq2	-1.30138	---NA---		30112	comp30112_c0_seq1	-0.71899	---NA---		37500	comp37500_c0_seq27	-0.34799	glutathione peroxidase
27606	comp27606_c0_seq2	1.06305	---NA---		24580	comp24580_c0_seq1	-1.30823	---NA---		34532	comp34532_c0_seq2	-0.722877	10-formyltetrahydrofolate dehydrogenase		31480	comp31480_c0_seq4	-0.349891	---NA---
29715	comp29715_c0_seq2	1.0614	---NA---		16528	comp16528_c0_seq1	-1.3402	---NA---		32661	comp32661_c0_seq3	-0.726281	long-chain-fatty-acid-- ligase 1 isoform 1		34556	comp34556_c0_seq8	-0.350177	carnitine o-palmitoyltransferase liver isoform-like
30559	comp30559_c0_seq10	1.0417	zinc metallopeptidase		24565	comp24565_c0_seq8	-1.37743	protein dj-1-like		30033	comp30033_c0_seq1	-0.726415	---NA---		36625	comp36625_c0_seq1	-0.352006	mitogen-activated protein kinase kinase kinase mlt-like
16270	comp16270_c0_seq1	1.04087	---NA---		26059	comp26059_c0_seq3	-1.40805	protein dj-1-like		21405	comp21405_c0_seq5	-0.730755	galectin like protein		34490	comp34490_c0_seq2	-0.352376	protein catp- isoform a
30951	comp30951_c0_seq8	1.03452	sodium- and chloride-dependent glycine transporter 2-like		30918	comp30918_c1_seq2	-1.50031	alcohol dehydrogenase class-3		36247	comp36247_c0_seq5	-0.73865	intermediate filament protein		32830	comp32830_c0_seq5	-0.35316	serine carboxypeptidase
22761	comp22761_c0_seq5	1.03336	---NA---		22148	comp22148_c0_seq1	-1.53932	alcohol dehydrogenase class iii		35761	comp35761_c0_seq9	-0.741803	Hypothetical protein CBG16435		28749	comp28749_c0_seq6	-0.358527	heat shock protein 90
33349	comp33349_c0_seq3	1.03156	---NA---							31382	comp31382_c0_seq1	-0.747629	malate dehydrogenase		12090	comp12090_c0_seq1	-0.358769	af273731_1hypothetical esophageal gland cell secretory protein 4
23739	comp23739_c0_seq1	1.0282	---NA---							30077	comp30077_c0_seq6	-0.753253	secreted or extracellular protein precursor		30223	comp30223_c0_seq6	-0.361658	protein nas- isoform a
33921	comp33921_c0_seq10	1.02819	alkyldihydroxyacetonephosphate synthase							31657	comp31657_c0_seq7	-0.767343	---NA---		29156	comp29156_c0_seq1	-0.363101	protein lin- isoform a
23035	comp23035_c0_seq7	1.02787	---NA---							34864	comp34864_c0_seq40	-0.767598	ras guanyl-releasing protein 3		29533	comp29533_c0_seq3	-0.365225	heat shock protein 90
24861	comp24861_c0_seq1	1.02537	---NA---							36008	comp36008_c0_seq2	-0.772098	n-acetylated-alpha-linked acidic dipeptidase 2		28681	comp28681_c0_seq12	-0.365781	beta -mannosyltransferase egh
37734	comp37734_c0_seq2	1.01623	immunoglobulin i-set domain containing protein							30081	comp30081_c0_seq2	-0.775362	annexin b11 isoform a		31637	comp31637_c0_seq4	-0.366491	glutathione s-transferase-1
29377	comp29377_c0_seq8	1.01367	---NA---							34860	comp34860_c0_seq1	-0.80424	n-acetylated-alpha-linked acidic dipeptidase 2		27088	comp27088_c0_seq4	-0.367923	matrixin family protein
25936	comp25936_c0_seq1	1.01319	---NA---							31210	comp31210_c0_seq2	-0.805977	phenylalanine hydroxylase		8052	comp8052_c0_seq2	-0.369925	protein isoform b
35494	comp35494_c0_seq8	1.01144	---NA---							27633	comp27633_c0_seq4	-0.810015	fatty-acid amide hydrolase 2-like		31018	comp31018_c0_seq4	-0.370098	beta -mannosyltransferase egh
21609	comp21609_c0_seq3	1.01014	---NA---							34480	comp34480_c0_seq3	-0.829214	serine threonine-protein phosphatase 2a 56 kda regulatory subunit alpha isoform-like		30885	comp30885_c0_seq12	-0.370451	hypothetical kda protein in chromosome
32963	comp32963_c0_seq1	1.00737	alkyldihydroxyacetonephosphate synthase							30765	comp30765_c0_seq7	-0.834317	cre-hsp- protein		35916	comp35916_c0_seq8	-0.373535	cre-rle-1 protein
11602	comp11602_c0_seq2	1	---NA---							31913	comp31913_c0_seq1	-0.836852	trans- -dihydrobenzene- -diol dehydrogenase		34633	comp34633_c0_seq10	-0.374975	cre-rle-1 protein
17252	comp17252_c0_seq4	0.988365	---NA---							34369	comp34369_c0_seq2	-0.841836	protein isoform a		38021	comp38021_c1_seq5	-0.375277	serine threonine-protein phosphatase 2a 56 kda regulatory subunit alpha isoform-like
24037	comp24037_c0_seq1	0.986973	biogenesis of lysosome-related organelles complex-1 subunit 2							32433	comp32433_c0_seq9	-0.842544	cre-hsp- protein		37567	comp37567_c0_seq1	-0.376331	leucine rich repeat family protein
23982	comp23982_c0_seq1	0.985374	ribonuclease h2 subunit a-like							26146	comp26146_c0_seq2	-0.844891	fatty-acid amide hydrolase 2-like		35135	comp35135_c0_seq1	-0.377918	protein srap- isoform a
33402	comp33402_c0_seq4	0.983738	trafficking protein particle complex subunit 2-like protein							26125	comp26125_c0_seq5	-0.857054	---NA---		26146	comp26146_c0_seq2	-0.378201	fatty-acid amide hydrolase 2-like
31061	comp31061_c0_seq1	0.98201	---NA---							19745	comp19745_c0_seq1	-0.857201	---NA---		31928	comp31928_c0_seq4	-0.379934	nuclear receptor nhr-48
22573	comp22573_c0_seq1	0.981893	---NA---							33792	comp33792_c0_seq15	-0.864475	nadp-dependent malic mitochondrial-like		28587	comp28587_c0_seq2	-0.387158	---NA---
28454	comp28454_c0_seq5	0.976916	---NA---							30224	comp30224_c0_seq1	-0.868717	annexin b11 isoform a		32375	comp32375_c0_seq1	-0.390144	matrixin family protein
23140	comp23140_c0_seq3	0.974191	transcription initiation factor iid							35682	comp35682_c0_seq2	-0.876485	trans- -dihydrobenzene- -diol dehydrogenase		35992	comp35992_c0_seq9	-0.393357	protein tyr-6
23670	comp23670_c0_seq1	0.972397	---NA---							23487	comp23487_c0_seq2	-0.877564	---NA---		32661	comp32661_c0_seq3	-0.394851	long-chain-fatty-acid-- ligase 1 isoform 1
19795	comp19795_c0_seq1	0.972113	---NA---							24663	comp24663_c0_seq3	-0.881478	---NA---		31896	comp31896_c0_seq6	-0.394905	cre-cyp-13b2 protein
29827	comp29827_c0_seq4	0.970329	---NA---							26984	comp26984_c0_seq7	-0.890285	---NA---		34352	comp34352_c0_seq1	-0.396083	major facilitator superfamily protein
25738	comp25738_c0_seq7	0.968674	protein nhr- isoform a							24422	comp24422_c0_seq1	-0.891431	---NA---		29597	comp29597_c0_seq18	-0.396339	protein isoform a
25049	comp25049_c0_seq1	0.965235	glutamine amidotransferase subunit							22928	comp22928_c0_seq2	-0.899005	protein lbp-4		27885	comp27885_c0_seq6	-0.397139	protein igcm- isoform b
22453	comp22453_c0_seq4	0.965009	---NA---							21989	comp21989_c0_seq1	-0.900801	---NA---		33313	comp33313_c0_seq2	-0.39774	nuclear receptor nhr-48
20545	comp20545_c0_seq1	0.964994	---NA---							23670	comp23670_c0_seq1	-0.901228	---NA---		33792	comp33792_c0_seq15	-0.399176	nadp-dependent malic mitochondrial-like
27139	comp27139_c0_seq1	0.961526	hypothetical protein LOAG_02329							29014	comp29014_c0_seq9	-0.905761	---NA---		32589	comp32589_c0_seq4	-0.404861	long-chain-fatty-acid-- ligase 1 isoform 1
31009	comp31009_c0_seq2	0.957133	protein sig- isoform a							31185	comp31185_c0_seq1	-0.910883	cathepsin b		37684	comp37684_c0_seq1	-0.406466	bifunctional polynucleotide phosphatase kinase-like
28415	comp28415_c0_seq3	0.954606	protein mvb-12							31242	comp31242_c0_seq1	-0.916081	phenylalanine hydroxylase		30596	comp30596_c0_seq17	-0.406781	hypothetical kda protein in chromosome
31185	comp31185_c0_seq1	0.954257	cathepsin b							23694	comp23694_c0_seq1	-0.92151	---NA---		33262	comp33262_c0_seq35	-0.408165	cre-gei-15 protein
31984	comp31984_c0_seq25	0.950169	zinc metallopeptidase							24406	comp24406_c0_seq2	-0.94897	---NA---		27121	comp27121_c0_seq1	-0.409142	protein ugt-65
3667	comp3667_c0_seq2	0.949146	39s ribosomal protein mitochondrial							19547	comp19547_c0_seq2	-0.988896	---NA---		26566	comp26566_c0_seq1	-0.411593	nadph--cytochrome p450 reductase
32206	comp32206_c0_seq4	0.946569	protein sig- isoform a							26736	comp26736_c0_seq2	-1.0362	phosphatidylethanolamine-binding protein		24916	comp24916_c0_seq1	-0.413592	nadph--cytochrome p450 reductase
31916	comp31916_c0_seq16	0.946397	tricarboxylate transport mitochondrial							29905	comp29905_c1_seq40	-1.0373	hypothetical kda protein in chromosome		26349	comp26349_c0_seq2	-0.414864	---NA---
16709	comp16709_c0_seq1	0.944576	n-alpha-acetyltransferase auxiliary subunit-like							30414	comp30414_c0_seq2	-1.0532	hypothetical kda protein in chromosome		26925	comp26925_c0_seq1	-0.416762	hypothetical protein CAEBREN_15606
37486	comp37486_c0_seq23	0.943575	adenylyltransferase and sulfurtransferase mocs3-like							27739	comp27739_c0_seq2	-1.06033	superoxide dismutase		30563	comp30563_c0_seq1	-0.423305	major facilitator superfamily protein
8868	comp8868_c0_seq1	0.943416	---NA---							28179	comp28179_c0_seq16	-1.06856	---NA---		22488	comp22488_c0_seq1	-0.424237	high mobility group protein
18827	comp18827_c0_seq1	0.942919	---NA---							21763	comp21763_c0_seq1	-1.06895	---NA---		30674	comp30674_c0_seq4	-0.42516	carnitine o-palmitoyltransferase liver isoform-like
22148	comp22148_c0_seq1	0.942464	alcohol dehydrogenase class iii							31383	comp31383_c0_seq2	-1.07722	protein isoform b		31657	comp31657_c0_seq7	-0.428737	---NA---
19960	comp19960_c0_seq4	0.94208	snare-associated protein snapin							20587	comp20587_c0_seq4	-1.08329	---NA---		21405	comp21405_c0_seq5	-0.429889	galectin like protein
24524	comp24524_c0_seq16	0.940422	---NA---							31390	comp31390_c0_seq10	-1.0837	adipocyte plasma membrane-associated protein		28702	comp28702_c0_seq46	-0.433321	islet cell autoantigen 1 isoform 2
30491	comp30491_c0_seq1	0.940411	---NA---							27434	comp27434_c0_seq1	-1.09022	phosphatidylethanolamine-binding protein		29696	comp29696_c0_seq8	-0.436609	---NA---
16085	comp16085_c0_seq3	0.938458	u6 snrna-associated sm-like protein lsm8							34256	comp34256_c0_seq2	-1.10253	protein tyr-5		24493	comp24493_c0_seq1	-0.437726	troponin skeletal muscle-like
18491	comp18491_c0_seq2	0.937969	hypothetical protein CRE_31043							19792	comp19792_c0_seq1	-1.11565	---NA---		25807	comp25807_c0_seq2	-0.444913	protein lin- isoform a
32777	comp32777_c0_seq15	0.93715	---NA---							25895	comp25895_c0_seq7	-1.13124	protein dcar-1		24380	comp24380_c0_seq3	-0.447141	cre-ugt-63 protein
29969	comp29969_c0_seq11	0.93587	cre-sulp-5 protein							36985	comp36985_c0_seq12	-1.13493	sp1070 cg9138-pa		29239	comp29239_c0_seq3	-0.44943	rbp-1 protein
26665	comp26665_c0_seq22	0.934198	protein nhr- isoform a							33650	comp33650_c0_seq1	-1.14763	nadp-dependent malic enzyme		25808	comp25808_c0_seq3	-0.450642	---NA---
21880	comp21880_c0_seq5	0.932886	---NA---							36213	comp36213_c0_seq2	-1.17984	protein dmd- isoform a		27862	comp27862_c0_seq2	-0.456523	beta-galactosidase precursor
36705	comp36705_c0_seq7	0.932802	tfiih basal transcription factor complex helicase xpb subunit							34879	comp34879_c0_seq1	-1.19621	protein tyr-5		29072	comp29072_c0_seq9	-0.45887	cre-cyp-13a8 protein
21195	comp21195_c0_seq3	0.932493	---NA---							31108	comp31108_c0_seq1	-1.202	protein ptr- isoform a		36111	comp36111_c0_seq1	-0.463653	protein tyr-6
16279	comp16279_c0_seq1	0.929791	---NA---							36186	comp36186_c0_seq2	-1.21073	cre-dmd-7 protein		27047	comp27047_c0_seq15	-0.465145	islet cell autoantigen 1 isoform 1
26801	comp26801_c0_seq2	0.928554	---NA---							18857	comp18857_c0_seq1	-1.22063	---NA---		36872	comp36872_c0_seq51	-0.471266	hypothetical protein Bm1_07015
25427	comp25427_c0_seq2	0.927905	---NA---							25592	comp25592_c0_seq5	-1.2575	protein dcar-1		37923	comp37923_c0_seq3	-0.47702	glutathione s-transferase-1
18524	comp18524_c0_seq1	0.927488	---NA---							32148	comp32148_c0_seq18	-1.27253	---NA---		35698	comp35698_c0_seq5	-0.485623	cre-ugt-60 protein
7437	comp7437_c0_seq1	0.923402	---NA---							27066	comp27066_c0_seq2	-1.28427	---NA---		35761	comp35761_c0_seq9	-0.491364	Hypothetical protein CBG16435
24406	comp24406_c0_seq2	0.921229	---NA---							16306	comp16306_c0_seq1	-1.28674	---NA---		33231	comp33231_c0_seq5	-0.49203	ubiquitin carboxyl-terminal hydrolase 22-like
20343	comp20343_c0_seq1	0.920015	mitochondrial import inner membrane translocase subunit tim10							19766	comp19766_c0_seq2	-1.29037	---NA---		26922	comp26922_c0_seq2	-0.494606	---NA---
22656	comp22656_c0_seq1	0.918776	nudix family protein							23763	comp23763_c0_seq1	-1.37689	---NA---		27980	comp27980_c0_seq14	-0.496133	peroxiredoxin-like protein
31744	comp31744_c0_seq17	0.918776	cre-try-4 protein							25296	comp25296_c0_seq1	-1.41948	peroxiredoxin 1 variant 2		19376	comp19376_c0_seq3	-0.496305	apaf1 interacting protein
25741	comp25741_c0_seq3	0.917305	ribonuclease h2 subunit a							25727	comp25727_c0_seq1	-1.42114	rrna intron-encoded homing endonuclease		22865	comp22865_c0_seq1	-0.500593	---NA---
25730	comp25730_c0_seq5	0.915184	---NA---							31201	comp31201_c0_seq1	-1.43857	protein ptr- isoform a		31046	comp31046_c0_seq3	-0.502316	---NA---
20585	comp20585_c0_seq1	0.914852	---NA---							18948	comp18948_c0_seq1	-1.44105	---NA---		24596	comp24596_c0_seq1	-0.502404	nematode cuticle collagen n-terminal domain containing protein
29709	comp29709_c0_seq5	0.913375	thiazole biosynthetic enzyme							16528	comp16528_c0_seq1	-1.4645	---NA---		34092	comp34092_c0_seq15	-0.504138	protein twk-44
29098	comp29098_c0_seq13	0.912637	tricarboxylate transport mitochondrial							24813	comp24813_c0_seq1	-1.48219	peroxiredoxin 1 variant 2		31225	comp31225_c0_seq1	-0.513255	---NA---
37938	comp37938_c0_seq47	0.911446	zinc knuckle family protein							24580	comp24580_c0_seq1	-1.52873	---NA---		27040	comp27040_c0_seq3	-0.516181	beta-galactosidase precursor
36083	comp36083_c0_seq2	0.910103	protein rog- isoform b							16246	comp16246_c0_seq1	-1.63169	---NA---		34636	comp34636_c0_seq14	-0.520047	isoform b
33767	comp33767_c0_seq1	0.909585	Protein C15B12.4							24565	comp24565_c0_seq8	-1.65772	protein dj-1-like		33049	comp33049_c0_seq3	-0.526841	erv1 alr family protein
35008	comp35008_c0_seq10	0.908779	zinc knuckle family protein							26059	comp26059_c0_seq3	-1.67854	protein dj-1-like		32744	comp32744_c0_seq8	-0.528756	tpa: endonuclease-reverse transcriptase
25792	comp25792_c1_seq4	0.908261	---NA---							22453	comp22453_c0_seq4	-1.70338	---NA---		35786	comp35786_c0_seq3	-0.53205	collagen col-34
19825	comp19825_c0_seq1	0.906381	39s ribosomal protein mitochondrial							21715	comp21715_c0_seq1	-1.83354	cuticular collagen		30007	comp30007_c0_seq1	-0.535037	glutathione synthetase
30988	comp30988_c0_seq1	0.903512	nadh dehydrogenase							22148	comp22148_c0_seq1	-1.87405	alcohol dehydrogenase class iii		25012	comp25012_c0_seq1	-0.536618	nematode cuticle collagen n-terminal domain containing protein
21135	comp21135_c0_seq1	0.903452	---NA---							22253	comp22253_c0_seq1	-1.87918	---NA---		34671	comp34671_c0_seq22	-0.537727	sun domain-containing protein 2 isoform 3
19872	comp19872_c0_seq1	0.903324	---NA---							30918	comp30918_c1_seq2	-1.89892	alcohol dehydrogenase class-3		31820	comp31820_c0_seq1	-0.538879	malate dehydrogenase
1204	comp1204_c0_seq1	0.901552	---NA---												29177	comp29177_c0_seq3	-0.544685	transthyretin-like family protein
31382	comp31382_c0_seq1	0.901242	malate dehydrogenase												37243	comp37243_c0_seq1	-0.552408	protein
32306	comp32306_c0_seq1	0.899933	cytochrome p450 4v2-like												22181	comp22181_c0_seq16	-0.553523	glutathione s-transferase
33841	comp33841_c0_seq5	0.896807	Protein K01B6.3												29014	comp29014_c0_seq9	-0.553665	---NA---
18368	comp18368_c0_seq1	0.89393	---NA---												24204	comp24204_c0_seq2	-0.555844	defective mitochondrial respiration family member protein 1
36351	comp36351_c0_seq37	0.893834	adenylyltransferase and sulfurtransferase mocs3-like												35062	comp35062_c0_seq1	-0.557337	btb poz domain-containing protein 2
7790	comp7790_c0_seq1	0.893353	---NA---												31382	comp31382_c0_seq1	-0.559496	malate dehydrogenase
7632	comp7632_c0_seq1	0.892342	---NA---												19391	comp19391_c0_seq3	-0.565145	apaf1 interacting protein
31820	comp31820_c0_seq1	0.890134	malate dehydrogenase												37933	comp37933_c0_seq1	-0.566725	amop domain protein
21121	comp21121_c0_seq1	0.889677	---NA---												35636	comp35636_c1_seq6	-0.570978	rna recognition
30122	comp30122_c0_seq5	0.888938	secreted or extracellular protein precursor												31249	comp31249_c0_seq2	-0.578784	---NA---
21669	comp21669_c0_seq7	0.888213	---NA---												31539	comp31539_c0_seq1	-0.580492	glutathione synthetase
19976	comp19976_c0_seq1	0.887827	u3 small nucleolar ribonucleoprotein protein imp3												36008	comp36008_c0_seq2	-0.585507	n-acetylated-alpha-linked acidic dipeptidase 2
34420	comp34420_c0_seq6	0.886969	gtp binding protein												35921	comp35921_c0_seq6	-0.589614	cre-ttr-40 protein
32223	comp32223_c0_seq8	0.884034	cre-madd-2 protein												17778	comp17778_c0_seq2	-0.592777	protein ctg- isoform b
22465	comp22465_c0_seq1	0.882506	---NA---												32316	comp32316_c0_seq1	-0.598036	zinc finger ccch type domain containing protein
28244	comp28244_c0_seq8	0.878391	hypothetical protein, variant												25143	comp25143_c0_seq1	-0.604862	2-acylglycerol o-acyltransferase 2-like
33055	comp33055_c0_seq4	0.876805	---NA---												37295	comp37295_c0_seq1	-0.605293	amop domain protein
33234	comp33234_c0_seq5	0.876543	ras-related gtp-binding protein d-like												22257	comp22257_c0_seq1	-0.610117	high mobility group protein
29107	comp29107_c0_seq7	0.876194	hypothetical protein WUBG_10389												34860	comp34860_c0_seq1	-0.610767	n-acetylated-alpha-linked acidic dipeptidase 2
19574	comp19574_c0_seq3	0.874469	---NA---												34369	comp34369_c0_seq2	-0.610985	protein isoform a
26083	comp26083_c0_seq3	0.871781	---NA---												36597	comp36597_c0_seq3	-0.616886	low quality protein: zinc finger ccch domain-containing protein 4-like
23209	comp23209_c0_seq1	0.868961	nudix family protein												36121	comp36121_c0_seq8	-0.616923	isoform a
19782	comp19782_c0_seq1	0.868755	---NA---												34793	comp34793_c0_seq2	-0.62669	ribosomal protein s6 kinase alpha-5
19802	comp19802_c0_seq5	0.86844	---NA---												29147	comp29147_c0_seq20	-0.626852	glutathione peroxidase
36800	comp36800_c0_seq12	0.867229	probable nadh dehydrogenase 1 alpha subcomplex subunit 12												27318	comp27318_c0_seq74	-0.627386	glutathione s-transferase
24196	comp24196_c0_seq28	0.866407	udp-galactose transporter												30834	comp30834_c0_seq1	-0.628031	protein isoform b
32122	comp32122_c0_seq9	0.866229	ras family protein												35283	comp35283_c0_seq3	-0.628149	heat shock protein 70
31768	comp31768_c0_seq7	0.865915	protein mvb-12												35633	comp35633_c0_seq3	-0.636009	heat shock protein 70
24298	comp24298_c0_seq2	0.865654	---NA---												28182	comp28182_c0_seq5	-0.649206	fimbrin plastin
26311	comp26311_c0_seq2	0.863282	ribonuclease h1												23019	comp23019_c0_seq33	-0.655283	protein ctg- isoform b
32164	comp32164_c0_seq28	0.861111	ras-related gtp-binding protein d-like												35558	comp35558_c0_seq1	-0.656737	btb poz domain-containing protein 2
25665	comp25665_c0_seq1	0.86	---NA---												19262	comp19262_c0_seq2	-0.657112	protein col-125
36967	comp36967_c0_seq6	0.859545	heparan sulfate												33206	comp33206_c0_seq1	-0.659794	hypothetical protein CRE_21243
32795	comp32795_c0_seq2	0.859343	---NA---												26298	comp26298_c0_seq1	-0.663196	---NA---
26567	comp26567_c0_seq3	0.857042	---NA---												16484	comp16484_c0_seq1	-0.668856	protein col-125
17719	comp17719_c0_seq1	0.855086	dna-directed rna polymerase i												32148	comp32148_c0_seq18	-0.673564	---NA---
29338	comp29338_c0_seq10	0.853985	---NA---												23333	comp23333_c0_seq3	-0.68186	protein col-34
18718	comp18718_c0_seq2	0.853666	---NA---												27609	comp27609_c0_seq3	-0.684313	hypothetical protein LOAG_11773
25129	comp25129_c0_seq2	0.853656	saga-associated factor 29 homolog												27202	comp27202_c0_seq5	-0.689385	protein col-125
25405	comp25405_c0_seq1	0.852886	---NA---												31383	comp31383_c0_seq2	-0.692239	protein isoform b
36318	comp36318_c0_seq65	0.846882	pyrroline-5-carboxylate reductase												26137	comp26137_c0_seq32	-0.692719	fimbrin plastin
25657	comp25657_c0_seq1	0.844963	---NA---												31913	comp31913_c0_seq1	-0.69308	trans- -dihydrobenzene- -diol dehydrogenase
30077	comp30077_c0_seq6	0.844879	secreted or extracellular protein precursor												23487	comp23487_c0_seq2	-0.702869	---NA---
16698	comp16698_c0_seq1	0.843467	u3 small nucleolar ribonucleoprotein protein imp3												24422	comp24422_c0_seq1	-0.704586	---NA---
20967	comp20967_c0_seq2	0.840625	---NA---												35682	comp35682_c0_seq2	-0.71353	trans- -dihydrobenzene- -diol dehydrogenase
27322	comp27322_c0_seq2	0.83849	---NA---												29831	comp29831_c0_seq1	-0.714992	---NA---
25342	comp25342_c0_seq1	0.838077	---NA---												30112	comp30112_c0_seq1	-0.71705	---NA---
15403	comp15403_c0_seq1	0.837763	---NA---												27288	comp27288_c0_seq2	-0.717253	---NA---
37365	comp37365_c0_seq1	0.836319	pax transcription factor protein 2												30335	comp30335_c0_seq3	-0.725238	superoxide dismutase
16044	comp16044_c0_seq1	0.834633	---NA---												30081	comp30081_c0_seq2	-0.735173	annexin b11 isoform a
29400	comp29400_c0_seq2	0.833856	---NA---												30033	comp30033_c0_seq1	-0.740988	---NA---
22253	comp22253_c0_seq1	0.833756	---NA---												26984	comp26984_c0_seq7	-0.741287	---NA---
15759	comp15759_c0_seq1	0.83241	protein isoform b												19263	comp19263_c0_seq1	-0.749534	---NA---
35561	comp35561_c0_seq4	0.832055	protein ttr-54												26125	comp26125_c0_seq5	-0.752914	---NA---
32200	comp32200_c0_seq2	0.831815	protein nhr- isoform a												28386	comp28386_c0_seq3	-0.763463	small heat shock protein
26736	comp26736_c0_seq2	0.831357	phosphatidylethanolamine-binding protein												23414	comp23414_c0_seq5	-0.772105	small heat shock protein
23217	comp23217_c0_seq4	0.83028	apolipoprotein a-i-binding												30224	comp30224_c0_seq1	-0.779924	annexin b11 isoform a
23199	comp23199_c0_seq1	0.829694	ribonuclease h1												32423	comp32423_c1_seq3	-0.780201	superoxide dismutase
24640	comp24640_c0_seq7	0.82834	---NA---												27739	comp27739_c0_seq2	-0.790467	superoxide dismutase
25767	comp25767_c0_seq1	0.828281	glutamine amidotransferase subunit pdxt												36811	comp36811_c0_seq2	-0.811053	---NA---
27434	comp27434_c0_seq1	0.827745	phosphatidylethanolamine-binding protein												31950	comp31950_c0_seq3	-0.819022	protein ugt- isoform a
18380	comp18380_c0_seq1	0.827667	---NA---												31390	comp31390_c0_seq10	-0.846284	adipocyte plasma membrane-associated protein
16781	comp16781_c0_seq2	0.827201	aldo-keto reductase family 4 member c9-like												25313	comp25313_c0_seq2	-0.848414	---NA---
22111	comp22111_c0_seq4	0.822714	transcription initiation factor iid												31237	comp31237_c0_seq1	-0.854783	protein ugt- isoform a
32433	comp32433_c0_seq9	0.822474	cre-hsp- protein												26654	comp26654_c0_seq4	-0.859952	---NA---
24694	comp24694_c0_seq2	0.821687	---NA---												16306	comp16306_c0_seq1	-0.86016	---NA---
26776	comp26776_c0_seq10	0.821323	---NA---												34480	comp34480_c0_seq3	-0.861229	serine threonine-protein phosphatase 2a 56 kda regulatory subunit alpha isoform-like
36035	comp36035_c0_seq3	0.82099	---NA---												24303	comp24303_c0_seq1	-0.862496	---NA---
20278	comp20278_c0_seq5	0.820974	nadh-ubiquinone oxidoreductase subunit b												28179	comp28179_c0_seq16	-0.891957	---NA---
27242	comp27242_c0_seq1	0.820221	augmenter of liver regeneration												33650	comp33650_c0_seq1	-0.892753	nadp-dependent malic enzyme
27121	comp27121_c0_seq1	0.8197	protein ugt-65												25400	comp25400_c0_seq1	-0.902936	expansin partial
32781	comp32781_c0_seq3	0.819428	Protein C15B12.4												31210	comp31210_c0_seq2	-0.903162	phenylalanine hydroxylase
11925	comp11925_c0_seq1	0.819251	succinate dehydrogenase												19547	comp19547_c0_seq2	-0.912422	---NA---
20168	comp20168_c0_seq4	0.81681	---NA---												21989	comp21989_c0_seq1	-0.916603	---NA---
30335	comp30335_c0_seq3	0.816794	superoxide dismutase												23694	comp23694_c0_seq1	-0.936617	---NA---
35742	comp35742_c0_seq1	0.815575	hypothetical protein LOAG_06154												30446	comp30446_c0_seq2	-0.937988	expansin partial
23732	comp23732_c0_seq1	0.811281	protein glb- isoform b												19745	comp19745_c0_seq1	-0.944444	---NA---
7707	comp7707_c0_seq1	0.811112	---NA---												16528	comp16528_c0_seq1	-0.971116	---NA---
37207	comp37207_c1_seq1	0.808755	cbs domain containing protein												24406	comp24406_c0_seq2	-0.985827	---NA---
26226	comp26226_c0_seq2	0.808461	yeats domain-containing protein 4-like												23670	comp23670_c0_seq1	-1.0115	---NA---
29793	comp29793_c0_seq4	0.80811	paired box protein splice variant												30414	comp30414_c0_seq2	-1.01654	hypothetical kda protein in chromosome
17385	comp17385_c0_seq1	0.807355	---NA---												36213	comp36213_c0_seq2	-1.02069	protein dmd- isoform a
37096	comp37096_c0_seq2	0.806779	surp module family protein												31242	comp31242_c0_seq1	-1.02879	phenylalanine hydroxylase
19766	comp19766_c0_seq2	0.805696	---NA---												29905	comp29905_c1_seq40	-1.0347	hypothetical kda protein in chromosome
35939	comp35939_c0_seq2	0.804575	ef hand family protein												36186	comp36186_c0_seq2	-1.04156	cre-dmd-7 protein
17872	comp17872_c0_seq1	0.803765	mitochondrial fission 1 protein												20587	comp20587_c0_seq4	-1.04749	---NA---
17471	comp17471_c0_seq1	0.803308	---NA---												19792	comp19792_c0_seq1	-1.05433	---NA---
28991	comp28991_c0_seq2	0.801738	---NA---												19766	comp19766_c0_seq2	-1.10424	---NA---
34280	comp34280_c0_seq4	0.801727	rna-binding protein lin-28												28888	comp28888_c0_seq5	-1.11667	---NA---
18607	comp18607_c0_seq1	0.80128	---NA---												25296	comp25296_c0_seq1	-1.12277	peroxiredoxin 1 variant 2
27620	comp27620_c0_seq1	0.799886	immunoglobulin i-set domain containing protein												27434	comp27434_c0_seq1	-1.1229	phosphatidylethanolamine-binding protein
26696	comp26696_c0_seq3	0.799605	histone-lysine n-methyltransferase prdm9-like												22606	comp22606_c0_seq1	-1.14684	---NA---
27055	comp27055_c0_seq1	0.798547	protein isoform a												26736	comp26736_c0_seq2	-1.14886	phosphatidylethanolamine-binding protein
37016	comp37016_c0_seq12	0.798366	patched family protein												37818	comp37818_c0_seq89	-1.15355	gcc2 and gcc3
24558	comp24558_c0_seq1	0.797013	---NA---												18948	comp18948_c0_seq1	-1.15987	---NA---
34783	comp34783_c0_seq2	0.796804	transcriptional activator gli3-like												31108	comp31108_c0_seq1	-1.18541	protein ptr- isoform a
27286	comp27286_c0_seq5	0.795401	augmenter of liver regeneration												18857	comp18857_c0_seq1	-1.18812	---NA---
34400	comp34400_c0_seq23	0.795108	camk mlck protein kinase												27086	comp27086_c0_seq2	-1.19931	xylulokinase
32712	comp32712_c0_seq8	0.794955	nuclear receptor nhr-48												24813	comp24813_c0_seq1	-1.23272	peroxiredoxin 1 variant 2
20182	comp20182_c0_seq1	0.794292	tim10 ddp family zinc finger containing protein												21804	comp21804_c0_seq3	-1.24002	---NA---
19091	comp19091_c0_seq10	0.794139	cyclin domain-containing protein												20245	comp20245_c0_seq1	-1.25725	---NA---
36549	comp36549_c0_seq4	0.794068	protein isoform a												29025	comp29025_c0_seq10	-1.27444	collagen col-34
19750	comp19750_c0_seq2	0.792681	cre-sel-13 protein												32583	comp32583_c0_seq28	-1.29278	gland protein g20e03
30765	comp30765_c0_seq7	0.792594	cre-hsp- protein												23763	comp23763_c0_seq1	-1.30184	---NA---
20940	comp20940_c0_seq1	0.791169	protein snap-29												31201	comp31201_c0_seq1	-1.32895	protein ptr- isoform a
19666	comp19666_c0_seq1	0.791099	---NA---												19863	comp19863_c0_seq1	-1.33673	---NA---
24591	comp24591_c0_seq1	0.790867	---NA---												25592	comp25592_c0_seq5	-1.34641	protein dcar-1
27056	comp27056_c0_seq1	0.790627	leucine-zipper-containing transcription factor lzf												34256	comp34256_c0_seq2	-1.36436	protein tyr-5
19981	comp19981_c0_seq3	0.79045	---NA---												18806	comp18806_c0_seq2	-1.45134	---NA---
27590	comp27590_c0_seq1	0.789922	innexin unc-7												34879	comp34879_c0_seq1	-1.46531	protein tyr-5
7952	comp7952_c0_seq1	0.789054	---NA---												16246	comp16246_c0_seq1	-1.48773	---NA---
29106	comp29106_c0_seq12	0.788764	udp-n-acetylglucosamine transferase subunit alg13 homolog												24565	comp24565_c0_seq8	-1.50587	protein dj-1-like
24380	comp24380_c0_seq3	0.788381	cre-ugt-63 protein												29601	comp29601_c0_seq1	-1.52546	protein mlt- isoform b
27437	comp27437_c0_seq4	0.787083	---NA---												22453	comp22453_c0_seq4	-1.53694	---NA---
22816	comp22816_c0_seq2	0.786706	---NA---												22715	comp22715_c0_seq6	-1.54226	---NA---
16306	comp16306_c0_seq1	0.786682	---NA---												26059	comp26059_c0_seq3	-1.56502	protein dj-1-like
21071	comp21071_c0_seq1	0.786221	---NA---												30118	comp30118_c0_seq2	-1.57258	gcc2 and gcc3
22607	comp22607_c0_seq2	0.785539	---NA---												22148	comp22148_c0_seq1	-1.62951	alcohol dehydrogenase class iii
32605	comp32605_c0_seq3	0.785479	---NA---												25895	comp25895_c0_seq7	-1.6387	protein dcar-1
32447	comp32447_c0_seq12	0.784578	cbs domain containing protein												22253	comp22253_c0_seq1	-1.64676	---NA---
26971	comp26971_c0_seq1	0.784078	hypothetical protein LOAG_18853, partial												31047	comp31047_c0_seq4	-1.77372	---NA---
31976	comp31976_c0_seq2	0.78312	fibroblast growth factor 20a												27865	comp27865_c0_seq1	-1.8011	cre-col-130 protein
24336	comp24336_c0_seq1	0.782565	protein isoform a												30918	comp30918_c1_seq2	-1.84677	alcohol dehydrogenase class-3
12090	comp12090_c0_seq1	0.78209	af273731_1hypothetical esophageal gland cell secretory protein 4												24580	comp24580_c0_seq1	-1.85397	---NA---
32423	comp32423_c1_seq3	0.780407	superoxide dismutase												25662	comp25662_c0_seq3	-1.9027	---NA---
29781	comp29781_c0_seq3	0.780358	---NA---												20704	comp20704_c0_seq2	-1.926	---NA---
37380	comp37380_c0_seq10	0.779339	tfiih basal transcription factor complex helicase xpb subunit												26531	comp26531_c0_seq1	-1.93695	---NA---
31825	comp31825_c0_seq1	0.778613	protein isoform b												19952	comp19952_c0_seq2	-2.10512	---NA---
24853	comp24853_c0_seq1	0.778474	rna (guanine-9-)-methyltransferase domain-containing protein 2-like												21215	comp21215_c0_seq2	-2.16993	---NA---
15341	comp15341_c0_seq1	0.778084	succinate dehydrogenase												36985	comp36985_c0_seq12	-2.178	sp1070 cg9138-pa
36097	comp36097_c0_seq6	0.776252	dorsal gland cell-specific expression protein												31724	comp31724_c0_seq2	-2.18057	---NA---
26477	comp26477_c0_seq5	0.775251	---NA---												37614	comp37614_c0_seq121	-2.1867	gcc2 and gcc3
22143	comp22143_c0_seq4	0.775226	hypothetical protein WUBG_13114, partial												25035	comp25035_c0_seq2	-2.18982	---NA---
27147	comp27147_c0_seq1	0.775034	---NA---												23237	comp23237_c0_seq1	-2.21412	---NA---
17262	comp17262_c0_seq1	0.77444	hypothetical protein LOAG_06106												25727	comp25727_c0_seq1	-2.28141	rrna intron-encoded homing endonuclease
29307	comp29307_c0_seq3	0.774181	cre-syx-2 protein												24572	comp24572_c0_seq2	-2.29278	cre-nas-5 protein
18239	comp18239_c0_seq2	0.77259	---NA---												16782	comp16782_c0_seq2	-2.38466	---NA---
32535	comp32535_c0_seq23	0.77108	e3 ubiquitin-protein ligase trim9												21715	comp21715_c0_seq1	-2.4185	cuticular collagen
18606	comp18606_c0_seq1	0.770213	hypothetical protein LOAG_06106												21071	comp21071_c0_seq1	-2.52572	---NA---
29027	comp29027_c0_seq5	0.768674	protein isoform a												26008	comp26008_c0_seq4	-2.58496	---NA---
25068	comp25068_c0_seq2	0.768361	adp atp translocase												11754	comp11754_c0_seq1	-2.59826	viral replication protein
26461	comp26461_c0_seq1	0.766894	zinc finger ran-binding domain-containing protein 2												18149	comp18149_c0_seq1	-2.60881	---NA---
19846	comp19846_c0_seq6	0.764884	---NA---												18229	comp18229_c0_seq1	-2.67807	rna-dependent rna polymerase
28592	comp28592_c0_seq2	0.764787	glycosyltransferase 28 domain containing 1												11294	comp11294_c0_seq3	-2.76081	replicase-associated protein
28212	comp28212_c0_seq28	0.763405	---NA---												23024	comp23024_c0_seq1	-2.78588	hypothetical protein TSTA_040370
32116	comp32116_c0_seq1	0.763058	lipoyltransferase mitochondrial												11708	comp11708_c0_seq1	-2.848	---NA---
25272	comp25272_c0_seq1	0.762359	---NA---												25988	comp25988_c0_seq1	-2.90689	elongation factor 3
37719	comp37719_c0_seq12	0.762116	probable nadh dehydrogenase 1 alpha subcomplex subunit 12
33231	comp33231_c0_seq5	0.761044	ubiquitin carboxyl-terminal hydrolase 22-like
16576	comp16576_c0_seq1	0.760262	---NA---
35635	comp35635_c0_seq10	0.760144	transcription elongation factor b polypeptide 1
14934	comp14934_c0_seq2	0.759967	protein isoform b
28343	comp28343_c0_seq4	0.759809	hypothetical protein WUBG_04925, partial
16378	comp16378_c0_seq2	0.758339	---NA---
9699	comp9699_c0_seq1	0.758136	---NA---
19788	comp19788_c0_seq7	0.75725	cre-tag-290 protein
19721	comp19721_c0_seq1	0.755609	hypothetical protein CAEBREN_14344
28911	comp28911_c0_seq49	0.755041	cre-try-4 protein
23410	comp23410_c0_seq3	0.750972	---NA---
27600	comp27600_c0_seq3	0.750853	---NA---
21080	comp21080_c0_seq1	0.749782	---NA---
29788	comp29788_c0_seq2	0.749714	thiazole biosynthetic enzyme
18517	comp18517_c0_seq2	0.749507	hypothetical protein CRE_02290
31481	comp31481_c0_seq3	0.749316	hypothetical protein LOAG_16562
29724	comp29724_c0_seq3	0.748281	phosducin-like protein
28870	comp28870_c0_seq2	0.748221	nadh dehydrogenase
34532	comp34532_c0_seq2	0.74598	10-formyltetrahydrofolate dehydrogenase
37784	comp37784_c0_seq2	0.745596	slit-robo rho gtpase-activating protein 1
31822	comp31822_c0_seq5	0.745535	fibroblast growth factor 20a
23086	comp23086_c0_seq2	0.745003	activating signal cointegrator 1
21347	comp21347_c0_seq1	0.744349	---NA---
33327	comp33327_c0_seq12	0.744102	---NA---
34942	comp34942_c0_seq3	0.743889	protein isoform a
19727	comp19727_c0_seq1	0.743435	---NA---
26847	comp26847_c0_seq5	0.742842	---NA---
19504	comp19504_c0_seq3	0.742678	39s ribosomal protein mitochondrial
30624	comp30624_c0_seq8	0.742612	ring-box protein 2
31150	comp31150_c0_seq1	0.741597	amine flavin-containing
21722	comp21722_c0_seq2	0.739737	hypothetical protein CRE_02290
36610	comp36610_c0_seq3	0.739671	protein swp- isoform b
30226	comp30226_c0_seq7	0.738613	---NA---
34002	comp34002_c0_seq19	0.736344	galectin like protein
22417	comp22417_c0_seq1	0.73588	cre-tag-313 protein
27411	comp27411_c0_seq5	0.735829	hypothetical protein, variant
24973	comp24973_c0_seq2	0.735379	---NA---
24346	comp24346_c0_seq1	0.735031	squamous cell carcinoma antigen recognized by t-cells 3-like
22381	comp22381_c0_seq5	0.733951	cre-tag-290 protein
24044	comp24044_c0_seq1	0.733733	upf0428 protein cxorf56 homolog isoform 1
26848	comp26848_c0_seq3	0.732769	cre-syx-2 protein
23315	comp23315_c0_seq2	0.730534	protein isoform a
29382	comp29382_c0_seq1	0.730187	inhibitor of growth protein 5-like
17212	comp17212_c0_seq2	0.729586	---NA---
20636	comp20636_c0_seq4	0.727058	---NA---
37000	comp37000_c0_seq4	0.726957	---NA---
21130	comp21130_c0_seq1	0.726921	protein isoform a
31788	comp31788_c0_seq2	0.726162	mannose-6-phosphate isomerase
32700	comp32700_c0_seq1	0.725089	actin family protein
23847	comp23847_c0_seq1	0.724993	39s ribosomal protein mitochondrial
17469	comp17469_c0_seq1	0.724987	protein fis- isoform a
28018	comp28018_c0_seq1	0.724661	neuron navigator 2
38080	comp38080_c1_seq1	0.723207	achain crystal structure of engineered northeast structural genomics consortium target
32148	comp32148_c0_seq18	0.72262	---NA---
23408	comp23408_c0_seq8	0.722466	---NA---
32853	comp32853_c0_seq2	0.721586	isoform c
12173	comp12173_c0_seq1	0.721284	---NA---
24435	comp24435_c0_seq1	0.720798	---NA---
33768	comp33768_c0_seq22	0.719802	protein pde- isoform a
36731	comp36731_c0_seq4	0.718305	cre-ttr-40 protein
21843	comp21843_c0_seq1	0.718186	hypothetical protein CAEBREN_14344
35542	comp35542_c0_seq7	0.718065	rna-binding protein lin-28
36978	comp36978_c0_seq1	0.717493	ring finger protein 207
32807	comp32807_c0_seq16	0.716207	o-glycosyl hydrolase family 30 protein
35598	comp35598_c0_seq3	0.716117	transcriptional activator gli3-like
29014	comp29014_c0_seq9	0.715188	---NA---
21734	comp21734_c0_seq2	0.715062	vesicle transport through interaction with t-snares homolog 1a
26605	comp26605_c0_seq3	0.714908	---NA---
31131	comp31131_c0_seq3	0.714667	---NA---
29643	comp29643_c0_seq2	0.710493	isovaleryl coenzyme a dehydrogenase
35829	comp35829_c0_seq13	0.710254	patched family protein
26933	comp26933_c0_seq9	0.70956	mmp37-like protein
30844	comp30844_c0_seq3	0.708234	---NA---
31482	comp31482_c0_seq61	0.707742	cre-grd-7 protein
22055	comp22055_c0_seq1	0.70703	39s ribosomal protein mitochondrial
36026	comp36026_c0_seq5	0.706054	ligand-binding domain of nuclear hormone receptor family protein
34319	comp34319_c0_seq6	0.70411	immunoglobulin domain containing protein
29615	comp29615_c0_seq2	0.704035	innexin unc-7
30918	comp30918_c1_seq2	0.703772	alcohol dehydrogenase class-3
37112	comp37112_c0_seq1	0.70357	c-1-tetrahydrofolate cytoplasmic
29468	comp29468_c0_seq1	0.702979	x-ray repair cross-complementing protein 6
28329	comp28329_c0_seq1	0.702367	---NA---
30414	comp30414_c0_seq2	0.701732	hypothetical kda protein in chromosome
24559	comp24559_c0_seq2	0.701426	upf0428 protein cxorf56 homolog isoform 1
29735	comp29735_c0_seq3	0.701404	hypothetical protein CRE_16733
14438	comp14438_c0_seq2	0.701345	protein rpoa-12
33047	comp33047_c0_seq7	0.700502	camk pim protein kinase
19945	comp19945_c0_seq1	0.70044	---NA---
31129	comp31129_c0_seq1	0.70044	protein bicaudal c homolog 1
16528	comp16528_c0_seq1	0.699569	---NA---
31978	comp31978_c0_seq1	0.699246	---NA---
33408	comp33408_c0_seq7	0.696523	phosphate transporter
35680	comp35680_c0_seq1	0.694192	Protein K01B6.3
30596	comp30596_c0_seq17	0.693872	hypothetical kda protein in chromosome
28958	comp28958_c0_seq275	0.691224	phosphomannomutase 2
20184	comp20184_c0_seq1	0.691004	cre-ehbp-1 protein
24440	comp24440_c0_seq2	0.690817	aldo-keto reductase family 4 member c9-like
29785	comp29785_c1_seq1	0.69041	dienelactone hydrolase
23342	comp23342_c0_seq1	0.69021	protein archease
32233	comp32233_c0_seq1	0.689863	hydroxyacylglutathione hydrolase
21390	comp21390_c0_seq1	0.689513	manganese superoxide dismutase
25758	comp25758_c0_seq2	0.688543	protein nuaf- isoform a
29905	comp29905_c1_seq40	0.68815	hypothetical kda protein in chromosome
28897	comp28897_c0_seq6	0.687753	---NA---
17566	comp17566_c0_seq1	0.687213	---NA---
18824	comp18824_c0_seq1	0.685984	mak16 protein
31295	comp31295_c0_seq4	0.685258	protein nhr- isoform a
30060	comp30060_c0_seq2	0.684946	casein kinase i isoform epsilon-like
36637	comp36637_c0_seq5	0.684052	protein stn- isoform a
37639	comp37639_c0_seq1	0.683265	aaa atpase domain containing protein
33167	comp33167_c0_seq30	0.682432	---NA---
25002	comp25002_c0_seq2	0.682061	---NA---
25571	comp25571_c0_seq3	0.681987	cre-npr-15 protein
26128	comp26128_c0_seq1	0.681036	col-180-1
29630	comp29630_c0_seq1	0.68061	hydroxyacid oxidase 1-like
30633	comp30633_c0_seq3	0.679943	---NA---
21776	comp21776_c0_seq1	0.679911	macro domain-containing protein 1
15164	comp15164_c0_seq1	0.679772	---NA---
37330	comp37330_c0_seq27	0.679491	c-1-tetrahydrofolate cytoplasmic
35281	comp35281_c0_seq75	0.679145	tmem144 protein
20086	comp20086_c0_seq1	0.677459	---NA---
18162	comp18162_c0_seq1	0.677342	---NA---
34338	comp34338_c0_seq3	0.6772	intraflagellar transport protein 81 homolog
20698	comp20698_c0_seq1	0.677153	---NA---
21405	comp21405_c0_seq5	0.676515	galectin like protein
26995	comp26995_c0_seq1	0.676137	phosducin-like protein
29182	comp29182_c0_seq7	0.675527	---NA---
32482	comp32482_c0_seq32	0.674069	rab3 gtpase-activating protein catalytic subunit
30499	comp30499_c0_seq9	0.673971	---NA---
26189	comp26189_c0_seq2	0.672931	cyclin dependent kinase 1
27004	comp27004_c0_seq15	0.672498	---NA---
24161	comp24161_c0_seq1	0.671804	protein isoform b
30881	comp30881_c0_seq1	0.671315	---NA---
30746	comp30746_c0_seq12	0.671214	---NA---
30295	comp30295_c0_seq3	0.670351	methionine-r-sulfoxide reductase
37339	comp37339_c2_seq1	0.670156	---NA---
30885	comp30885_c0_seq12	0.668938	hypothetical kda protein in chromosome
36337	comp36337_c0_seq1	0.667931	---NA---
28795	comp28795_c0_seq3	0.667195	dienelactone hydrolase
33335	comp33335_c0_seq1	0.666988	protein pitr-5
18618	comp18618_c0_seq2	0.664146	protein tomm-22
32414	comp32414_c0_seq4	0.663951	cytochrome c oxidase assembly protein cox11 containing protein
19177	comp19177_c0_seq1	0.663563	---NA---
21968	comp21968_c0_seq1	0.662809	---NA---
1376	comp1376_c0_seq1	0.662434	protein isoform a
30980	comp30980_c0_seq1	0.662138	dead box atp-dependent rna
34160	comp34160_c0_seq3	0.661683	cre-hyls-1 protein
28186	comp28186_c0_seq10	0.659324	---NA---
20713	comp20713_c0_seq7	0.657536	---NA---
27689	comp27689_c0_seq9	0.655005	Hypothetical protein CBG20772
28445	comp28445_c0_seq1	0.654888	---NA---
30570	comp30570_c0_seq22	0.654529	rab3 gtpase-activating protein catalytic subunit
34449	comp34449_c0_seq1	0.654004	immunoglobulin domain containing protein
19894	comp19894_c0_seq1	0.653444	---NA---
29085	comp29085_c0_seq3	0.653394	protein archease-like
26883	comp26883_c0_seq2	0.653024	polya polymerase family protein
31874	comp31874_c0_seq3	0.652827	---NA---
23586	comp23586_c0_seq5	0.652765	---NA---
19822	comp19822_c0_seq1	0.651831	---NA---
33654	comp33654_c0_seq1	0.651257	10-formyltetrahydrofolate dehydrogenase
37596	comp37596_c0_seq1	0.651088	peroxidasin homolog
18875	comp18875_c0_seq1	0.650849	manganese superoxide dismutase
37246	comp37246_c0_seq5	0.650803	hypothetical protein WUBG_01920
26799	comp26799_c0_seq4	0.649963	atp synthase subunit mitochondrial-like
22329	comp22329_c0_seq1	0.649458	delta-1-pyrroline-5-carboxylate synthase-like
26107	comp26107_c0_seq1	0.649379	---NA---
24703	comp24703_c0_seq1	0.649347	cre-ehbp-1 protein
32129	comp32129_c0_seq8	0.649025	zinc finger protein 183
30568	comp30568_c0_seq1	0.648931	geranylgeranyl transferase type-2 subunit alpha
26047	comp26047_c0_seq8	0.648447	---NA---
27066	comp27066_c0_seq2	0.647776	---NA---
29115	comp29115_c0_seq6	0.647318	galactoside-binding lectin family protein
19466	comp19466_c0_seq1	0.647196	mak16 protein
18088	comp18088_c0_seq7	0.646573	dna-directed rna polymerases iii kda
19792	comp19792_c0_seq1	0.64618	---NA---
30256	comp30256_c0_seq9	0.646001	trna intron endonuclease family protein
21086	comp21086_c0_seq1	0.645857	transmembrane protein 32
33190	comp33190_c0_seq4	0.644148	methionine-r-sulfoxide reductase
27402	comp27402_c0_seq1	0.643603	cca trna nucleotidyltransferase mitochondrial
20587	comp20587_c0_seq4	0.642354	---NA---
25953	comp25953_c0_seq1	0.641029	saga-associated factor 29 homolog
30056	comp30056_c0_seq1	0.640833	hypothetical kda protein in rnr3-arc15 intergenic
14328	comp14328_c0_seq2	0.640672	---NA---
31183	comp31183_c0_seq6	0.640593	protein kri1 homolog
32867	comp32867_c0_seq8	0.640586	wd repeat domain 20b
31553	comp31553_c0_seq6	0.640086	isovaleryl- mitochondrial
36756	comp36756_c0_seq3	0.639807	ring finger protein 207
28266	comp28266_c0_seq1	0.639232	hypothetical protein WUBG_06889
28082	comp28082_c0_seq13	0.63872	acylglycerol mitochondrial-like
25857	comp25857_c0_seq3	0.638492	---NA---
25344	comp25344_c0_seq1	0.636564	---NA---
18857	comp18857_c0_seq1	0.635791	---NA---
35682	comp35682_c0_seq2	0.635703	trans- -dihydrobenzene- -diol dehydrogenase
15062	comp15062_c0_seq2	0.635423	protein isoform a
34396	comp34396_c0_seq5	0.635213	---NA---
27633	comp27633_c0_seq4	0.634085	fatty-acid amide hydrolase 2-like
21490	comp21490_c0_seq2	0.633378	---NA---
26162	comp26162_c0_seq1	0.633176	protein isoform a
25853	comp25853_c0_seq1	0.633163	protein add- isoform b
21832	comp21832_c0_seq1	0.632595	vesicle transport through interaction with t-snares homolog 1a-like
22271	comp22271_c0_seq1	0.631839	hypothetical protein LOAG_10814
37103	comp37103_c0_seq13	0.631505	histone deacetylase 4
31913	comp31913_c0_seq1	0.631254	trans- -dihydrobenzene- -diol dehydrogenase
37286	comp37286_c0_seq3	0.631204	histone deacetylase 4
26575	comp26575_c0_seq7	0.630848	rna pseudouridylate synthase domain-containing protein 4
33783	comp33783_c0_seq20	0.630354	protein isoform b
27857	comp27857_c0_seq3	0.630314	hypothetical protein CGI_10028476
23559	comp23559_c0_seq1	0.629528	protein dlc- isoform a
32159	comp32159_c0_seq90	0.628165	---NA---
21311	comp21311_c0_seq1	0.626859	---NA---
31474	comp31474_c1_seq3	0.626256	---NA---
28889	comp28889_c0_seq1	0.626228	---NA---
26426	comp26426_c0_seq9	0.625543	wd repeat-containing protein 55
32659	comp32659_c0_seq7	0.625073	protein del-3
23297	comp23297_c0_seq1	0.624901	hypothetical protein WUBG_03201
28857	comp28857_c0_seq1	0.624633	nad-dependent deacetylase sirtuin-2-like
30053	comp30053_c0_seq3	0.624198	atp-dependent dna helicase 2 subunit 1
37808	comp37808_c0_seq7	0.624177	camk mlck protein kinase
13982	comp13982_c0_seq1	0.624017	small nuclear ribonucleoprotein f
32650	comp32650_c0_seq2	0.62365	protein bicaudal c homolog 1
26616	comp26616_c0_seq1	0.623547	otu domain-containing protein 6b
27652	comp27652_c0_seq1	0.623437	inhibitor of growth protein 5-like
24544	comp24544_c0_seq2	0.622153	protein isoform a
29378	comp29378_c0_seq4	0.62211	protein isoform a
31807	comp31807_c0_seq6	0.621488	beta-ureidopropionase
19025	comp19025_c0_seq3	0.62052	protein nuo-6
25043	comp25043_c0_seq5	0.619843	geranylgeranyl transferase type-2 subunit alpha
24903	comp24903_c0_seq3	0.619205	---NA---
26210	comp26210_c0_seq1	0.618795	neighbor of cox4
22224	comp22224_c0_seq1	0.618551	---NA---
33838	comp33838_c1_seq14	0.617384	plexin domain-containing protein 2-like
33181	comp33181_c0_seq13	0.61728	immunoglobulin i-set domain containing protein
22539	comp22539_c0_seq1	0.617024	protein dlc- isoform a
35921	comp35921_c0_seq6	0.616864	cre-ttr-40 protein
25260	comp25260_c0_seq1	0.616634	---NA---
27429	comp27429_c0_seq1	0.616427	protein xbx- isoform b
32236	comp32236_c0_seq4	0.616061	---NA---
30340	comp30340_c0_seq2	0.615824	---NA---
26031	comp26031_c0_seq2	0.61471	epoxide hydrolase 4
21977	comp21977_c0_seq1	0.614384	protein atp-4
32981	comp32981_c0_seq13	0.614267	cre-pqn-34 protein
26763	comp26763_c0_seq2	0.613953	homeobox protein six1
21373	comp21373_c0_seq1	0.613592	nadh dehydrogenase
29989	comp29989_c0_seq2	0.612868	dead box atp-dependent rna
31228	comp31228_c0_seq12	0.61236	trna-dihydrouridine synthase
18839	comp18839_c0_seq1	0.612306	upf0462 protein c4orf33 homolog
30557	comp30557_c0_seq2	0.611886	---NA---
16469	comp16469_c0_seq2	0.611228	ggl domain-containing protein
33829	comp33829_c0_seq5	0.610698	dorsal gland cell-specific expression protein
30327	comp30327_c0_seq3	0.610498	amine flavin-containing
18511	comp18511_c0_seq1	0.609169	peptidyl-trna hydrolase
24204	comp24204_c0_seq2	0.607507	defective mitochondrial respiration family member protein 1
37427	comp37427_c0_seq2	0.60738	---NA---
25745	comp25745_c0_seq1	0.606747	meckel syndrome type 1 protein
27663	comp27663_c0_seq4	0.606086	uncharacterized family 31 glucosidase kiaa1161-like
35510	comp35510_c0_seq2	0.605449	protein ttr-54
31921	comp31921_c0_seq1	0.605264	protein isoform a
24614	comp24614_c0_seq1	0.604402	---NA---
33645	comp33645_c0_seq39	0.604238	ubx domain-containing protein 7
18991	comp18991_c0_seq1	0.603236	surfeit locus protein 6 containing protein
24206	comp24206_c0_seq5	0.602665	---NA---
33556	comp33556_c0_seq14	0.602566	protein grl-4
34313	comp34313_c0_seq76	0.602285	nadh dehydrogenase
25769	comp25769_c0_seq1	0.60224	---NA---
24926	comp24926_c0_seq1	0.602036	protein col-125
33803	comp33803_c0_seq76	0.600856	---NA---
18509	comp18509_c0_seq1	0.599771	protein isoform a
30713	comp30713_c0_seq2	0.599392	ligase
24650	comp24650_c0_seq6	0.599277	---NA---
32229	comp32229_c0_seq1	0.599121	cytochrome p450 4v2
24345	comp24345_c0_seq4	0.598748	---NA---
30943	comp30943_c0_seq2	0.598712	protein
28475	comp28475_c0_seq1	0.598094	hypothetical protein WUBG_06889
19803	comp19803_c0_seq4	0.597954	protein nuo-6
25753	comp25753_c0_seq2	0.597764	cre-mltn-13 protein
32549	comp32549_c0_seq16	0.597536	protein
22813	comp22813_c0_seq2	0.596298	---NA---
31991	comp31991_c0_seq14	0.596199	---NA---
28916	comp28916_c0_seq1	0.596039	exosome complex component rrp42
21727	comp21727_c0_seq1	0.595199	upf0480 protein c15orf24 homolog
36059	comp36059_c0_seq30	0.593503	adapter molecule crk
23302	comp23302_c0_seq2	0.59311	hypothetical protein LOAG_10814
33192	comp33192_c0_seq4	0.592733	leucine-zipper-containing transcription factor lzf
27783	comp27783_c0_seq2	0.592392	protein xbx- isoform b
35394	comp35394_c0_seq3	0.59238	zinc finger protein 183
24512	comp24512_c0_seq1	0.592358	mps one binder kinase activator-like 3
17644	comp17644_c0_seq4	0.592325	ribosomal protein s7p s5e containing protein
36674	comp36674_c0_seq5	0.592122	---NA---
34285	comp34285_c0_seq47	0.591839	ribulose-phosphate 3-epimerase
28681	comp28681_c0_seq12	0.591761	beta -mannosyltransferase egh
31496	comp31496_c0_seq1	0.591622	microtubule-associated protein tau
21175	comp21175_c1_seq1	0.591461	---NA---
32205	comp32205_c0_seq19	0.591037	short chain dehydrogenase reductase family protein
28458	comp28458_c0_seq1	0.59079	gastrulation defective protein 1
29188	comp29188_c0_seq2	0.589812	yrdc domain containing
32388	comp32388_c0_seq17	0.589532	cytochrome b5 domain containing 2
28383	comp28383_c0_seq4	0.588363	homeobox protein six1
26659	comp26659_c0_seq2	0.588349	zinc finger ran-binding domain-containing protein 2
28500	comp28500_c0_seq7	0.588294	acylglycerol mitochondrial-like
26657	comp26657_c0_seq5	0.588287	---NA---
27602	comp27602_c0_seq63	0.588058	wd repeat-containing protein 55
28984	comp28984_c0_seq1	0.587874	---NA---
32913	comp32913_c0_seq2	0.587593	folylpolyglutamate mitochondrial
31193	comp31193_c0_seq6	0.587427	protein kri1 homolog
18967	comp18967_c0_seq1	0.586628	upf0462 protein c4orf33 homolog
27092	comp27092_c0_seq1	0.585047	---NA---
25584	comp25584_c0_seq14	0.584642	---NA---
28836	comp28836_c0_seq2	0.584354	general transcription factor 3c polypeptide 5
22344	comp22344_c0_seq1	0.583846	cre-ttr-52 protein
22773	comp22773_c0_seq6	0.583622	---NA---
11934	comp11934_c0_seq1	0.58302	peptidyl-prolyl cis-trans isomerase nima-interacting 4
29696	comp29696_c0_seq8	0.582925	---NA---
33890	comp33890_c0_seq1	0.58263	intraflagellar transport protein 80 homolog
32232	comp32232_c0_seq5	0.581714	---NA---
23071	comp23071_c0_seq1	0.58082	mps one binder kinase activator-like 3
31375	comp31375_c0_seq3	0.579714	charged multivesicular body protein 6-like
23516	comp23516_c0_seq1	0.579185	cre-inx-12 protein
23901	comp23901_c0_seq1	0.579027	dna helicase ino80-like
19052	comp19052_c0_seq6	0.578997	cyclin domain-containing protein
27088	comp27088_c0_seq4	0.57892	matrixin family protein
25808	comp25808_c0_seq3	0.578697	---NA---
24129	comp24129_c0_seq1	0.578469	---NA---
22410	comp22410_c0_seq6	0.577635	protein isoform b
29578	comp29578_c0_seq2	0.577409	homeobox protein goosecoid
31066	comp31066_c0_seq19	0.576192	hypothetical protein LOAG_14081
21937	comp21937_c0_seq1	0.576152	---NA---
22480	comp22480_c0_seq1	0.574935	upf0451 protein c17orf61-like protein
32503	comp32503_c0_seq1	0.57473	cell division protease ftsh
29403	comp29403_c0_seq1	0.572782	ino80 complex subunit e-like
19879	comp19879_c0_seq1	0.572518	cre-ttr-52 protein
32273	comp32273_c0_seq9	0.572438	---NA---
31517	comp31517_c0_seq10	0.572423	novel protein proteins found in invertebrates only thus far
30429	comp30429_c0_seq1	0.572187	u4 u6 small nuclear ribonucleoprotein prp31
31213	comp31213_c0_seq3	0.571968	methylmalonate-semialdehyde dehydrogenase
31149	comp31149_c0_seq8	0.570991	nuclear hormone receptor family member nhr-49
27146	comp27146_c0_seq14	0.570854	---NA---
26358	comp26358_c0_seq1	0.570468	mediator of rna polymerase ii transcription subunit 19
31018	comp31018_c0_seq4	0.570331	beta -mannosyltransferase egh
35193	comp35193_c0_seq14	0.570174	cre-ugt-62 protein
37280	comp37280_c0_seq1	0.569803	son of sevenless homolog 1
29688	comp29688_c0_seq1	0.569643	wd repeat-containing protein 70-like
32243	comp32243_c0_seq1	0.569579	protein
31839	comp31839_c0_seq2	0.569287	---NA---
23239	comp23239_c0_seq1	0.56912	surfeit locus protein 6 containing protein
17976	comp17976_c0_seq5	0.569006	short-chain dehydrogenase
22106	comp22106_c0_seq2	0.568163	mitochondrial cytochrome c oxidase subunit 5b isoform 1
30525	comp30525_c0_seq5	0.567838	tetratricopeptide repeat protein 26
28851	comp28851_c0_seq3	0.567571	baculoviral iap repeat-containing
23162	comp23162_c0_seq4	0.567528	ring-box protein 2
32131	comp32131_c0_seq1	0.567493	nad-dependent deacetylase sirtuin-2-like
35126	comp35126_c0_seq2	0.567281	peptidyl-prolyl cis-trans isomerase
24518	comp24518_c0_seq1	0.567249	---NA---
32591	comp32591_c0_seq8	0.566171	cre-pqn-34 protein
36500	comp36500_c0_seq11	0.566056	e3 ufm1-protein ligase 1 homolog
35626	comp35626_c0_seq12	0.565473	wd repeat-containing protein 20
33688	comp33688_c0_seq1	0.564785	---NA---
29890	comp29890_c0_seq1	0.563764	microfibrillar-associated protein 1-like
36895	comp36895_c1_seq11	0.56352	protein stn- isoform a
11350	comp11350_c0_seq1	0.563261	protein rpoa-12
21582	comp21582_c0_seq2	0.56311	---NA---
31526	comp31526_c0_seq91	0.562517	---NA---
31480	comp31480_c0_seq4	0.562408	---NA---
26695	comp26695_c0_seq2	0.560715	cre-inx-12 protein
34209	comp34209_c0_seq22	0.560706	engulfment and cell motility protein 1 isoform 1
33195	comp33195_c0_seq1	0.559241	Hypothetical protein CBG08723
31136	comp31136_c0_seq1	0.558788	cytochrome c-type heme lyase
28413	comp28413_c0_seq1	0.558731	thiamine biosynthesis protein
35231	comp35231_c0_seq4	0.558237	---NA---
31148	comp31148_c0_seq9	0.557083	#NAME?
35839	comp35839_c0_seq7	0.556973	calcium and integrin binding family member 2
28823	comp28823_c0_seq18	0.556841	---NA---
32380	comp32380_c0_seq1	0.556839	cell division protease ftsh
28297	comp28297_c0_seq8	0.556351	protein isoform b
33160	comp33160_c0_seq11	0.555103	synaptosomal-associated protein 29-like
21867	comp21867_c0_seq3	0.554753	cre-mrpl-41 protein
27179	comp27179_c0_seq3	0.554657	poly -binding protein 3-like
20978	comp20978_c0_seq2	0.554021	protein isoform b
29167	comp29167_c0_seq1	0.553712	---NA---
28520	comp28520_c0_seq1	0.553538	general transcription factor 3c polypeptide 5
33371	comp33371_c0_seq1	0.55351	engulfment and cell motility protein 1 isoform 1
31344	comp31344_c0_seq3	0.553288	---NA---
28301	comp28301_c0_seq2	0.553047	protein sta-2
34369	comp34369_c0_seq2	0.552986	protein isoform a
24669	comp24669_c0_seq1	0.552871	cre-hyls-1 protein
35393	comp35393_c0_seq3	0.552666	---NA---
33586	comp33586_c0_seq7	0.551682	peroxisomal targeting signal 1 receptor
24429	comp24429_c0_seq1	0.551495	protein add- isoform b
35159	comp35159_c0_seq44	0.551039	adam-ts spacer 1 family protein
28363	comp28363_c0_seq4	0.550872	otu domain-containing protein 6b
31390	comp31390_c0_seq10	0.550862	adipocyte plasma membrane-associated protein
32826	comp32826_c0_seq1	0.549546	protein cyp-29a4
27990	comp27990_c0_seq3	0.549162	---NA---
17594	comp17594_c0_seq2	0.549085	ribosomal protein s7p s5e containing protein
15834	comp15834_c0_seq1	0.549033	transmembrane protein 32
35173	comp35173_c0_seq2	0.548981	---NA---
29425	comp29425_c0_seq1	0.547764	uncharacterized family 31 glucosidase kiaa1161-like
33097	comp33097_c0_seq43	0.547488	peroxisomal targeting signal 1 receptor
36244	comp36244_c0_seq16	0.54689	pyruvate dehydrogenase phosphatase regulatory mitochondrial-like
26790	comp26790_c0_seq1	0.546552	mob kinase activator 1a
32539	comp32539_c0_seq2	0.546006	alpha beta hydrolase domain-containing protein 5
26234	comp26234_c0_seq3	0.545694	---NA---
32876	comp32876_c0_seq1	0.545622	mitochondrial 2-oxoglutarate malate carrier protein
28621	comp28621_c0_seq4	0.545613	af303259_1 2o16
21559	comp21559_c0_seq1	0.545244	protein atp-4
34119	comp34119_c0_seq1	0.545243	---NA---
27734	comp27734_c0_seq1	0.545048	rbp-1 protein
22903	comp22903_c0_seq23	0.544958	protein isoform a
35338	comp35338_c0_seq16	0.544869	small nuclear ribonucleoprotein f
23864	comp23864_c0_seq8	0.54484	probable 26s proteasome non-atpase regulatory subunit
26149	comp26149_c0_seq1	0.543552	Protein F09C12.6
35104	comp35104_c0_seq3	0.543235	exocyst complex component 4
30004	comp30004_c0_seq11	0.542898	trna intron endonuclease family protein
29452	comp29452_c0_seq1	0.541444	maguk p55 subfamily member 2
32375	comp32375_c0_seq1	0.541262	matrixin family protein
21799	comp21799_c0_seq3	0.540746	cg16787 cg16787-pa
35776	comp35776_c0_seq17	0.539597	protein
26146	comp26146_c0_seq2	0.539337	fatty-acid amide hydrolase 2-like
25163	comp25163_c0_seq1	0.538847	---NA---
21323	comp21323_c0_seq1	0.538614	5 -3 exoribonuclease 2
24152	comp24152_c0_seq1	0.538316	---NA---
22963	comp22963_c0_seq3	0.538279	ntf2-related export
31705	comp31705_c0_seq1	0.536981	n-alpha-acetyltransferase catalytic subunit-like
34650	comp34650_c0_seq17	0.536707	---NA---
18669	comp18669_c0_seq1	0.535806	protein mrpl-54
23605	comp23605_c0_seq2	0.535778	Protein C48E7.1
32958	comp32958_c0_seq1	0.535336	e3 ubiquitin-protein ligase siah1
30642	comp30642_c0_seq1	0.534545	microfibrillar-associated protein 1-like
37092	comp37092_c0_seq39	0.534417	pyrroline-5-carboxylate reductase
24038	comp24038_c0_seq1	0.534408	ubiquitin family protein
25840	comp25840_c0_seq2	0.534281	protein ttr- isoform a
24305	comp24305_c0_seq1	0.53428	---NA---
19734	comp19734_c0_seq3	0.534134	probable small nuclear ribonucleoprotein sm d2-like
24769	comp24769_c0_seq6	0.533965	rna exonuclease 4
26661	comp26661_c0_seq1	0.533758	---NA---
16795	comp16795_c0_seq1	0.533644	protein isoform a
21796	comp21796_c0_seq3	0.53274	protein lin-7 homolog b
32260	comp32260_c0_seq47	0.532221	ubiquitin-conjugating enzyme e2
8274	comp8274_c0_seq1	0.532206	small nuclear ribonucleoprotein e
28461	comp28461_c0_seq122	0.531854	ribulose-phosphate 3-epimerase
28539	comp28539_c0_seq4	0.530959	---NA---
29180	comp29180_c0_seq1	0.530226	rbp-1 protein
35636	comp35636_c2_seq1	0.5295	---NA---
20193	comp20193_c0_seq1	0.529473	protein mrpl-54
27983	comp27983_c0_seq1	0.529425	---NA---
29497	comp29497_c0_seq33	0.528962	protein nuaf- isoform a
31139	comp31139_c0_seq2	0.52863	nitrogen fixation protein nifu
24434	comp24434_c0_seq1	0.527611	protein mrps-34
24420	comp24420_c0_seq2	0.527491	---NA---
31849	comp31849_c0_seq8	0.527173	gnat family protein
23323	comp23323_c0_seq3	0.527113	ubiquitin family protein
28978	comp28978_c0_seq8	0.526658	sumo-activating enzyme subunit 1 isoform 1
29102	comp29102_c0_seq159	0.526455	protein ttm- isoform a
22108	comp22108_c0_seq2	0.526252	---NA---
29574	comp29574_c0_seq7	0.525983	---NA---
32748	comp32748_c0_seq1	0.525018	uracil-dna glycosylase
32527	comp32527_c0_seq2	0.524858	---NA---
26454	comp26454_c0_seq2	0.524385	---NA---
30214	comp30214_c0_seq4	0.52437	g protein-coupled receptor
23317	comp23317_c0_seq2	0.524203	protein mrpl-40
32475	comp32475_c0_seq1	0.523318	ligase
27809	comp27809_c0_seq7	0.522687	mitochondrial cytochrome c oxidase subunit 4
18123	comp18123_c0_seq3	0.522263	aba-1 partial
32031	comp32031_c0_seq2	0.521794	e3 ubiquitin-protein ligase siah1
28049	comp28049_c0_seq4	0.521346	dna pantothenate metabolism flavoprotein
28898	comp28898_c0_seq2	0.52126	exosome complex component rrp42
14444	comp14444_c0_seq1	0.520971	---NA---
23865	comp23865_c0_seq1	0.520194	cx module family protein
23952	comp23952_c0_seq4	0.519981	hspc171 protein
34156	comp34156_c0_seq1	0.519751	dorsal gland cell-specific expression protein
31196	comp31196_c0_seq2	0.519688	---NA---
31774	comp31774_c0_seq10	0.519288	homeobox protein ceh-20
29394	comp29394_c0_seq16	0.519253	polyglutamate synthase
21126	comp21126_c0_seq2	0.518676	---NA---
36288	comp36288_c0_seq2	0.518656	e3 ufm1-protein ligase 1 homolog
29938	comp29938_c0_seq29	0.518298	---NA---
22327	comp22327_c0_seq3	0.517102	---NA---
26369	comp26369_c0_seq1	0.51664	galectin-9 isoform 2
37242	comp37242_c0_seq3	0.51662	---NA---
33268	comp33268_c0_seq3	0.516301	pot family protein
37047	comp37047_c0_seq5	0.516085	protein nex- isoform b
28920	comp28920_c0_seq1	0.515174	homeobox protein goosecoid
27799	comp27799_c0_seq2	0.514901	cre-ges-1 protein
35038	comp35038_c0_seq82	0.514379	sphingosine-1-phosphate lyase 1
29364	comp29364_c0_seq7	0.51405	---NA---
25705	comp25705_c0_seq6	0.513642	2-methoxy-6-polyprenyl- -benzoquinol mitochondrial-like
17158	comp17158_c0_seq4	0.513542	---NA---
21366	comp21366_c0_seq2	0.513299	large subunit ribosomal protein 29
33686	comp33686_c0_seq5	0.513144	---NA---
29051	comp29051_c0_seq4	0.512941	39s ribosomal protein mitochondrial
24112	comp24112_c0_seq2	0.51283	---NA---
17838	comp17838_c0_seq1	0.512754	dr1-associated corepressor
35345	comp35345_c0_seq27	0.512671	protein isoform b
29128	comp29128_c1_seq65	0.512514	ww domain containing protein
28645	comp28645_c1_seq6	0.511954	hexaprenyldihydroxybenzoate mitochondrial
29597	comp29597_c0_seq18	0.511235	protein isoform a
34910	comp34910_c0_seq14	0.510606	sec8 exocyst complex component specific domain-containing protein
29247	comp29247_c0_seq2	0.510329	---NA---
23186	comp23186_c0_seq1	0.510247	---NA---
25435	comp25435_c0_seq1	0.510246	---NA---
23903	comp23903_c0_seq1	0.510224	---NA---
19363	comp19363_c0_seq1	0.509756	---NA---
37967	comp37967_c0_seq3	0.508832	son of sevenless homolog 1
31028	comp31028_c0_seq3	0.506353	bromodomain protein
24071	comp24071_c0_seq2	0.506185	nf-kappa-b inhibitor-interacting ras-like protein 2
28605	comp28605_c0_seq1	0.505622	Protein T28F4.1
30575	comp30575_c0_seq70	0.505472	diacylglycerol kinase
35698	comp35698_c0_seq5	0.505436	cre-ugt-60 protein
32238	comp32238_c1_seq2	0.5051	af273731_1hypothetical esophageal gland cell secretory protein 4
26724	comp26724_c0_seq2	0.504978	sumo-activating enzyme subunit 1 isoform 1
36354	comp36354_c0_seq27	0.504473	condensin-2 complex subunit d3
36793	comp36793_c0_seq1	0.504467	protein nex- isoform b
29262	comp29262_c0_seq1	0.504355	---NA---
28302	comp28302_c0_seq5	0.504052	an1-type zinc finger protein 5
34864	comp34864_c0_seq40	0.503961	ras guanyl-releasing protein 3
28952	comp28952_c0_seq4	0.503498	hypothetical protein Bm1_17500
34733	comp34733_c0_seq3	0.503488	heparan sulfate
23164	comp23164_c0_seq2	0.503185	---NA---
25280	comp25280_c0_seq1	0.503169	trifunctional enzyme subunit mitochondrial
33187	comp33187_c0_seq2	0.502927	protein eat-4
27642	comp27642_c0_seq1	0.502292	2-aminoethanethiol dioxygenase
29117	comp29117_c0_seq1	0.501738	hydroxyacid oxidase 1-like
22004	comp22004_c0_seq3	0.501174	protein isoform b
28636	comp28636_c0_seq7	0.500349	galectin-9 isoform 2
36292	comp36292_c0_seq1	0.500122	pyruvate dehydrogenase phosphatase regulatory mitochondrial
31761	comp31761_c0_seq10	0.499392	rwd domain-containing protein 1-like
25507	comp25507_c0_seq1	0.498833	cx module family protein
26598	comp26598_c0_seq2	0.498728	mitochondrial cytochrome c oxidase subunit 4
22238	comp22238_c0_seq1	0.498193	mlp crp family protein 1
16799	comp16799_c0_seq1	0.498119	small nuclear ribonucleoprotein e
23546	comp23546_c0_seq1	0.49805	splicing factor 3a subunit 3
31743	comp31743_c0_seq2	0.497066	hypothetical rna-binding protein in chromosome
34557	comp34557_c0_seq34	0.496343	protein
31947	comp31947_c0_seq2	0.496315	protein mrpl-30
34991	comp34991_c0_seq6	0.496041	casein kinase i isoform epsilon-like
31233	comp31233_c0_seq9	0.49584	mterf domain-containing protein mitochondrial precursor
31049	comp31049_c0_seq3	0.494999	---NA---
31927	comp31927_c0_seq31	0.494786	protein mab-21-like
27574	comp27574_c0_seq5	0.49467	protein nhr- isoform a
25009	comp25009_c0_seq1	0.493464	---NA---
19883	comp19883_c0_seq1	0.493354	---NA---
36590	comp36590_c0_seq6	0.493215	trna-dihydrouridine synthase
14918	comp14918_c0_seq1	0.493092	---NA---
21118	comp21118_c0_seq14	0.492132	protein lin-7 homolog b
20093	comp20093_c0_seq1	0.49213	thioredoxin peroxidase
22466	comp22466_c0_seq3	0.492044	---NA---
35069	comp35069_c0_seq31	0.491582	hypothetical protein AURDEDRAFT_110677
31376	comp31376_c0_seq28	0.491522	ubx domain-containing protein 7
25914	comp25914_c0_seq1	0.491476	ubiquinone biosynthesis methyltransferase
26152	comp26152_c0_seq1	0.491126	af303259_1 2o16
18245	comp18245_c0_seq1	0.491012	transthyretin-like family protein
23853	comp23853_c0_seq48	0.490739	transthyretin-like family protein
24873	comp24873_c0_seq1	0.490383	---NA---
26875	comp26875_c0_seq3	0.490297	---NA---
22439	comp22439_c0_seq1	0.489922	cre-mrpl-41 protein
23951	comp23951_c0_seq4	0.489048	Protein C48E7.1
24147	comp24147_c0_seq4	0.488955	protein ltv1 homolog
25066	comp25066_c0_seq1	0.488756	---NA---
14688	comp14688_c0_seq2	0.488506	aba-1 partial
17952	comp17952_c0_seq2	0.488357	pre-mrna-splicing factor syf2-like
24450	comp24450_c0_seq2	0.488209	ankyrin repeat domain-containing protein 49
24596	comp24596_c0_seq1	0.48809	nematode cuticle collagen n-terminal domain containing protein
24565	comp24565_c0_seq8	0.486412	protein dj-1-like
23751	comp23751_c0_seq1	0.486265	alpha beta hydrolase fold protein
24014	comp24014_c0_seq3	0.485764	af473826_1gland-specific protein g4e02
37405	comp37405_c0_seq5	0.485761	---NA---
32391	comp32391_c0_seq1	0.485705	protein isoform d
33381	comp33381_c0_seq1	0.485633	protein tiar-3
21899	comp21899_c0_seq9	0.485591	protein isoform a
19593	comp19593_c0_seq1	0.485567	large subunit ribosomal protein 23
21855	comp21855_c0_seq2	0.485427	coiled-coil domain-containing protein 6-like
24883	comp24883_c0_seq1	0.485152	protein jagunal homolog 1
28854	comp28854_c0_seq3	0.485125	g protein-coupled receptor
34108	comp34108_c0_seq14	0.485109	protein isoform a
34984	comp34984_c0_seq4	0.484947	methionine synthase reductase
28936	comp28936_c0_seq5	0.484637	thiamine biosynthesis protein
31767	comp31767_c0_seq2	0.484176	ammonium transporter 1
27153	comp27153_c0_seq3	0.483891	protein ppfr-2
31110	comp31110_c0_seq9	0.483692	pre-mrna-processing factor 40 homolog a-like
24529	comp24529_c0_seq3	0.483535	---NA---
28179	comp28179_c0_seq16	0.482757	---NA---
29805	comp29805_c0_seq3	0.482732	dna rna-binding protein kin17-like
30966	comp30966_c0_seq11	0.482601	folylpolyglutamate mitochondrial-like
28086	comp28086_c0_seq1	0.482211	cuticular collagen
27988	comp27988_c0_seq1	0.482027	serine threonine-protein phosphatase 4 regulatory subunit 2-b-like
25012	comp25012_c0_seq1	0.481776	nematode cuticle collagen n-terminal domain containing protein
18014	comp18014_c0_seq3	0.481614	protein ltv1 homolog
22990	comp22990_c0_seq5	0.480567	---NA---
27980	comp27980_c0_seq14	0.480535	peroxiredoxin-like protein
34213	comp34213_c0_seq67	0.479106	stomatin-like protein
33027	comp33027_c0_seq1	0.478836	---NA---
26624	comp26624_c0_seq1	0.478443	alcohol dehydrogenase class-3-like
33846	comp33846_c0_seq28	0.478426	---NA---
34300	comp34300_c0_seq6	0.477694	rrna methyltransferase 3-like isoform 2
26383	comp26383_c0_seq2	0.477674	heterogeneous nuclear ribonucleoprotein u-like protein 1-like
28396	comp28396_c0_seq1	0.476563	---NA---
30708	comp30708_c0_seq1	0.476266	probable rna 3 -terminal phosphate cyclase-like
21105	comp21105_c0_seq2	0.475877	transmembrane and coiled-coil domain-containing protein 1-like
32603	comp32603_c0_seq2	0.475005	methyltransferase-like protein mitochondrial isoform 2
20742	comp20742_c0_seq2	0.47494	dr1-associated corepressor
18249	comp18249_c0_seq1	0.47452	---NA---
23829	comp23829_c0_seq1	0.474149	cwf15 cwc15 cell cycle control protein
30370	comp30370_c0_seq2	0.473979	Protein Y67H2A.5
33367	comp33367_c0_seq2	0.473621	an1-type zinc finger protein 5
21041	comp21041_c0_seq1	0.473574	probable ribosome biogenesis protein rlp24
31287	comp31287_c0_seq9	0.47204	nadh dehydrogenase
31013	comp31013_c0_seq1	0.472003	utp14 protein
26059	comp26059_c0_seq3	0.471987	protein dj-1-like
34507	comp34507_c0_seq14	0.471644	methionine synthase reductase
33413	comp33413_c0_seq4	0.471566	protein tiar-3
18522	comp18522_c0_seq2	0.470737	ribosomal protein l14p l23e containing protein
22938	comp22938_c0_seq1	0.470257	actin-related protein 2 3 complex subunit 5
33659	comp33659_c0_seq5	0.4694	geranylgeranyl transferase type-1 subunit beta-like
32187	comp32187_c0_seq1	0.468693	ribonuclease p mrp protein subunit pop5
22488	comp22488_c0_seq1	0.468507	high mobility group protein
33340	comp33340_c0_seq2	0.468455	alpha beta hydrolase domain-containing protein 5
35219	comp35219_c0_seq1	0.468162	target of rapamycin complex subunit lst8
18321	comp18321_c0_seq1	0.467585	---NA---
25656	comp25656_c1_seq13	0.467021	ubiquitin-specific protease 7
34067	comp34067_c0_seq1	0.466568	protein isoform a
16675	comp16675_c0_seq2	0.466295	zgc:92345 protein
25296	comp25296_c0_seq1	0.466022	peroxiredoxin 1 variant 2
26517	comp26517_c0_seq13	0.465867	innexin family protein
37530	comp37530_c0_seq24	0.465107	ammonium transporter rh type b isoform 1
7935	comp7935_c0_seq1	0.465106	pre-mrna-splicing factor syf2-like
28017	comp28017_c0_seq9	0.46468	---NA---
35412	comp35412_c0_seq7	0.464386	protein cln-
31864	comp31864_c0_seq11	0.464258	pre-mrna-splicing factor 18
30040	comp30040_c0_seq3	0.464204	novel protein proteins found in invertebrates only thus far
33805	comp33805_c0_seq1	0.462996	mitochondrial 28s ribosomal protein s29
28314	comp28314_c0_seq4	0.462972	protein dhs-27
33843	comp33843_c0_seq1	0.462478	aspartyl asparaginyl beta-hydroxylase
37567	comp37567_c0_seq1	0.462192	leucine rich repeat family protein
23498	comp23498_c0_seq1	0.46219	upf0451 protein c17orf61-like protein
37791	comp37791_c0_seq1	0.462134	aaa atpase domain containing protein
35599	comp35599_c0_seq1	0.461682	calcium and integrin binding family member 2
19277	comp19277_c0_seq1	0.460946	protein ran-4
25368	comp25368_c0_seq7	0.460889	---NA---
31757	comp31757_c0_seq8	0.460463	denticleless protein homolog
33694	comp33694_c0_seq10	0.459769	Protein K04G2.9
30178	comp30178_c0_seq19	0.459626	nuclear migration protein nudc
28335	comp28335_c0_seq4	0.459432	---NA---
8095	comp8095_c0_seq2	0.459271	---NA---
25744	comp25744_c0_seq34	0.458622	vacuolar-sorting protein snf8
12133	comp12133_c0_seq1	0.458229	probable small nuclear ribonucleoprotein sm d2-like
19028	comp19028_c0_seq5	0.458037	---NA---
35117	comp35117_c0_seq2	0.457978	ornithine mitochondrial
31130	comp31130_c0_seq2	0.457798	serine threonine-protein kinase osr1
27854	comp27854_c0_seq2	0.45755	ribosomal proteins rna binding domain containing protein
31074	comp31074_c0_seq43	0.457385	ste ste7 mek4 protein kinase
22504	comp22504_c0_seq1	0.457224	---NA---
34958	comp34958_c0_seq10	0.456612	ribosomal protein s11 containing protein
34651	comp34651_c0_seq1	0.455582	coatomer subunit zeta-1-like isoform 2
23235	comp23235_c0_seq2	0.455556	histone deacetylase
33721	comp33721_c0_seq23	0.455321	adp-ribosylation factor 6
31887	comp31887_c0_seq2	0.455245	trehalase
26051	comp26051_c0_seq7	0.453524	Protein F09C12.6
34526	comp34526_c0_seq6	0.453464	integrator complex subunit 9 isoform 1
22398	comp22398_c0_seq6	0.45333	probable ribosome biogenesis protein rlp24
21795	comp21795_c0_seq3	0.452973	dna-directed rna polymerases and iii subunit rpabc1-like
35585	comp35585_c0_seq3	0.452961	brca1-associated protein
31516	comp31516_c0_seq2	0.452663	poly -binding protein 3-like
29941	comp29941_c0_seq25	0.452413	---NA---
26706	comp26706_c0_seq1	0.451718	ankyrin repeat domain-containing protein 49
25830	comp25830_c0_seq20	0.451274	dihydropteridine reductase
22265	comp22265_c0_seq2	0.451049	ubiquitin-conjugating enzyme family protein
30929	comp30929_c0_seq268	0.450561	gmc oxidoreductase
24011	comp24011_c0_seq1	0.450521	---NA---
19826	comp19826_c0_seq1	0.44975	protein isoform a
20728	comp20728_c0_seq1	0.449676	ntf2-related export
36229	comp36229_c0_seq7	0.449046	recepotor type guanyly cyclase
28228	comp28228_c0_seq5	0.448758	---NA---
23345	comp23345_c0_seq4	0.448324	---NA---
30984	comp30984_c0_seq1	0.448283	tetratricopeptide repeat protein 4
31711	comp31711_c0_seq2	0.447914	brix domain-containing protein 1
29592	comp29592_c0_seq1	0.447861	u3 small nucleolar rna-associated protein 18 homolog
35787	comp35787_c0_seq27	0.447859	splicing factor
37216	comp37216_c1_seq2	0.447688	proteasome subunit alpha type
17748	comp17748_c0_seq1	0.447376	zgc:92345 protein
24127	comp24127_c0_seq1	0.447029	Hypothetical protein CBG18254
21429	comp21429_c0_seq3	0.446548	trafficking protein particle complex subunit 5-like
22264	comp22264_c0_seq10	0.446467	nf-kappa-b inhibitor-interacting ras-like protein 2
21376	comp21376_c0_seq1	0.446446	transmembrane and coiled-coil domain-containing protein 1-like
33104	comp33104_c0_seq1	0.446387	hydroxysteroid dehydrogenase
20683	comp20683_c0_seq1	0.446017	coiled-coil domain-containing protein 6-like
30261	comp30261_c0_seq2	0.445022	copine family protein
36624	comp36624_c0_seq16	0.444917	wash complex subunit 7-like
33172	comp33172_c0_seq3	0.444905	adp-ribosylation factor 6
22391	comp22391_c0_seq2	0.444574	splicing factor 3a subunit 2-like
18573	comp18573_c0_seq2	0.443503	---NA---
31731	comp31731_c0_seq1	0.4435	maguk p55 subfamily member 2
29775	comp29775_c0_seq1	0.443363	malonyl- synthase
19745	comp19745_c0_seq1	0.443347	---NA---
32628	comp32628_c0_seq5	0.44303	---NA---
29511	comp29511_c0_seq25	0.442891	protein sym1
25575	comp25575_c0_seq3	0.442382	tp53rk-binding protein
29414	comp29414_c0_seq4	0.442149	---NA---
29839	comp29839_c0_seq1	0.441372	trna (guanine-n -)-methyltransferase
23223	comp23223_c0_seq1	0.440614	splicing factor 3a subunit 3
36914	comp36914_c0_seq75	0.440525	protein isoform a
21523	comp21523_c0_seq1	0.440499	cwf15 cwc15 cell cycle control protein
35073	comp35073_c0_seq1	0.44045	transcription initiation factor tfiid subunit a family protein
31173	comp31173_c0_seq3	0.440177	---NA---
23937	comp23937_c0_seq6	0.439402	autophagy-related protein 3
22193	comp22193_c0_seq1	0.439232	transthyretin-like protein 2 precursor
27659	comp27659_c0_seq3	0.439066	rab gtpase-binding effector protein 1-like
35868	comp35868_c0_seq7	0.438952	5 -
24697	comp24697_c0_seq1	0.438884	twik (kcnk-like) family of potassium alpha subunit 5
32755	comp32755_c0_seq8	0.43864	rwd domain-containing protein 1-like
34626	comp34626_c0_seq1	0.437946	hypothetical protein LOAG_04493
25208	comp25208_c0_seq7	0.437425	g patch domain-containing protein 1-like protein
26654	comp26654_c0_seq4	0.437046	---NA---
20644	comp20644_c0_seq2	0.436721	protein mrpl-40
32833	comp32833_c1_seq41	0.436444	short coiled-coil protein
35374	comp35374_c0_seq11	0.436437	tpa: gag-pol polyprotein
33631	comp33631_c0_seq6	0.436145	serine threonine-protein kinase osr1
21874	comp21874_c0_seq3	0.43565	---NA---
33492	comp33492_c0_seq3	0.435637	hydroxysteroid dehydrogenase
33613	comp33613_c0_seq5	0.435585	na+ + atpase alpha-subunit 1
24552	comp24552_c0_seq1	0.435543	---NA---
32201	comp32201_c1_seq29	0.435344	dna-directed rna polymerase ii subunit rpb4
37554	comp37554_c0_seq175	0.435274	protein ptb- isoform b
19902	comp19902_c0_seq18	0.434684	histone deacetylase
27273	comp27273_c0_seq2	0.434214	ubx domain-containing protein 4
33557	comp33557_c0_seq38	0.433058	cre-sel-13 protein
23541	comp23541_c0_seq1	0.432707	cytoplasmic intermediate filament protein
27419	comp27419_c0_seq1	0.43156	mediator of rna polymerase ii transcription subunit 19
24285	comp24285_c0_seq2	0.431256	---NA---
16671	comp16671_c0_seq1	0.431157	---NA---
33499	comp33499_c0_seq16	0.430748	Protein K04G2.9
36579	comp36579_c0_seq3	0.429594	synaptobrevin family protein
29476	comp29476_c0_seq1	0.429129	---NA---
33650	comp33650_c0_seq1	0.428744	nadp-dependent malic enzyme
29591	comp29591_c0_seq100	0.428125	malonyl :acp acyltransferase
12928	comp12928_c0_seq3	0.427672	cg1740 protein
27954	comp27954_c0_seq35	0.427632	---NA---
36470	comp36470_c0_seq1	0.427483	hypothetical protein WUBG_00429
19547	comp19547_c0_seq2	0.427178	---NA---
24590	comp24590_c0_seq2	0.427133	alcohol dehydrogenase class-3-like
27739	comp27739_c0_seq2	0.426855	superoxide dismutase
19213	comp19213_c0_seq2	0.426185	protein mrpl- isoform a
35031	comp35031_c0_seq2	0.426125	integrator complex subunit 9
20620	comp20620_c0_seq1	0.426069	---NA---
28668	comp28668_c0_seq1	0.425515	atp-dependent rna helicase ddx19b isoform 3
17367	comp17367_c0_seq1	0.425173	26s proteasome non-atpase regulatory subunit 10
33754	comp33754_c0_seq2	0.425076	protein gcst-1
30581	comp30581_c0_seq32	0.424772	probable atp-dependent rna helicase ddx27
37247	comp37247_c0_seq9	0.424688	hypothetical protein Bm1_35525
23487	comp23487_c0_seq2	0.424671	---NA---
25118	comp25118_c0_seq9	0.424631	homogentisate -dioxygenase
33571	comp33571_c0_seq5	0.424602	---NA---
23504	comp23504_c0_seq7	0.424477	---NA---
35076	comp35076_c0_seq3	0.424317	transcription initiation factor tfiid subunit a family protein
31559	comp31559_c0_seq13	0.424301	---NA---
29726	comp29726_c0_seq1	0.424091	hypothetical protein LOAG_01203
21574	comp21574_c0_seq1	0.424039	---NA---
22443	comp22443_c0_seq8	0.423747	---NA---
22750	comp22750_c0_seq2	0.423499	---NA---
32393	comp32393_c0_seq1	0.423391	Hypothetical protein CBG08723
30928	comp30928_c0_seq1	0.423319	hypothetical protein LOAG_10662
24575	comp24575_c0_seq3	0.423192	---NA---
22317	comp22317_c0_seq3	0.422912	---NA---
37781	comp37781_c0_seq2	0.422698	glycosyl group 2 family protein
35009	comp35009_c0_seq1	0.422691	protein rgs- isoform b
23959	comp23959_c0_seq6	0.421864	proteasome ( macropain) beta 7
27002	comp27002_c0_seq2	0.420812	nadh dehydrogenase
32973	comp32973_c0_seq2	0.420356	protein
29874	comp29874_c0_seq2	0.420152	Hypothetical protein CBG07988
37866	comp37866_c0_seq1	0.420051	---NA---
19581	comp19581_c0_seq2	0.419533	protein mago nashi homolog 2
35943	comp35943_c0_seq6	0.419452	arf-gap with coiled- ank repeat and ph domain-containing protein 2
34194	comp34194_c0_seq1	0.419124	small hsp21-like protein
33832	comp33832_c0_seq7	0.418513	Protein ZC374.2
24198	comp24198_c0_seq14	0.418357	dihydropteridine reductase
29937	comp29937_c0_seq257	0.41821	protein ppgn-1
30336	comp30336_c0_seq1	0.41816	regulator of microtubule dynamics protein 1
31368	comp31368_c0_seq24	0.418125	3-ketodihydrosphingosine reductase-like
19780	comp19780_c0_seq1	0.418105	---NA---
37698	comp37698_c0_seq3	0.417436	---NA---
35378	comp35378_c0_seq33	0.417264	sphingosine-1-phosphate lyase 1
35071	comp35071_c0_seq4	0.417203	---NA---
23687	comp23687_c0_seq2	0.417196	---NA---
19783	comp19783_c0_seq4	0.416937	---NA---
31093	comp31093_c0_seq3	0.416462	mterf domain-containing protein mitochondrial
29729	comp29729_c0_seq67	0.415963	protein nmur- isoform b
34127	comp34127_c0_seq7	0.415673	---NA---
23369	comp23369_c0_seq3	0.415249	---NA---
26349	comp26349_c0_seq2	0.415167	---NA---
35691	comp35691_c0_seq1	0.414588	protein bicd-1
32652	comp32652_c0_seq2	0.414523	calponin homolog
35401	comp35401_c0_seq20	0.414297	protein hlb- isoform b
23652	comp23652_c0_seq1	0.413908	Hypothetical protein CBG18254
32502	comp32502_c0_seq1	0.413906	dna ligase d
35928	comp35928_c0_seq18	0.413782	cytochrome b5
22181	comp22181_c0_seq16	0.413447	glutathione s-transferase
28452	comp28452_c0_seq1	0.413228	---NA---
22595	comp22595_c0_seq1	0.413198	ras-related protein rac1-like
14808	comp14808_c0_seq1	0.412779	lipocalin cytosolic fatty-acid binding protein family protein
31341	comp31341_c0_seq8	0.411896	3-phosphoinositide-dependent protein kinase 1-like
29741	comp29741_c0_seq30	0.41165	dead deah box helicase family protein
35184	comp35184_c0_seq1	0.411643	---NA---
28733	comp28733_c0_seq9	0.410791	gmc oxidoreductase
29864	comp29864_c0_seq22	0.41057	nadh dehydrogenase
32128	comp32128_c0_seq5	0.410276	cre-col-97 protein
31380	comp31380_c0_seq1	0.410243	tetratricopeptide repeat protein 4
33074	comp33074_c0_seq3	0.410096	geranylgeranyl transferase type-1 subunit beta
24214	comp24214_c0_seq1	0.407806	---NA---
20609	comp20609_c0_seq2	0.407803	---NA---
26922	comp26922_c0_seq2	0.407559	---NA---
29424	comp29424_c0_seq1	0.407336	---NA---
33375	comp33375_c0_seq4	0.406592	rab gtpase-binding effector protein 1-like
7664	comp7664_c0_seq2	0.405833	nadh dehydrogenase
29517	comp29517_c0_seq6	0.405667	la virus gag protein n-acetyltransferase
32635	comp32635_c0_seq7	0.40543	within the bgcn gene intron protein
35057	comp35057_c0_seq88	0.40519	protein isoform a
18754	comp18754_c0_seq1	0.404872	protein mago nashi homolog
34207	comp34207_c0_seq1	0.403798	crooked neck-like protein 1
35759	comp35759_c0_seq2	0.403633	aar2 protein
36550	comp36550_c0_seq8	0.403578	recepotor type guanyly cyclase
19778	comp19778_c0_seq2	0.403547	trafficking protein particle complex subunit 5-like
36437	comp36437_c0_seq3	0.403139	26s proteasome non-atpase regulatory subunit 6
24735	comp24735_c0_seq3	0.403012	twik (kcnk-like) family of potassium alpha subunit 5
22024	comp22024_c0_seq3	0.402891	hypothetical kda protein in chromosome
37478	comp37478_c0_seq29	0.40247	alpha-aminoadipic semialdehyde mitochondrial-like
30271	comp30271_c0_seq52	0.401828	cyclin fold protein 1 variant b
35942	comp35942_c0_seq12	0.401814	hypothetical protein LOAG_05044
28877	comp28877_c0_seq11	0.401394	paz domain-containing partial
23674	comp23674_c0_seq1	0.401201	ras-related protein rac1-like
24422	comp24422_c0_seq1	0.401018	---NA---
27862	comp27862_c0_seq2	0.400914	beta-galactosidase precursor
26172	comp26172_c0_seq8	0.400775	---NA---
27381	comp27381_c0_seq3	0.400674	cytoplasmic intermediate filament protein
34884	comp34884_c0_seq65	0.399931	translation initiation factor if-2
35536	comp35536_c0_seq3	0.399842	bifunctional coenzyme a synthase
31203	comp31203_c0_seq1	0.399794	spermatogenesis-associated protein 20
32364	comp32364_c0_seq1	0.399645	mitochondrial 2-oxoglutarate malate carrier protein
37051	comp37051_c0_seq1	0.399547	excitatory amino acid transporter
34131	comp34131_c0_seq281	0.399439	methyltransferase-like protein 6-like
24417	comp24417_c0_seq1	0.399395	Hypothetical protein CBG23057
37248	comp37248_c0_seq46	0.399203	protein isoform b
37862	comp37862_c0_seq16	0.399045	protein kvs- isoform a
31642	comp31642_c0_seq17	0.398562	spermatogenesis-associated protein 20
35834	comp35834_c0_seq15	0.397508	molybdopterin synthase catalytic subunit-like
32953	comp32953_c0_seq2	0.397477	methylglutaconyl- mitochondrial-like
23886	comp23886_c0_seq23	0.397367	---NA---
33522	comp33522_c0_seq1	0.396539	pot family protein
34141	comp34141_c0_seq4	0.396334	cathepsin b-like cysteine proteinase
37187	comp37187_c0_seq15	0.396322	protein isoform c
24251	comp24251_c0_seq2	0.396317	prefoldin subunit 6
37547	comp37547_c0_seq32	0.396122	alpha-aminoadipic semialdehyde mitochondrial-like
35750	comp35750_c0_seq1	0.396081	---NA---
35253	comp35253_c0_seq40	0.39605	hiv tat specific factor 1
24180	comp24180_c0_seq2	0.395384	homeobox protein ceh-20
30328	comp30328_c0_seq2	0.394127	brix domain-containing protein 1
19943	comp19943_c0_seq1	0.39368	small subunit ribosomal protein 21
29147	comp29147_c0_seq20	0.393662	glutathione peroxidase
29159	comp29159_c0_seq1	0.393212	signal recognition particle receptor subunit beta
31054	comp31054_c0_seq6	0.393021	protein madf-3
33396	comp33396_c0_seq1	0.39298	vesicular glutamate transporter 1-like
33351	comp33351_c0_seq3	0.392557	glutamyl-trna amidotransferase subunit b
35774	comp35774_c0_seq67	0.391712	probable atp-dependent rna helicase ddx27
24027	comp24027_c0_seq3	0.391306	proteasome ( macropain) beta 7
24054	comp24054_c0_seq2	0.391241	transthyretin-like protein 2 precursor
21873	comp21873_c0_seq3	0.390968	mitochondrial f0 atp synthase d
36015	comp36015_c0_seq3	0.390696	plexin domain-containing protein 2-like
26479	comp26479_c0_seq7	0.390595	protein ddl- isoform a
20104	comp20104_c0_seq1	0.390335	cre-phb-2 protein
27294	comp27294_c0_seq27	0.389889	gland protein g20e03
24841	comp24841_c0_seq2	0.389879	ribosomal protein s21
37500	comp37500_c0_seq27	0.389633	glutathione peroxidase
31178	comp31178_c0_seq10	0.388179	18s rrna biogenesis protein rcl1
32783	comp32783_c0_seq2	0.387722	rna-binding protein 15b-like
29599	comp29599_c0_seq42	0.387686	protein isoform a
28240	comp28240_c0_seq1	0.387468	aldo keto reductase
16377	comp16377_c0_seq1	0.387059	---NA---
32727	comp32727_c0_seq1	0.386902	ribonuclease p mrp protein subunit pop5
32349	comp32349_c0_seq10	0.386766	actin-related protein 2 3 complex subunit 3
30094	comp30094_c0_seq1	0.386675	ubx domain-containing protein 4-like
29900	comp29900_c0_seq7	0.386518	---NA---
32681	comp32681_c0_seq35	0.386275	ran-binding protein 10
26986	comp26986_c0_seq21	0.385824	btb poz domain-containing adapter for cul3-mediated degradation protein 3-like
33559	comp33559_c0_seq10	0.385711	protein
36394	comp36394_c0_seq5	0.385428	hypothetical protein Bm1_44775
31563	comp31563_c0_seq1	0.384171	mitochondrial 28s ribosomal protein s29
36798	comp36798_c0_seq10	0.384159	protein isoform a
33895	comp33895_c0_seq20	0.383878	nuclear migration protein nudc
24840	comp24840_c0_seq1	0.383811	protein yipf6
35739	comp35739_c0_seq5	0.383415	#NAME?
32732	comp32732_c0_seq14	0.383386	zinc knuckle family protein
34872	comp34872_c0_seq2	0.381402	protein lunapark-b-like
35881	comp35881_c0_seq2	0.38127	probable rna-binding protein 19
1279	comp1279_c0_seq1	0.380515	survival motor neuron domain containing
34094	comp34094_c0_seq2	0.380233	cathepsin b-like cysteine proteinase
36782	comp36782_c0_seq2	0.380084	kow domain-containing protein family protein
25946	comp25946_c0_seq1	0.379088	rna binding protein
32988	comp32988_c0_seq2	0.378958	cysteine protease inhibitor
38143	comp38143_c0_seq1	0.378883	#NAME?
21241	comp21241_c0_seq1	0.378621	40s ribosomal protein s15
32852	comp32852_c0_seq10	0.378555	protein lunapark-b-like
16460	comp16460_c0_seq1	0.378314	large subunit ribosomal protein 23
28127	comp28127_c0_seq23	0.378043	pet domain
29853	comp29853_c0_seq27	0.377379	af151672_1post1 homeobox protein
29230	comp29230_c0_seq13	0.376052	er membrane protein complex subunit 4
30752	comp30752_c0_seq4	0.376004	malate dehydrogenase
37836	comp37836_c0_seq20	0.375929	protein eva-1 homolog c-like
34168	comp34168_c0_seq2	0.375039	prefoldin subunit 3-like
27054	comp27054_c0_seq1	0.374755	major allergen
29697	comp29697_c0_seq1	0.374434	u3 small nucleolar rna-associated protein 18 homolog
36998	comp36998_c0_seq17	0.373964	polypeptide n-acetylgalactosaminyltransferase 1-like
22069	comp22069_c0_seq2	0.373504	cre-vha-2 protein
27996	comp27996_c0_seq2	0.373496	---NA---
20776	comp20776_c0_seq1	0.373475	nadh dehydrogenase
32299	comp32299_c0_seq1	0.37338	malate dehydrogenase
36103	comp36103_c0_seq6	0.373162	transthyretin-like family protein
31830	comp31830_c0_seq1	0.371605	cysteine mitochondrial
30863	comp30863_c0_seq3	0.371487	chloride intracellular channel exc-4
28242	comp28242_c0_seq14	0.371474	camp-regulated phosphoprotein endosulfine conserved region containing protein
21246	comp21246_c0_seq1	0.370763	cre-vha-2 protein
24441	comp24441_c0_seq2	0.370628	prefoldin subunit 6
36166	comp36166_c0_seq1	0.369638	hypothetical protein WUBG_00853
26911	comp26911_c0_seq66	0.369456	transmembrane protein 129
35484	comp35484_c0_seq1	0.368878	rna polymerase-associated protein leo1
35130	comp35130_c0_seq3	0.368326	transcription factor e2f-4
27040	comp27040_c0_seq3	0.368044	beta-galactosidase precursor
34584	comp34584_c0_seq1	0.367957	esf1 homolog
29662	comp29662_c0_seq5	0.367867	aldo keto reductase
20016	comp20016_c0_seq2	0.367846	thioredoxin peroxidase
35623	comp35623_c1_seq1	0.367756	na+ + atpase alpha-subunit 1
28803	comp28803_c0_seq6	0.367137	39s ribosomal protein mitochondrial-like
19956	comp19956_c0_seq1	0.367025	hypothetical kda protein in chromosome
34837	comp34837_c0_seq52	0.366922	translation initiation factor if- mitochondrial
20916	comp20916_c0_seq1	0.366628	40s ribosomal protein s15
21941	comp21941_c0_seq2	0.366324	---NA---
22308	comp22308_c0_seq1	0.365716	splicing factor 3a subunit 2-like
37603	comp37603_c0_seq8	0.365608	protein kinase c inhibitor aswz variant 5
36897	comp36897_c0_seq1	0.365126	methylglutaconyl- mitochondrial-like
24432	comp24432_c0_seq30	0.363891	fatty acid 2-hydroxylase-like
33253	comp33253_c0_seq1	0.363691	prenylated rab acceptor protein 1-like
36532	comp36532_c0_seq6	0.363468	brca1-associated protein
36670	comp36670_c0_seq6	0.363027	cop9 signalosome complex subunit 2 isoform 1
17893	comp17893_c0_seq4	0.36257	---NA---
36021	comp36021_c0_seq3	0.362441	cre-nrf-5 protein
12114	comp12114_c0_seq1	0.361951	ribosomal rna processing protein 36 homolog
37044	comp37044_c0_seq12	0.361622	polypeptide n-acetylgalactosaminyltransferase 1
31853	comp31853_c0_seq9	0.35958	---NA---
18139	comp18139_c0_seq1	0.35899	small subunit ribosomal protein 21
27899	comp27899_c0_seq13	0.358658	mitochondrial ribosomal l23
32317	comp32317_c0_seq6	0.358454	---NA---
32677	comp32677_c0_seq1	0.358192	trehalase
27611	comp27611_c0_seq11	0.357976	---NA---
31332	comp31332_c0_seq2	0.357905	---NA---
22257	comp22257_c0_seq1	0.357889	high mobility group protein
29283	comp29283_c0_seq1	0.357886	ribosome production factor 1-like
37445	comp37445_c0_seq6	0.357427	histone h3
33201	comp33201_c0_seq4	0.356776	---NA---
22948	comp22948_c0_seq2	0.356765	troponin i
27530	comp27530_c0_seq1	0.356621	hypothetical protein LOAG_18733
24813	comp24813_c0_seq1	0.355656	peroxiredoxin 1 variant 2
12733	comp12733_c0_seq2	0.355455	---NA---
28300	comp28300_c0_seq1	0.355355	---NA---
32438	comp32438_c0_seq4	0.355185	26s proteasome non-atpase regulatory subunit 7
29716	comp29716_c0_seq6	0.354838	la virus gag protein n-acetyltransferase
29384	comp29384_c0_seq12	0.354369	peptidylglycine alpha-hydroxylating monooxygenase
33444	comp33444_c0_seq1	0.353618	enoyl- delta isomerase mitochondrial
37890	comp37890_c0_seq3	0.352403	---NA---
31211	comp31211_c0_seq7	0.352311	delta-like protein 4
28043	comp28043_c0_seq1	0.351553	ribosome production factor 1-like
29052	comp29052_c0_seq6	0.351025	atp-binding cassette sub-family f member 1-like
30915	comp30915_c0_seq1	0.350702	protein swt-3
36263	comp36263_c0_seq9	0.350377	delta-1-pyrroline-5-carboxylate synthase-like
23490	comp23490_c0_seq3	0.348184	defective mitochondrial respiration family member protein 1
34047	comp34047_c0_seq1	0.347628	prefoldin subunit 3-like
22837	comp22837_c0_seq8	0.346165	fshd region gene 1
26070	comp26070_c0_seq5	0.344656	acetyl- mitochondrial
23933	comp23933_c0_seq1	0.343721	cytochrome c
29446	comp29446_c0_seq1	0.343218	protein swt-3
32661	comp32661_c0_seq3	0.342806	long-chain-fatty-acid-- ligase 1 isoform 1
38017	comp38017_c0_seq1	0.341923	receptor family ligand binding region containing protein
30224	comp30224_c0_seq1	0.340453	annexin b11 isoform a
36398	comp36398_c0_seq6	0.339953	hypothetical protein WUBG_02482, partial
25402	comp25402_c0_seq5	0.339695	---NA---
24689	comp24689_c0_seq1	0.339565	flp-16 protein
28726	comp28726_c0_seq3	0.33744	peptidylglycine alpha-hydroxylating monooxygenase
19810	comp19810_c0_seq1	0.337289	cytochrome c
36118	comp36118_c0_seq19	0.336481	aar2 protein
35901	comp35901_c0_seq1	0.336289	---NA---
21698	comp21698_c0_seq1	0.33624	sorbitol dehydrogenase
24176	comp24176_c0_seq3	0.334984	succinate dehydrogenase
22543	comp22543_c0_seq2	0.334598	protein
34148	comp34148_c0_seq185	0.334557	protein
32854	comp32854_c0_seq24	0.334549	pap 25a associated domain containing protein
35396	comp35396_c0_seq119	0.33454	androgen-dependent tfpi-regulating protein
34440	comp34440_c0_seq15	0.334315	transcription termination factor 2
29391	comp29391_c0_seq3	0.334078	acyl- :lysophosphatidylglycerol acyltransferase 1-like
34860	comp34860_c0_seq1	0.333808	n-acetylated-alpha-linked acidic dipeptidase 2
34908	comp34908_c0_seq7	0.333684	---NA---
32773	comp32773_c0_seq7	0.33348	dna ligase 1-like
14521	comp14521_c0_seq1	0.333206	srrm2 protein
32883	comp32883_c0_seq7	0.333023	synaptophysin synaptoporin family protein
31514	comp31514_c0_seq20	0.332877	atp-binding cassette sub-family f member 1-like
26094	comp26094_c0_seq1	0.331762	acetyl- acetyltransferase
34115	comp34115_c0_seq5	0.331411	---NA---
27271	comp27271_c0_seq1	0.330684	hypothetical protein LOAG_18733
33544	comp33544_c0_seq2	0.330637	galectin 4
37414	comp37414_c0_seq7	0.330281	---NA---
12207	comp12207_c0_seq2	0.329666	ribosomal rna processing protein 36 homolog
23327	comp23327_c0_seq2	0.329608	---NA---
30081	comp30081_c0_seq2	0.328541	annexin b11 isoform a
31050	comp31050_c0_seq48	0.328465	protein madf-3
18889	comp18889_c0_seq1	0.327094	conserved hypothetical transmembrane peptide
34162	comp34162_c1_seq1	0.326416	---NA---
30886	comp30886_c0_seq73	0.326367	atp-dependent rna helicase ddx51-like
32630	comp32630_c0_seq1	0.325962	---NA---
18552	comp18552_c0_seq1	0.325443	small nuclear ribonucleoprotein sm d3
37336	comp37336_c0_seq25	0.325425	katanin p80 wd40-containing subunit b1
27767	comp27767_c0_seq2	0.324747	hypothetical protein LOAG_11379
31755	comp31755_c0_seq1	0.32371	spermatogenesis-defective protein 39 homolog
17983	comp17983_c0_seq2	0.322103	peptidylglycine alpha-amidating monooxygenase
19877	comp19877_c0_seq2	0.321651	---NA---
35670	comp35670_c0_seq20	0.321107	sterol carrier protein 2
22796	comp22796_c0_seq1	0.320649	protein cyn-3
36741	comp36741_c0_seq2	0.320223	cwf19-like protein 1-like
29096	comp29096_c0_seq1	0.320032	ribokinase
21397	comp21397_c0_seq1	0.319268	u4 tri-snrnp-associated protein 2
36251	comp36251_c0_seq2	0.318855	rest corepressor
24531	comp24531_c0_seq3	0.31865	---NA---
15448	comp15448_c0_seq1	0.318336	lipocalin cytosolic fatty-acid binding protein family protein
32678	comp32678_c0_seq5	0.318293	cre-phb-2 protein
37498	comp37498_c0_seq1	0.318073	hypothetical protein WUBG_07498, partial
24169	comp24169_c0_seq1	0.317765	ubiquinol-cytochrome c oxidoreductase subunit 9 and rieske iron sulfur protein
31386	comp31386_c0_seq6	0.317552	chloride intracellular channel exc-4
21476	comp21476_c0_seq2	0.317442	peptidylglycine alpha-amidating monooxygenase precursor
26791	comp26791_c0_seq1	0.317329	---NA---
16612	comp16612_c0_seq8	0.317126	---NA---
27622	comp27622_c0_seq14	0.316986	---NA---
23104	comp23104_c0_seq1	0.316565	pci domain containing protein
11896	comp11896_c0_seq1	0.316138	small nuclear ribonucleoprotein sm d1
34112	comp34112_c0_seq16	0.315627	3-oxo-5-alpha-steroid 4-dehydrogenase 1
27575	comp27575_c0_seq4	0.314825	---NA---
19758	comp19758_c0_seq1	0.314719	cre-nlp-2 protein
19104	comp19104_c0_seq1	0.31415	conserved hypothetical transmembrane peptide
22475	comp22475_c0_seq4	0.313257	glutaredoxin-like protein
26125	comp26125_c0_seq5	0.312641	---NA---
26389	comp26389_c0_seq3	0.312499	---NA---
35872	comp35872_c0_seq2	0.312138	lipoma preferred partner lpp
26679	comp26679_c0_seq1	0.311507	major allergen
34569	comp34569_c0_seq29	0.31121	isocitrate dehydrogenase gamma subunit
28332	comp28332_c0_seq8	0.310963	ubiquinone biosynthesis protein coq4 mitochondrial
32589	comp32589_c0_seq4	0.30975	long-chain-fatty-acid-- ligase 1 isoform 1
34723	comp34723_c0_seq11	0.309648	protein isoform b
27528	comp27528_c0_seq3	0.309638	dna replication complex gins protein psf2
24273	comp24273_c0_seq1	0.309058	ubiquinol-cytochrome c oxidoreductase subunit 9 and rieske iron sulfur protein
36439	comp36439_c0_seq1	0.308397	ribosomal rna-processing protein 8
36008	comp36008_c0_seq2	0.308039	n-acetylated-alpha-linked acidic dipeptidase 2
23558	comp23558_c0_seq5	0.306946	---NA---
35463	comp35463_c0_seq1	0.306268	protein nlf-1
36585	comp36585_c0_seq36	0.304947	protein
34383	comp34383_c0_seq10	0.304744	---NA---
15029	comp15029_c0_seq1	0.304701	small nuclear ribonucleoprotein sm d1
29178	comp29178_c0_seq11	0.30377	enolase
34513	comp34513_c0_seq8	0.303418	short chain dehydrogenase reductase family protein
35477	comp35477_c0_seq20	0.303392	sterol carrier protein 2
31258	comp31258_c0_seq2	0.302385	isoform c
32088	comp32088_c0_seq7	0.301461	exocyst complex component 3
37809	comp37809_c0_seq10	0.299847	protein ptc- isoform c
29762	comp29762_c0_seq1	0.299723	dna-directed rna polymerase ii subunit rpb4
19001	comp19001_c0_seq1	0.29861	---NA---
30137	comp30137_c0_seq3	0.298263	sentrin-specific protease 1
17168	comp17168_c0_seq1	0.2979	---NA---
32095	comp32095_c0_seq3	0.297437	adp-ribosylation factor gtpase-activating protein 1
31335	comp31335_c0_seq1	0.297275	dehydrogenase reductase sdr family member 1
17906	comp17906_c0_seq2	0.29571	transcription factor btf3 homolog 4
25249	comp25249_c0_seq1	0.295104	mitotic checkpoint serine threonine-protein kinase bub1 beta-like
18898	comp18898_c0_seq3	0.294838	tag-18 protein
31357	comp31357_c1_seq31	0.294089	---NA---
30453	comp30453_c0_seq12	0.292962	-like 2
31614	comp31614_c0_seq2	0.292597	exocyst complex component 3-like
37747	comp37747_c0_seq2	0.292383	crooked neck-like protein 1
31010	comp31010_c0_seq3	0.291133	cathepsin b-like cysteine proteinase
16230	comp16230_c0_seq1	0.290767	---NA---
23879	comp23879_c0_seq1	0.290688	u4 tri-snrnp-associated protein 2
33711	comp33711_c0_seq1	0.289647	aspartic protease sp-2
24609	comp24609_c0_seq1	0.288753	upf0667 protein c1orf55 homolog
15766	comp15766_c0_seq3	0.28875	cyclophilin-type peptidyl-prolyl cis-trans isomerase- bmcyp-2
31055	comp31055_c0_seq34	0.288191	protein cogc-8
31907	comp31907_c0_seq2	0.287314	isoform c
36100	comp36100_c0_seq7	0.286779	delta-1-pyrroline-5-carboxylate synthase-like
27197	comp27197_c0_seq1	0.286623	hypothetical protein LOAG_00657
33262	comp33262_c0_seq35	0.286391	cre-gei-15 protein
31528	comp31528_c0_seq158	0.286386	cre-gei-15 protein
32180	comp32180_c0_seq6	0.285902	dna ligase 1-like
24760	comp24760_c0_seq1	0.284805	---NA---
26984	comp26984_c0_seq7	0.284571	---NA---
31367	comp31367_c0_seq3	0.28293	rest corepressor
23598	comp23598_c0_seq1	0.282688	large subunit ribosomal protein 28
23620	comp23620_c0_seq1	0.282121	calcium-binding protein p22
33421	comp33421_c0_seq2	0.281711	succinate semialdehyde mitochondrial
36090	comp36090_c0_seq3	0.281639	cathepsin b-like cysteine proteinase
23429	comp23429_c0_seq4	0.280581	nop16_caeel ame: full=nucleolar protein 16
19796	comp19796_c0_seq6	0.277682	---NA---
30875	comp30875_c0_seq2	0.277154	v-type proton atpase subunit d
21542	comp21542_c0_seq6	0.277062	transcription factor btf3 homolog 4
16744	comp16744_c0_seq1	0.277042	---NA---
32132	comp32132_c0_seq3	0.274529	6-phosphofructokinase
19704	comp19704_c0_seq1	0.27442	---NA---
34008	comp34008_c0_seq2	0.273	troponin c
32923	comp32923_c0_seq1	0.272651	peroxisomal -trans-enoyl- isomerase
32879	comp32879_c0_seq1	0.271723	proprotein convertase 2
22188	comp22188_c0_seq2	0.27146	proteasome a-type and b-type family protein
28698	comp28698_c0_seq4	0.270524	troponin c
29073	comp29073_c0_seq3	0.270331	galactoside-binding lectin family protein
37749	comp37749_c0_seq1	0.270292	e3 ubiquitin-protein ligase rnf19b isoform 2
28211	comp28211_c0_seq4	0.269721	---NA---
28616	comp28616_c0_seq1	0.268458	calponin homolog ov9m
30227	comp30227_c0_seq8	0.265633	---NA---
23180	comp23180_c0_seq1	0.265501	large subunit ribosomal protein 28
31157	comp31157_c0_seq1	0.261026	laminin subunit alpha-like
21623	comp21623_c0_seq2	0.260353	myosin regulatory light chain 1
26947	comp26947_c0_seq11	0.256481	enolase
26669	comp26669_c0_seq7	0.254814	---NA---
20558	comp20558_c0_seq3	0.254032	eukaryotic translation initiation factor 1a
33484	comp33484_c0_seq28	0.253886	thioredoxin-related transmembrane protein 2 homolog
23637	comp23637_c0_seq1	0.253371	translationally controlled tumor protein
32561	comp32561_c0_seq4	0.252028	hypothetical protein LOAG_18319
18741	comp18741_c0_seq1	0.249235	tag-18 protein
21388	comp21388_c0_seq1	0.249029	translationally controlled tumor protein
26586	comp26586_c1_seq21	0.248274	---NA---
21921	comp21921_c0_seq1	0.24797	large subunit ribosomal protein 27a
34237	comp34237_c0_seq1	0.246664	aspartic protease sp-2
19816	comp19816_c0_seq1	0.246124	nascent polypeptide-associated complex subunit alpha
28940	comp28940_c0_seq28	0.245958	---NA---
24781	comp24781_c0_seq1	0.229356	rpl13 protein isoform 1
20456	comp20456_c0_seq1	0.227349	ribosomal protein s5
19360	comp19360_c0_seq1	0.225553	---NA---
21321	comp21321_c0_seq1	0.222409	nascent polypeptide-associated complex subunit alpha
28362	comp28362_c0_seq6	0.220605	---NA---
35524	comp35524_c0_seq26	-0.61391	phosphatidylinositol 4-kinase
25320	comp25320_c0_seq10	-0.621739	cell division cycle and apoptosis regulator protein 1
37377	comp37377_c0_seq3	-0.64611	phospholipase d
33855	comp33855_c0_seq11	-0.647513	phospholipase c-like 2
37319	comp37319_c0_seq3	-0.655082	kinesin-like protein unc-104
34699	comp34699_c0_seq76	-0.655766	phosphatidylinositol 4-kinase
36688	comp36688_c0_seq10	-0.67198	protein stoned-b
38091	comp38091_c0_seq2	-0.676997	protein isoform b
37009	comp37009_c0_seq1	-0.679973	ring finger-h2 protein
28001	comp28001_c0_seq5	-0.683461	protein elys
36905	comp36905_c0_seq14	-0.689167	sodium calcium exchanger 1
37386	comp37386_c0_seq10	-0.695645	ring finger-h2 protein
36196	comp36196_c0_seq30	-0.702262	ancient conserved domain protein
37236	comp37236_c0_seq4	-0.702861	rna dependent rna polymerase
34808	comp34808_c0_seq2	-0.704004	rab gtpase-activating protein 1
34477	comp34477_c0_seq5	-0.70404	glycyl-trna synthetase
30044	comp30044_c0_seq2	-0.704274	heat shock 70 kda protein 4l-like
32601	comp32601_c0_seq18	-0.706527	sodium calcium exchanger 3 isoform 3
35254	comp35254_c0_seq30	-0.709649	protein kiaa0664 homolog
31507	comp31507_c0_seq31	-0.709975	---NA---
35317	comp35317_c0_seq1	-0.710919	usp6 n-terminal-like protein
37030	comp37030_c0_seq2	-0.712645	zinc finger protein 291
36799	comp36799_c0_seq1	-0.714408	probable cation-transporting atpase in chromosome
25589	comp25589_c0_seq4	-0.717381	---NA---
37604	comp37604_c0_seq7	-0.719743	adenylate cyclase type 9
27132	comp27132_c0_seq27	-0.723042	activin types i and ii receptor domain protein
28746	comp28746_c0_seq1	-0.723963	dna topoisomerase 2-alpha
36162	comp36162_c0_seq8	-0.72471	gex interacting protein 4
36468	comp36468_c0_seq1	-0.72668	myosin heavy chain
34576	comp34576_c0_seq8	-0.729011	cre-ptc-1 protein
25932	comp25932_c0_seq20	-0.729671	---NA---
32932	comp32932_c0_seq16	-0.731183	protein npr- isoform a
23411	comp23411_c0_seq2	-0.734362	kh domain-containing protein
37784	comp37784_c1_seq2	-0.735144	---NA---
31681	comp31681_c0_seq3	-0.735592	---NA---
30969	comp30969_c0_seq2	-0.737635	protein tag- isoform b
22211	comp22211_c0_seq3	-0.738497	proteasome ( macropain) 26s non- 1
36285	comp36285_c0_seq23	-0.740565	protein pgp- isoform b
26032	comp26032_c0_seq32	-0.744916	vesicular acetylcholine transporter unc-17
35841	comp35841_c0_seq3	-0.745539	cre-dlg-1 protein
22303	comp22303_c0_seq8	-0.749971	26s proteasome non-atpase regulatory subunit 1
26215	comp26215_c0_seq34	-0.750808	vesicular acetylcholine transporter unc-17
37977	comp37977_c0_seq2	-0.751961	chromodomain-helicase-dna-binding protein 8 isoform 2
37617	comp37617_c0_seq1	-0.752257	multidrug resistance-associated protein 5 isoform 1
37797	comp37797_c0_seq1	-0.755206	hypothetical protein CAEBREN_11030
33353	comp33353_c0_seq7	-0.758289	zinc c2h2 type family protein
35513	comp35513_c0_seq1	-0.760654	protein transport protein sec24c
29049	comp29049_c0_seq2	-0.76077	syntaxin like
35603	comp35603_c0_seq11	-0.762613	protein jmjc- isoform a
30321	comp30321_c0_seq7	-0.763359	cre-ncx-1 protein
38046	comp38046_c0_seq1	-0.766598	chromodomain-helicase-dna-binding protein 8 isoform 2
33914	comp33914_c0_seq1	-0.767042	cytoplasmic dynein intermediate chain 1
29043	comp29043_c0_seq4	-0.768488	endophilin-a2 isoform 1
36887	comp36887_c0_seq8	-0.771783	probable cation-transporting atpase 13a1
28699	comp28699_c0_seq48	-0.772048	Protein F16C3.1
37679	comp37679_c0_seq2	-0.772227	adenylate cyclase type 9
30589	comp30589_c0_seq8	-0.780595	programmed cell death-involved -like
23007	comp23007_c0_seq3	-0.785969	beta-arrestin 1
35885	comp35885_c0_seq3	-0.786001	innexin family protein
33607	comp33607_c0_seq1	-0.786642	calcium atpase
27119	comp27119_c0_seq1	-0.786957	amyloid a4 extracellular domain containing protein
38108	comp38108_c0_seq1	-0.787658	vab-10a protein
37823	comp37823_c0_seq2	-0.788322	multidrug resistance-associated protein 5 isoform 1
26876	comp26876_c0_seq48	-0.788645	---NA---
37428	comp37428_c1_seq1	-0.788687	protein mig- isoform b
25674	comp25674_c0_seq3	-0.788758	amyloid a4 extracellular domain containing protein
35795	comp35795_c0_seq3	-0.789879	zinc finger rna-binding protein
33748	comp33748_c0_seq18	-0.791497	formin homology 2 domain containing protein
31904	comp31904_c0_seq1	-0.792213	ccr4-not transcription complex subunit 6-like
22906	comp22906_c0_seq11	-0.794321	kh domain containing protein
33681	comp33681_c0_seq2	-0.795513	ancient conserved domain protein
32465	comp32465_c0_seq5	-0.795893	protein isoform b
34548	comp34548_c0_seq4	-0.795997	cre-ptc-1 protein
34463	comp34463_c0_seq42	-0.796183	sodium:neurotransmitter symporter family protein
31844	comp31844_c0_seq10	-0.796672	protein doxa-1
28895	comp28895_c0_seq6	-0.797626	store-operated calcium entry-associated regulatory factor
28181	comp28181_c0_seq8	-0.799269	Protein F16C3.1
25244	comp25244_c0_seq2	-0.799724	atp-binding cassette sub-family f member 2
29655	comp29655_c0_seq6	-0.799966	pre-mrna cleavage complex 2 protein pcf11
34191	comp34191_c0_seq2	-0.800331	eukaryotic translation initiation factor 3 subunit c
30794	comp30794_c0_seq4	-0.800418	protein atgp- isoform a
30601	comp30601_c0_seq29	-0.800815	protein kinase domain containing protein
33801	comp33801_c0_seq14	-0.802273	trypsin family protein
35608	comp35608_c0_seq1	-0.802554	cut domain containing protein
37778	comp37778_c0_seq2	-0.80424	sodium calcium exchanger 1
35228	comp35228_c0_seq3	-0.804496	ste20-like serine threonine-protein kinase-like
36165	comp36165_c0_seq13	-0.805456	kinase domain protein
36947	comp36947_c0_seq6	-0.805765	four domain-type voltage-gated ion channel alpha-1 subunit
33538	comp33538_c0_seq2	-0.806158	protein set-16
29275	comp29275_c0_seq7	-0.806565	cmgc gsk protein kinase
33591	comp33591_c0_seq2	-0.808919	protein ptp- isoform f
29772	comp29772_c0_seq3	-0.809178	protein isoform b
33817	comp33817_c0_seq22	-0.81248	signal transducer and activator of transcription
34919	comp34919_c0_seq3	-0.812914	ring finger and transmembrane domain-containing protein 2-like
35198	comp35198_c0_seq3	-0.814258	daf-18 protein
36872	comp36872_c0_seq51	-0.81465	hypothetical protein Bm1_07015
32528	comp32528_c0_seq2	-0.818687	hypothetical protein WUBG_06876
23184	comp23184_c0_seq2	-0.819192	kh domain containing protein
35204	comp35204_c0_seq2	-0.819428	protein isoform b
32888	comp32888_c0_seq1	-0.821896	eukaryotic translation initiation factor 3 subunit c
33084	comp33084_c0_seq24	-0.822393	fatty acid synthase
36742	comp36742_c0_seq1	-0.823194	nuclear pore complex protein nup155
34177	comp34177_c0_seq4	-0.82691	vacuolar protein sorting 35
28665	comp28665_c0_seq3	-0.826974	golgi phosphoprotein 3-like
37989	comp37989_c0_seq2	-0.827542	protein unc- isoform a
32633	comp32633_c0_seq2	-0.828995	map kinase-activated protein kinase 3-like
28029	comp28029_c0_seq5	-0.83152	histone h3
37342	comp37342_c0_seq5	-0.832946	sodium bicarbonate transporter-like protein 11
33098	comp33098_c0_seq73	-0.834006	sodium:neurotransmitter symporter family protein
37411	comp37411_c0_seq2	-0.835205	e3 ubiquitin-protein ligase ubr5
35053	comp35053_c0_seq2	-0.835492	g protein-coupled receptor kinase 1-like
21778	comp21778_c0_seq7	-0.839557	---NA---
36607	comp36607_c0_seq1	-0.840004	zinc c2h2 type family protein
31194	comp31194_c0_seq2	-0.840149	protein fem-1 homolog cg6966-like
33301	comp33301_c0_seq1	-0.845352	serine threonine-protein phosphatase 2a 55 kda regulatory subunit b delta isoform
32948	comp32948_c0_seq1	-0.847048	cut domain containing protein
32464	comp32464_c0_seq10	-0.847734	protein kinase domain containing protein
34510	comp34510_c0_seq2	-0.847997	kalirin isoform 3
37437	comp37437_c0_seq2	-0.853389	spectrin alpha chain
33206	comp33206_c0_seq1	-0.853571	hypothetical protein CRE_21243
37175	comp37175_c0_seq11	-0.853591	four domain-type voltage-gated ion channel alpha-1 subunit
28126	comp28126_c0_seq4	-0.856003	serine threonine-protein kinase endoribonuclease ire1
36479	comp36479_c0_seq1	-0.856016	fatty acid synthase
24725	comp24725_c0_seq7	-0.856316	endoplasmic reticulum oxidoreductin 1
36226	comp36226_c0_seq3	-0.858405	u2 small nuclear ribonucleoprotein
32982	comp32982_c0_seq4	-0.859373	at-rich interactive domain-containing protein 3a-like
36388	comp36388_c0_seq4	-0.860597	irregular chiasm c-roughest protein
32172	comp32172_c0_seq17	-0.860701	activin types i and ii receptor domain protein
35912	comp35912_c0_seq3	-0.861024	g protein-coupled receptor kinase 1-like
35003	comp35003_c0_seq2	-0.861898	u2 small nuclear ribonucleoprotein
24423	comp24423_c0_seq1	-0.861916	e3 ubiquitin-protein ligase hectd1-like
35931	comp35931_c0_seq29	-0.862605	trehalase family protein
33725	comp33725_c0_seq3	-0.864953	protein frl-1
37315	comp37315_c0_seq2	-0.865849	actin family protein
30466	comp30466_c0_seq11	-0.866889	egf-like domain containing protein
32098	comp32098_c0_seq1	-0.867234	guanine nucleotide-binding protein g subunit alpha-like
36014	comp36014_c0_seq1	-0.868284	protein smp- isoform a
36868	comp36868_c0_seq12	-0.868882	rna-binding protein
34992	comp34992_c0_seq2	-0.869355	protein szt2-like
37566	comp37566_c0_seq7	-0.869991	domon domain-containing protein
36796	comp36796_c0_seq21	-0.871947	---NA---
30712	comp30712_c0_seq80	-0.872503	membrane metallo-endopeptidase-like 1
34408	comp34408_c0_seq1	-0.874754	cre-mca-2 protein
34414	comp34414_c0_seq18	-0.875827	myelin gene regulatory factor-like
31749	comp31749_c0_seq4	-0.876563	transthyretin-like family protein
34439	comp34439_c0_seq6	-0.879058	hexokinase family protein
35816	comp35816_c0_seq3	-0.881138	hypothetical protein WUBG_04089
37061	comp37061_c0_seq1	-0.882358	nuclear pore complex protein nup155 isoform 1
34404	comp34404_c0_seq6	-0.883233	polypeptide n-acetylgalactosaminyltransferase 1
29714	comp29714_c0_seq1	-0.884224	serine threonine-protein phosphatase 2a 55 kda regulatory subunit b delta isoform
37542	comp37542_c0_seq4	-0.887525	protein let- isoform b
36474	comp36474_c0_seq8	-0.887595	zinc finger rna-binding protein
31979	comp31979_c0_seq1	-0.888506	---NA---
29705	comp29705_c0_seq8	-0.888885	annexin b11 isoform a
37268	comp37268_c0_seq4	-0.889006	rna binding protein
26959	comp26959_c0_seq4	-0.890323	protein tsn-1
33124	comp33124_c0_seq2	-0.892597	---NA---
31860	comp31860_c0_seq8	-0.89378	---NA---
32670	comp32670_c0_seq29	-0.894109	nucleoside diphosphate-linked moiety x motif 18
29397	comp29397_c0_seq12	-0.894338	domain-containing protein
33281	comp33281_c0_seq5	-0.8949	zinc finger ccch domain-containing protein 14-like
34145	comp34145_c0_seq1	-0.895742	low quality protein: wd repeat and fyve domain-containing protein 3-like
30107	comp30107_c0_seq6	-0.895924	hypothetical protein WUBG_07593, partial
32389	comp32389_c0_seq27	-0.89666	zinc finger bed domain-containing protein 4-like
36584	comp36584_c0_seq167	-0.901446	stat protein
23955	comp23955_c0_seq6	-0.90182	---NA---
26183	comp26183_c0_seq6	-0.902108	ero1-like protein beta
35853	comp35853_c0_seq14	-0.902703	protein inx- isoform b
34804	comp34804_c0_seq1	-0.903174	adenylate cyclase type 2-like
34466	comp34466_c1_seq1	-0.904088	dual specificity protein phosphatase 14
34602	comp34602_c0_seq3	-0.904994	protein ptp- isoform f
36333	comp36333_c0_seq2	-0.906505	cre-let-765 protein
29855	comp29855_c0_seq22	-0.908334	protein unc- isoform e
36206	comp36206_c0_seq1	-0.908441	clathrin heavy chain 1
37481	comp37481_c0_seq1	-0.910949	cre-bam-2 protein
29838	comp29838_c0_seq4	-0.913075	homeobox protein six3-like
31685	comp31685_c0_seq25	-0.913373	protein nep-2
32819	comp32819_c0_seq4	-0.915434	protein swt-7
35989	comp35989_c0_seq10	-0.915436	paraspeckle component 1
37471	comp37471_c0_seq29	-0.916882	nicotinic acetylcholine receptor alpha subunit
31640	comp31640_c0_seq19	-0.917196	cre-pfn-1 protein
29982	comp29982_c0_seq1	-0.918031	amino acid permease
36476	comp36476_c0_seq1	-0.919123	clathrin heavy chain 1
32747	comp32747_c0_seq21	-0.920371	hypothetical protein LOAG_05845
28355	comp28355_c0_seq317	-0.922087	protein rhy-1
37114	comp37114_c0_seq4	-0.922463	tyrosine-protein phosphatase non-receptor type 14
37165	comp37165_c1_seq35	-0.923634	tk ryk protein kinase
33311	comp33311_c0_seq1	-0.924162	protein oat-1
33932	comp33932_c0_seq4	-0.92493	protein hum- isoform a
37763	comp37763_c0_seq11	-0.926204	nicotinic acetylcholine receptor alpha subunit 63a
34457	comp34457_c0_seq15	-0.927776	myelin gene regulatory factor-like
27549	comp27549_c0_seq3	-0.930436	zinc c2h2 type family protein
35909	comp35909_c0_seq3	-0.93153	protein prmn-1
28765	comp28765_c0_seq37	-0.931731	hypothetical protein LOAG_13281
36608	comp36608_c0_seq4	-0.932836	---NA---
37188	comp37188_c0_seq2	-0.933658	protein let- isoform b
37218	comp37218_c0_seq4	-0.934324	peptidyl-prolyl cis-trans isomerase 1
37651	comp37651_c0_seq9	-0.934347	domon domain-containing protein
36215	comp36215_c0_seq12	-0.934674	domain containing protein
31441	comp31441_c0_seq1	-0.937308	immunoglobulin i-set domain containing protein
36190	comp36190_c0_seq9	-0.941955	dnaj homolog subfamily c member 3-like
35552	comp35552_c0_seq3	-0.943051	nuclear receptor-binding protein
35701	comp35701_c0_seq4	-0.943613	cre-vps-25 protein
29016	comp29016_c0_seq1	-0.943756	annexin b11 isoform a
35669	comp35669_c0_seq3	-0.944118	protein ddx26b-like isoform 1
37803	comp37803_c0_seq1	-0.946651	four domain-type voltage-gated ion channel alpha-1 subunit
36789	comp36789_c0_seq1	-0.946667	protein unc- isoform b
28896	comp28896_c0_seq2	-0.950583	golgi phosphoprotein 3-like
30253	comp30253_c0_seq8	-0.950672	protein best- isoform d
27915	comp27915_c0_seq8	-0.951179	drp-1 protein
32061	comp32061_c0_seq2	-0.952229	protein oat-1
28675	comp28675_c0_seq11	-0.952625	guanine nucleotide-binding protein g subunit alpha-1
36278	comp36278_c0_seq1	-0.952975	hypothetical protein CRE_24890
26090	comp26090_c0_seq38	-0.953576	protein rgs- isoform b
25557	comp25557_c0_seq16	-0.955929	---NA---
30657	comp30657_c1_seq1	-0.95736	immunoglobulin i-set domain containing protein
28707	comp28707_c0_seq2	-0.958034	---NA---
34987	comp34987_c0_seq4	-0.958895	protein shl-1
33520	comp33520_c1_seq3	-0.960351	sodium potassium atpase subunit beta
24165	comp24165_c0_seq1	-0.960442	protein lron-10
29197	comp29197_c0_seq1	-0.960607	domain containing protein
33819	comp33819_c0_seq8	-0.961619	krab-a domain-containing protein
27505	comp27505_c0_seq2	-0.961831	septin-7 isoform 1
31186	comp31186_c0_seq11	-0.962424	leucine-rich repeat neuronal protein 2
33004	comp33004_c0_seq15	-0.963504	dual specificity protein phosphatase 14
37997	comp37997_c0_seq1	-0.96417	protein szt2
37556	comp37556_c0_seq1	-0.964601	probable atp-dependent rna helicase ddx60
31091	comp31091_c0_seq22	-0.96549	insulin gene enhancer protein isl-1
38081	comp38081_c0_seq1	-0.96769	cadherin domain containing protein
25048	comp25048_c0_seq4	-0.969847	eukaryotic translation initiation factor 2 subunit 1-like
36265	comp36265_c0_seq1	-0.970176	mif4g domain containing protein
32848	comp32848_c0_seq5	-0.970854	zinc finger protein pegasus-like
30367	comp30367_c0_seq2	-0.971317	stomatin-like protein 2-like
36979	comp36979_c0_seq25	-0.973273	protein lgc-39
29875	comp29875_c0_seq4	-0.97427	hypothetical tyrosinase-like protein in chromosome
33198	comp33198_c0_seq1	-0.974341	PREDICTED: uncharacterized protein K02A2.6-like
35675	comp35675_c0_seq5	-0.974664	---NA---
36893	comp36893_c1_seq31	-0.977545	ste ste20 paka protein kinase
37966	comp37966_c0_seq4	-0.977563	calcium binding egf domain containing protein
36267	comp36267_c0_seq1	-0.978223	protein smp- isoform a
37650	comp37650_c0_seq19	-0.979775	zinc c2h2 type family protein
37732	comp37732_c0_seq5	-0.979887	probable atp-dependent rna helicase ddx60
37021	comp37021_c0_seq2	-0.980222	---NA---
37850	comp37850_c0_seq16	-0.980992	four domain-type voltage-gated ion channel alpha-1 subunit
34662	comp34662_c0_seq3	-0.981946	---NA---
36152	comp36152_c0_seq3	-0.985993	t-box 20
33474	comp33474_c0_seq40	-0.986128	cre-glb-11 protein
28956	comp28956_c0_seq1	-0.987092	drp-1 protein
35014	comp35014_c0_seq1	-0.987206	trna partial
30209	comp30209_c0_seq2	-0.987311	methyltransferase-like protein 2
37042	comp37042_c0_seq1	-0.987856	excitatory amino acid transporter 2-like
37418	comp37418_c0_seq4	-0.987907	transcriptional repressor scratch 2-like
33214	comp33214_c0_seq6	-0.988191	werner syndrome atp-dependent helicase
30358	comp30358_c0_seq7	-0.98983	variant sh3 domain containing protein
30970	comp30970_c0_seq4	-0.992088	interferon-related developmental regulator 1
36713	comp36713_c0_seq2	-0.992926	tribbles homolog 1-like
36622	comp36622_c0_seq7	-0.995784	hydroxymethylglutaryl reductase
32726	comp32726_c0_seq4	-0.996238	protein cyp-13a11
35531	comp35531_c0_seq1	-0.997355	---NA---
34247	comp34247_c0_seq2	-0.997453	hypothetical protein LOAG_05263
27226	comp27226_c0_seq1	-0.998542	---NA---
36999	comp36999_c0_seq1	-0.998549	vab-10a protein
21187	comp21187_c0_seq1	-1.00105	---NA---
37473	comp37473_c0_seq1	-1.00139	zinc finger protein
35720	comp35720_c0_seq1	-1.00351	---NA---
35926	comp35926_c0_seq8	-1.00615	cre-unc-71 protein
31043	comp31043_c0_seq7	-1.00673	insulin gene enhancer protein isl-1
29494	comp29494_c0_seq4	-1.00721	hypothetical protein WUBG_07593, partial
34019	comp34019_c0_seq2	-1.01118	rna-binding protein
34058	comp34058_c0_seq3	-1.01206	hypothetical protein Bm1_35785
36305	comp36305_c0_seq1	-1.01267	hypothetical protein CRE_24890
24189	comp24189_c0_seq2	-1.01436	---NA---
37894	comp37894_c0_seq1	-1.01485	protein cat-4
34187	comp34187_c0_seq50	-1.01537	methyltransferase-like protein 4-like
34960	comp34960_c0_seq2	-1.02124	plexin a3
34951	comp34951_c0_seq5	-1.02246	---NA---
34803	comp34803_c0_seq5	-1.02272	protein disulfide-isomerase a3
35877	comp35877_c0_seq2	-1.02311	tribbles homolog 1-like
36163	comp36163_c0_seq1	-1.02466	amino acid permease family protein
33615	comp33615_c0_seq5	-1.02479	octopamine receptor
37856	comp37856_c0_seq4	-1.02552	protein plx-2
36358	comp36358_c0_seq3	-1.02975	notch signaling pathway homolog protein 1
27655	comp27655_c0_seq28	-1.03185	gamma-aminobutyric acid receptor subunit beta
36534	comp36534_c0_seq6	-1.032	pas kinase
31151	comp31151_c0_seq2	-1.03569	importin subunit alpha-4
37038	comp37038_c0_seq2	-1.03944	protein szt2
27463	comp27463_c0_seq1	-1.04029	btb poz domain-containing protein 2
33925	comp33925_c1_seq10	-1.04032	---NA---
33223	comp33223_c0_seq1	-1.04052	pao retrotransposon peptidase family protein
38021	comp38021_c0_seq5	-1.04107	mif4g domain containing protein
35861	comp35861_c0_seq13	-1.04131	protein inx- isoform a
34196	comp34196_c0_seq2	-1.0447	protein npr-4
29254	comp29254_c0_seq2	-1.04567	homeobox protein six3-like
30228	comp30228_c0_seq3	-1.0469	cg12262-pa
34164	comp34164_c0_seq15	-1.0472	cgmp-dependent protein kinase 1-like
35113	comp35113_c0_seq9	-1.04975	octopamine receptor
32264	comp32264_c0_seq4	-1.05036	at-rich interactive domain-containing protein 3a-like
34403	comp34403_c0_seq5	-1.05224	protein disulfide-isomerase a3
29317	comp29317_c0_seq11	-1.05291	cg12262-pa
34536	comp34536_c0_seq40	-1.05494	protein nid- isoform b
35716	comp35716_c0_seq14	-1.05528	metabotropic glutamate receptor 5
36339	comp36339_c0_seq1	-1.05533	protein
35842	comp35842_c0_seq7	-1.05805	cre-unc-71 protein
37381	comp37381_c0_seq1	-1.05919	2-oxoglutarate mitochondrial-like
37296	comp37296_c0_seq1	-1.05955	2-oxoglutarate mitochondrial-like
33720	comp33720_c0_seq3	-1.06163	programmed cell death 6-interacting protein
35358	comp35358_c0_seq5	-1.06367	sodium bicarbonate transporter-like protein 11
31890	comp31890_c0_seq13	-1.06467	hypothetical protein CRE_13221
37496	comp37496_c0_seq5	-1.06469	protein nmy-1
37357	comp37357_c0_seq4	-1.0684	zinc c2h2 type family protein
31202	comp31202_c0_seq2	-1.0685	sarcolemmal membrane-associated protein
36064	comp36064_c0_seq3	-1.0699	---NA---
36716	comp36716_c0_seq3	-1.07013	b-box zinc finger family protein
37276	comp37276_c0_seq6	-1.07018	protein nmy-1
34664	comp34664_c0_seq2	-1.0739	disintegrin family protein
35295	comp35295_c0_seq1	-1.0755	amino acid permease family protein
30876	comp30876_c0_seq2	-1.07595	---NA---
25064	comp25064_c0_seq1	-1.07607	gag-pol polyprotein
30147	comp30147_c0_seq1	-1.07644	probable transport protein sec61 alpha subunit
37329	comp37329_c0_seq2	-1.07669	type iv collagen
34428	comp34428_c0_seq22	-1.0775	cgmp-dependent protein kinase 1-like
34042	comp34042_c0_seq4	-1.07876	rho gtpase-activating protein 29
33077	comp33077_c0_seq41	-1.0796	tk ack protein kinase
21379	comp21379_c0_seq2	-1.08057	hypothetical protein CAEBREN_04876
36062	comp36062_c1_seq1	-1.08092	isoform b
32198	comp32198_c0_seq21	-1.08128	isoform a
35866	comp35866_c0_seq1	-1.08217	protein ddx26b-like isoform 1
36121	comp36121_c0_seq8	-1.08252	isoform a
29330	comp29330_c0_seq1	-1.08294	---NA---
32532	comp32532_c0_seq2	-1.08569	phosphate transporter
37382	comp37382_c0_seq2	-1.08682	kinesin heavy chain
36910	comp36910_c0_seq1	-1.08685	protein tanc2-like
30608	comp30608_c1_seq8	-1.08734	serine threonine-protein kinase pim-3
38090	comp38090_c0_seq6	-1.08847	fibronectin type iii domain protein
36001	comp36001_c0_seq63	-1.0897	protein dma-1
34320	comp34320_c0_seq50	-1.09064	tk ack protein kinase
30556	comp30556_c0_seq3	-1.09105	protein unc- isoform f
35166	comp35166_c0_seq1	-1.09235	disintegrin family protein
36640	comp36640_c0_seq2	-1.09362	nedd4-like e3 ubiquitin-protein ligase wwp1
36951	comp36951_c0_seq1	-1.09593	kinesin heavy chain
32147	comp32147_c0_seq5	-1.09782	---NA---
28492	comp28492_c0_seq1	-1.09804	guanine nucleotide-binding protein g subunit alpha
20724	comp20724_c0_seq3	-1.09899	---NA---
24141	comp24141_c0_seq7	-1.09977	---NA---
25549	comp25549_c0_seq2	-1.10106	lactate dehydrogenase a
27450	comp27450_c0_seq2	-1.10354	lactate dehydrogenase a
37605	comp37605_c1_seq2	-1.10371	target of rapamycin
32914	comp32914_c0_seq70	-1.10463	protein gar- isoform c
27627	comp27627_c0_seq27	-1.10575	dihydropyrimidine dehydrogenase
31199	comp31199_c0_seq6	-1.10692	---NA---
37293	comp37293_c0_seq7	-1.10806	protein tanc2-like
37764	comp37764_c0_seq2	-1.11209	cre-lat-1 protein
29025	comp29025_c0_seq10	-1.11217	collagen col-34
31410	comp31410_c0_seq2	-1.11294	protein pitr-5
29507	comp29507_c0_seq33	-1.11472	dihydropyrimidine dehydrogenase
31484	comp31484_c0_seq4	-1.11548	heterogeneous nuclear ribonucleoprotein f
29902	comp29902_c0_seq2	-1.11828	gonadotropin-releasing hormone receptor 2
32417	comp32417_c0_seq1	-1.12315	---NA---
33797	comp33797_c0_seq4	-1.12408	cre-sel-7 protein
37666	comp37666_c0_seq2	-1.12431	map-kinase activating death isoform cra_d
28642	comp28642_c0_seq1	-1.12478	pan domain containing protein
35975	comp35975_c0_seq1	-1.12611	---NA---
30666	comp30666_c0_seq1	-1.12799	leucine-rich repeat neuronal protein 2
30066	comp30066_c0_seq11	-1.12943	serine threonine-protein kinase pim-3
33069	comp33069_c0_seq1	-1.13089	homeobox protein meis2
30461	comp30461_c0_seq1	-1.13156	---NA---
23205	comp23205_c0_seq2	-1.13425	---NA---
34005	comp34005_c0_seq4	-1.13465	serotonin receptor
36718	comp36718_c0_seq5	-1.13555	hypothetical tyrosinase-like protein in chromosome
29388	comp29388_c0_seq2	-1.1358	innexin unc-7
33115	comp33115_c0_seq24	-1.13845	hypothetical protein CAEBREN_11782
30223	comp30223_c0_seq6	-1.13992	protein nas- isoform a
36902	comp36902_c0_seq2	-1.14009	protein isoform b
32287	comp32287_c0_seq2	-1.1403	protein best- isoform d
36854	comp36854_c0_seq10	-1.14112	cre-plx-2 protein
27009	comp27009_c0_seq1	-1.14274	mesencephalic astrocyte-derived neurotrophic factor
32319	comp32319_c0_seq26	-1.14287	g-protein-linked acetylcholine receptor protein 2
38043	comp38043_c0_seq1	-1.14329	protein cdh-1
26766	comp26766_c0_seq2	-1.1445	heterogeneous nuclear ribonucleoprotein f
37799	comp37799_c0_seq1	-1.14684	cre-lat-1 protein
33372	comp33372_c0_seq1	-1.14703	protein del- isoform a
22945	comp22945_c0_seq5	-1.14898	ef hand family protein
27298	comp27298_c0_seq10	-1.14929	zinc c2h2 type family protein
28386	comp28386_c0_seq3	-1.15001	small heat shock protein
34907	comp34907_c0_seq1	-1.15049	hypothetical protein CAEBREN_06262
23125	comp23125_c0_seq3	-1.15425	platelet-activating factor acetylhydrolase ib subunit alpha
37956	comp37956_c0_seq1	-1.15563	die-1
23414	comp23414_c0_seq5	-1.15613	small heat shock protein
33385	comp33385_c1_seq2	-1.1601	pas kinase
24487	comp24487_c0_seq282	-1.16065	---NA---
25696	comp25696_c0_seq1	-1.16559	---NA---
25278	comp25278_c0_seq3	-1.16799	17beta-hydroxysteroid dehydrogenase
34514	comp34514_c0_seq2	-1.17154	hypothetical protein CAEBREN_06262
26409	comp26409_c0_seq2	-1.17247	protein sox- isoform a
24810	comp24810_c0_seq1	-1.1745	cre-ugt-62 protein
29961	comp29961_c0_seq4	-1.17455	hypothetical tyrosinase-like protein in chromosome
30097	comp30097_c0_seq1	-1.17597	hypothetical tyrosinase-like protein in chromosome
34840	comp34840_c0_seq16	-1.17876	protein isoform b
30807	comp30807_c0_seq2	-1.18234	probable transport protein sec61 alpha subunit
29520	comp29520_c0_seq2	-1.18377	---NA---
23265	comp23265_c0_seq2	-1.18381	---NA---
35754	comp35754_c0_seq1	-1.18536	protein prmn-1
35917	comp35917_c0_seq1	-1.18589	protein emb- isoform a
32699	comp32699_c0_seq2	-1.18632	protein del- isoform a
38028	comp38028_c0_seq1	-1.19603	cre-cdh-1 protein
30739	comp30739_c0_seq1	-1.19619	sand domain-containing protein
34780	comp34780_c0_seq3	-1.19696	---NA---
21352	comp21352_c0_seq5	-1.19711	---NA---
30658	comp30658_c0_seq3	-1.19912	---NA---
31181	comp31181_c0_seq1	-1.20056	cre-ugt-62 protein
37070	comp37070_c0_seq2	-1.20059	protein frpr-14
27482	comp27482_c0_seq2	-1.20071	---NA---
36632	comp36632_c0_seq4	-1.20481	a2 collagen
34124	comp34124_c0_seq3	-1.20536	cre-sel-7 protein
35539	comp35539_c0_seq9	-1.20557	hydroxymethylglutaryl reductase
24444	comp24444_c0_seq1	-1.20716	hypothetical tyrosinase-like protein in chromosome
29290	comp29290_c0_seq1	-1.20981	---NA---
24018	comp24018_c0_seq1	-1.21031	---NA---
36691	comp36691_c0_seq1	-1.21179	nedd4-like e3 ubiquitin-protein ligase wwp1
34679	comp34679_c0_seq2	-1.21569	excitatory amino acid transporter 2-like
33874	comp33874_c0_seq2	-1.21628	rho gtpase-activating protein 29
35977	comp35977_c0_seq71	-1.2171	protein dma-1
32844	comp32844_c0_seq2	-1.2202	protein cgr-1
36224	comp36224_c0_seq2	-1.22054	collagen alpha-1 chain
28654	comp28654_c0_seq1	-1.22088	cre-aldo-2 protein
32189	comp32189_c0_seq1	-1.22239	protein dmsr-2
25241	comp25241_c0_seq8	-1.22432	---NA---
31730	comp31730_c0_seq4	-1.22477	---NA---
25630	comp25630_c0_seq1	-1.2277	spectrin alpha chain
21678	comp21678_c0_seq1	-1.22826	---NA---
34658	comp34658_c0_seq7	-1.22827	cre-kal-1 protein
37441	comp37441_c0_seq4	-1.22982	hypothetical protein CAEBREN_20726
29745	comp29745_c0_seq3	-1.22997	---NA---
35856	comp35856_c0_seq1	-1.23086	let- partial
30509	comp30509_c0_seq6	-1.23156	---NA---
37602	comp37602_c1_seq3	-1.23509	zinc finger protein
22167	comp22167_c0_seq1	-1.23686	---NA---
32456	comp32456_c0_seq9	-1.23749	domain protein
37043	comp37043_c0_seq1	-1.24047	protein unc- isoform e
28409	comp28409_c1_seq12	-1.24261	---NA---
34937	comp34937_c0_seq2	-1.24263	twinfilin-like isoform 1
37528	comp37528_c0_seq4	-1.24548	secretin receptor
35623	comp35623_c0_seq2	-1.24548	cre-nex-2 protein
36665	comp36665_c0_seq7	-1.24659	glutamine synthetase
37362	comp37362_c0_seq14	-1.24678	zinc finger
18978	comp18978_c0_seq1	-1.2504	---NA---
26746	comp26746_c0_seq5	-1.2506	paraspeckle component 1
21989	comp21989_c0_seq1	-1.2513	---NA---
37563	comp37563_c0_seq1	-1.25234	secretin receptor
28888	comp28888_c0_seq5	-1.25329	---NA---
26513	comp26513_c0_seq1	-1.25534	annexin a13
26540	comp26540_c0_seq4	-1.25676	protein
30033	comp30033_c0_seq1	-1.25713	---NA---
30690	comp30690_c0_seq4	-1.25798	protein lgc-30
29372	comp29372_c0_seq5	-1.26017	---NA---
34076	comp34076_c0_seq41	-1.26273	domain protein
38050	comp38050_c0_seq8	-1.26392	cadherin domain containing protein
35176	comp35176_c0_seq2	-1.26534	heterotrimeric g protein alpha subunit
35636	comp35636_c1_seq6	-1.26679	rna recognition
34705	comp34705_c0_seq37	-1.26849	tk ryk protein kinase
25845	comp25845_c0_seq4	-1.26882	partial
32195	comp32195_c0_seq1	-1.2693	protein dmsr-2
34886	comp34886_c0_seq3	-1.27709	protein kpc- isoform a
36442	comp36442_c0_seq6	-1.27742	---NA---
33823	comp33823_c0_seq9	-1.27814	---NA---
36514	comp36514_c0_seq2	-1.27856	protein-tyrosine phosphatase
37677	comp37677_c0_seq2	-1.27872	leucine-rich repeat-containing protein 1
29514	comp29514_c0_seq2	-1.28035	mef2c protein
31968	comp31968_c0_seq2	-1.28345	fatty-acid amide hydrolase 2-like
33154	comp33154_c0_seq1	-1.28458	glutamine synthetase
27053	comp27053_c0_seq12	-1.28504	cre-srt-24 protein
37292	comp37292_c0_seq1	-1.28904	hypothetical protein CAEBREN_17054
19000	comp19000_c0_seq3	-1.28999	hypothetical protein CAEBREN_04876
21676	comp21676_c0_seq1	-1.29006	---NA---
23347	comp23347_c0_seq1	-1.2913	ef hand family protein
37179	comp37179_c0_seq1	-1.29373	hypothetical protein CAEBREN_20726
34556	comp34556_c0_seq8	-1.29428	carnitine o-palmitoyltransferase liver isoform-like
31610	comp31610_c0_seq1	-1.29566	subfamily member 3
35321	comp35321_c0_seq1	-1.29684	leucine rich repeat family protein
32145	comp32145_c0_seq9	-1.29934	cre-sol-1 protein
32975	comp32975_c1_seq4	-1.30004	alr-1
35538	comp35538_c0_seq2	-1.30185	cre-kpc-1 protein
30112	comp30112_c0_seq1	-1.30201	---NA---
30157	comp30157_c0_seq2	-1.30273	programmed cell death 6-interacting protein
31427	comp31427_c0_seq1	-1.30391	---NA---
23804	comp23804_c0_seq2	-1.30506	---NA---
31672	comp31672_c0_seq1	-1.30919	high-affinity choline transporter 1
33131	comp33131_c0_seq2	-1.31025	twinfilin-like isoform 1
37311	comp37311_c0_seq3	-1.31027	---NA---
37131	comp37131_c1_seq10	-1.31104	zinc finger
29647	comp29647_c0_seq11	-1.31435	transmembrane amino acid transporter
37822	comp37822_c0_seq4	-1.31571	transmembrane cell adhesion receptor mua-3
31833	comp31833_c0_seq11	-1.31868	peripheral plasma membrane protein cask-like isoform 1
34842	comp34842_c0_seq1	-1.31879	map-kinase activating death isoform cra_d
24627	comp24627_c0_seq3	-1.32193	protein isoform a
26677	comp26677_c0_seq1	-1.32475	lipase family protein
28312	comp28312_c0_seq8	-1.3254	---NA---
22017	comp22017_c0_seq3	-1.32577	fkbp-type peptidyl-prolyl cis-trans isomerase- -30
34154	comp34154_c0_seq3	-1.32716	gonadotropin-releasing hormone receptor 2
34063	comp34063_c0_seq3	-1.33022	---NA---
34854	comp34854_c0_seq2	-1.33121	protein sprint-like
36832	comp36832_c0_seq3	-1.33269	long-chain-fatty-acid-- ligase 1
22674	comp22674_c0_seq3	-1.33529	---NA---
35892	comp35892_c0_seq2	-1.33529	g-protein coupled
27264	comp27264_c0_seq1	-1.33608	---NA---
35133	comp35133_c0_seq23	-1.33653	protein isoform b
32373	comp32373_c0_seq1	-1.33949	---NA---
38037	comp38037_c0_seq2	-1.345	cadherin domain containing protein
25780	comp25780_c0_seq2	-1.34568	hypothetical protein WUBG_08424, partial
20860	comp20860_c0_seq1	-1.3463	---NA---
25777	comp25777_c0_seq2	-1.34742	---NA---
35070	comp35070_c0_seq2	-1.35147	---NA---
31955	comp31955_c0_seq9	-1.35364	protein
37877	comp37877_c0_seq2	-1.35392	transmembrane cell adhesion receptor mua-3
35614	comp35614_c0_seq1	-1.35614	hypothetical tyrosinase-like protein in chromosome
32608	comp32608_c0_seq3	-1.35892	fatty-acid amide hydrolase 2
35966	comp35966_c0_seq1	-1.36029	cre-tag-275 protein
26548	comp26548_c0_seq7	-1.36257	---NA---
35786	comp35786_c0_seq3	-1.36583	collagen col-34
37108	comp37108_c0_seq3	-1.36757	long-chain-fatty-acid-- ligase 1
26478	comp26478_c0_seq7	-1.36773	Protein T05H10.8
26566	comp26566_c0_seq1	-1.36856	nadph--cytochrome p450 reductase
30805	comp30805_c0_seq4	-1.36986	---NA---
35968	comp35968_c1_seq3	-1.37273	arrestin domain-containing protein
28469	comp28469_c0_seq6	-1.37851	transmembrane amino acid transporter
31060	comp31060_c0_seq1	-1.3848	---NA---
34905	comp34905_c0_seq2	-1.38486	nuclear receptor nhr-88
21303	comp21303_c0_seq1	-1.38502	---NA---
30845	comp30845_c0_seq1	-1.38651	---NA---
29019	comp29019_c0_seq2	-1.38915	hypothetical protein WUBG_08424, partial
23986	comp23986_c0_seq1	-1.39188	17beta-hydroxysteroid dehydrogenase
33307	comp33307_c0_seq1	-1.39243	otu domain-containing protein 7b
24916	comp24916_c0_seq1	-1.39351	nadph--cytochrome p450 reductase
36104	comp36104_c0_seq16	-1.3995	protein erm- isoform a
32410	comp32410_c0_seq2	-1.39986	---NA---
35434	comp35434_c0_seq3	-1.40026	protein-tyrosine phosphatase
32796	comp32796_c0_seq2	-1.40118	---NA---
33388	comp33388_c0_seq1	-1.40267	otu domain-containing protein 7b
27835	comp27835_c0_seq2	-1.40439	---NA---
26948	comp26948_c0_seq16	-1.40484	---NA---
25321	comp25321_c0_seq8	-1.40738	protein isoform a
35411	comp35411_c0_seq10	-1.40945	multiple epidermal growth factor-like domains protein 11-like
30543	comp30543_c0_seq3	-1.41235	protein lec- isoform a
22865	comp22865_c0_seq1	-1.41369	---NA---
24236	comp24236_c0_seq1	-1.41504	hypothetical tyrosinase-like protein in chromosome
32113	comp32113_c0_seq2	-1.41684	protein cyp-29a4
33616	comp33616_c0_seq4	-1.41743	innexin unc-7
19263	comp19263_c0_seq1	-1.41802	---NA---
34980	comp34980_c0_seq4	-1.41808	multiple epidermal growth factor-like domains protein 11-like
37366	comp37366_c1_seq4	-1.41879	die-1
34508	comp34508_c0_seq5	-1.42127	protein aat- isoform b
26621	comp26621_c0_seq4	-1.42253	---NA---
28400	comp28400_c0_seq1	-1.42511	---NA---
36678	comp36678_c0_seq15	-1.42545	protein isoform a
35918	comp35918_c0_seq2	-1.4284	protein kpc- isoform a
37321	comp37321_c0_seq9	-1.42919	cre-pqn-89 protein
33168	comp33168_c1_seq1	-1.42969	nuclear receptor nhr-88
35135	comp35135_c0_seq1	-1.43296	protein srap- isoform a
32210	comp32210_c0_seq1	-1.43351	---NA---
28872	comp28872_c0_seq13	-1.43606	---NA---
32648	comp32648_c0_seq2	-1.43648	beta- -endoglucanase
33857	comp33857_c0_seq9	-1.44107	Protein Y38F1A.8
[truncated: 251 more rows]
