# Supplementary material for: Analysis of survival and hatching transcriptomes from potato cyst nematodes, Globodera rostochiensis and G. pallida
Source: Sci Rep. 2017 Jun 20;7:3882. doi: 10.1038/s41598-017-03871-x (PMC5478601; doi:10.1038/s41598-017-03871-x)
Supplement: Supplementary file 5 — Table S5 [file 41598_2017_3871_MOESM5_ESM.xls]

## Sheet: DEGs Gpal Augustus
	Water-Dry					Water-5h					Water-24h					Water-48h
#	contig	log2FoldChange	blast		#	contig	log2FoldChange	blast		#	contig	log2FoldChange	blast		#	contig	log2FoldChange	blast
11847	GPLIN_001184700	1.7679	---NA---		10935	GPLIN_001093500	0.714754	galactoside-binding lectin family protein		4349	GPLIN_000434900	0.502966	kh domain containing protein		6375	GPLIN_000637500	0.821323	recepotor type guanyly cyclase
8796	GPLIN_000879600	1.7287	---NA---		8878	GPLIN_000887800	0.536512	heat shock protein 90		13237	GPLIN_001323700	-0.447288	---NA---		12265	GPLIN_001226500	0.810791	recepotor type guanyly cyclase
12341	GPLIN_001234100	1.62835	alpha beta hydrolase fold protein		4589	GPLIN_000458900	-0.468182	a-macroglobulin complement component family protein		10261	GPLIN_001026100	-0.474092	carnitine o-palmitoyltransferase liver isoform-like isoform 1		10935	GPLIN_001093500	0.805404	galactoside-binding lectin family protein
7170	GPLIN_000717000	1.51598	dorsal gland cell-specific expression protein		7517	GPLIN_000751700	-0.550546	protein ctg- isoform a		13834	GPLIN_001383400	-0.49002	phosphoenolpyruvate carboxykinase		11821	GPLIN_001182100	0.547459	ubiquitin-activating enzyme e1
9363	GPLIN_000936300	1.45483	glutathione synthetase-like		6497	GPLIN_000649700	-0.559707	epoxide hydrolase 1		923	GPLIN_000092300	-0.519393	ammonium transporter		4349	GPLIN_000434900	0.521274	kh domain containing protein
12818	GPLIN_001281800	1.44802	n-myc downstream regulated		9525	GPLIN_000952500	-0.577309	delta-1-pyrroline-5-carboxylate synthase-like		6497	GPLIN_000649700	-0.527889	epoxide hydrolase 1		12769	GPLIN_001276900	-0.402377	daf-16
11530	GPLIN_001153000	1.39525	glutathione peroxidase		9662	GPLIN_000966200	-0.586395	matrixin family protein		5483	GPLIN_000548300	-0.536492	protein mdt- isoform b		8155	GPLIN_000815500	-0.481101	---NA---
5985	GPLIN_000598500	1.38321	protein ttr-54		3402	GPLIN_000340200	-0.603013	lysosomal protective		7804	GPLIN_000780400	-0.553638	hypothetical protein CRE_21243		14709	GPLIN_001470900	-0.497276	myosin heavy chain
3607	GPLIN_000360700	1.38117	fork head domain-containing protein		2751	GPLIN_000275100	-0.635728	protein lec- isoform b		7061	GPLIN_000706100	-0.555305	udp-galactose transporter family protein		11672	GPLIN_001167200	-0.50111	---NA---
10179	GPLIN_001017900	1.31427	ubiquitin-conjugating enzyme e2 g1		38	GPLIN_000003800	-0.640647	protein acs-5		9662	GPLIN_000966200	-0.612819	matrixin family protein		2509	GPLIN_000250900	-0.513152	vinculin-like isoform 2
8285	GPLIN_000828500	1.309	---NA---		7805	GPLIN_000780500	-0.657587	trans- -dihydrobenzene- -diol dehydrogenase		9621	GPLIN_000962100	-0.621312	---NA---		9834	GPLIN_000983400	-0.516091	dihydropteridine reductase
363	GPLIN_000036300	1.30807	---NA---		1594	GPLIN_000159400	-0.666725	intermediate filament protein		7517	GPLIN_000751700	-0.662761	protein ctg- isoform a		841	GPLIN_000084100	-0.523098	g patch domain and kow motifs-containing protein
12109	GPLIN_001210900	1.29874	---NA---		9621	GPLIN_000962100	-0.676314	---NA---		13922	GPLIN_001392200	-0.687664	protein isoform b		4279	GPLIN_000427900	-0.558097	long-chain-fatty-acid-- ligase 1
8764	GPLIN_000876400	1.29852	---NA---		6231	GPLIN_000623100	-0.697812	phenylalanine hydroxylase		9525	GPLIN_000952500	-0.697285	delta-1-pyrroline-5-carboxylate synthase-like		923	GPLIN_000092300	-0.562286	ammonium transporter
2742	GPLIN_000274200	1.28634	---NA---		7061	GPLIN_000706100	-0.727862	udp-galactose transporter family protein		38	GPLIN_000003800	-0.699154	protein acs-5		400	GPLIN_000040000	-0.56937	myosin tail family protein
2767	GPLIN_000276700	1.28578	trna-dihydrouridine synthase		7807	GPLIN_000780700	-0.728655	chloride channel protein		1387	GPLIN_000138700	-0.710375	protein - caenorhabditis elegans		10027	GPLIN_001002700	-0.583274	btb poz domain-containing protein 2
4461	GPLIN_000446100	1.27889	baculoviral iap repeat-containing		13922	GPLIN_001392200	-0.783954	protein isoform b		1594	GPLIN_000159400	-0.715148	intermediate filament protein		12372	GPLIN_001237200	-0.589399	matrixin family protein
1381	GPLIN_000138100	1.26803	protein mvb-12		1716	GPLIN_000171600	-0.790723	annexin b11 isoform a		3402	GPLIN_000340200	-0.72487	lysosomal protective		2021	GPLIN_000202100	-0.593889	protein srap- isoform a
1377	GPLIN_000137700	1.26012	cdp-alcohol phosphatidyltransferase		6678	GPLIN_000667800	-0.822484	protein isoform a		5433	GPLIN_000543300	-0.744946	zinc finger ccch type domain containing protein		7843	GPLIN_000784300	-0.599813	fatty-acid amide hydrolase 2-like
6032	GPLIN_000603200	1.25872	probable nadh dehydrogenase 1 alpha subcomplex subunit 12		1592	GPLIN_000159200	-0.841207	hypothetical kda protein in chromosome		2751	GPLIN_000275100	-0.764174	protein lec- isoform b		6497	GPLIN_000649700	-0.602875	epoxide hydrolase 1
2137	GPLIN_000213700	1.25001	hypothetical protein WUBG_09496		14021	GPLIN_001402100	-1.07316	tm2 domain-containing protein almondex-like		7807	GPLIN_000780700	-0.767816	chloride channel protein		2829	GPLIN_000282900	-0.60776	cre-nhr-92 protein
4225	GPLIN_000422500	1.24545	molybdenum cofactor synthesis 3		12942	GPLIN_001294200	-1.12903	adipocyte plasma membrane-associated protein		1501	GPLIN_000150100	-0.768446	a chain crystal structure of h2o2 treated -sod		14345	GPLIN_001434500	-0.621012	cytoplasmic intermediate filament protein
15267	GPLIN_001526700	1.24038	rna-binding protein lin-28		6724	GPLIN_000672400	-1.1422	peroxiredoxin 1 variant 2		7843	GPLIN_000784300	-0.804245	fatty-acid amide hydrolase 2-like		9662	GPLIN_000966200	-0.626018	matrixin family protein
4224	GPLIN_000422400	1.2355	adenylyltransferase and sulfurtransferase mocs3-like		13400	GPLIN_001340000	-1.15074	---NA---		1716	GPLIN_000171600	-0.829813	annexin b11 isoform a		8969	GPLIN_000896900	-0.628393	---NA---
13400	GPLIN_001340000	1.22536	---NA---		6723	GPLIN_000672300	-1.45006	peroxiredoxin 1 variant 2		7805	GPLIN_000780500	-0.885116	trans- -dihydrobenzene- -diol dehydrogenase		6875	GPLIN_000687500	-0.648745	protein erm- isoform a
4129	GPLIN_000412900	1.22196	zinc knuckle family protein		4753	GPLIN_000475300	-1.69267	alcohol dehydrogenase class-3		6678	GPLIN_000667800	-0.892554	protein isoform a		566	GPLIN_000056600	-0.649668	cre-cyp-13a8 protein
5503	GPLIN_000550300	1.2122	protein mrpl-19							4190	GPLIN_000419000	-1.01883	phosphatidylethanolamine-binding protein		4784	GPLIN_000478400	-0.650901	Protein C48E7.1
14583	GPLIN_001458300	1.21098	adp-specific phosphofructokinase glucokinase conserved region family protein							1592	GPLIN_000159200	-1.18906	hypothetical kda protein in chromosome		1594	GPLIN_000159400	-0.657612	intermediate filament protein
15879	GPLIN_001587900	1.20794	hypothetical kda protein in chromosome							12942	GPLIN_001294200	-1.22573	adipocyte plasma membrane-associated protein		5062	GPLIN_000506200	-0.657907	atp-binding cassette sub-family f member 1-like
8841	GPLIN_000884100	1.20522	alkyldihydroxyacetonephosphate peroxisomal							6724	GPLIN_000672400	-1.29049	peroxiredoxin 1 variant 2		907	GPLIN_000090700	-0.659789	major facilitator superfamily protein
9413	GPLIN_000941300	1.19861	exosome complex exonuclease rrp46							6723	GPLIN_000672300	-1.59549	peroxiredoxin 1 variant 2		9525	GPLIN_000952500	-0.662489	delta-1-pyrroline-5-carboxylate synthase-like
3469	GPLIN_000346900	1.19801	---NA---							13400	GPLIN_001340000	-1.74619	---NA---		38	GPLIN_000003800	-0.66331	protein acs-5
5637	GPLIN_000563700	1.18982	bhlhzip transcription factor max bigmax							4753	GPLIN_000475300	-1.87687	alcohol dehydrogenase class-3		4647	GPLIN_000464700	-0.666724	rna recognition
10081	GPLIN_001008100	1.18141	rna-binding protein lin-28												8878	GPLIN_000887800	-0.677273	heat shock protein 90
10847	GPLIN_001084700	1.17994	tfiih basal transcription factor complex helicase xpb subunit												4999	GPLIN_000499900	-0.67961	af273731_1hypothetical esophageal gland cell secretory protein 4
11180	GPLIN_001118000	1.17003	---NA---												46	GPLIN_000004600	-0.687599	excitatory amino acid transporter
47	GPLIN_000004700	1.16753	ras family protein												9953	GPLIN_000995300	-0.690195	protein lin- isoform a
1717	GPLIN_000171700	1.15627	---NA---												5668	GPLIN_000566800	-0.690759	mitogen-activated protein kinase kinase kinase mlt-like
1689	GPLIN_000168900	1.14463	protein nhr- isoform a												3402	GPLIN_000340200	-0.694932	lysosomal protective
3648	GPLIN_000364800	1.13878	pih1 domain-containing protein 1												4224	GPLIN_000422400	-0.707492	adenylyltransferase and sulfurtransferase mocs3-like
7807	GPLIN_000780700	1.12673	chloride channel protein												9190	GPLIN_000919000	-0.707584	nadph--cytochrome p450 reductase
11140	GPLIN_001114000	1.12648	protein isoform a												14019	GPLIN_001401900	-0.710104	protein dhs-12
5424	GPLIN_000542400	1.12071	---NA---												10504	GPLIN_001050400	-0.711637	troponin skeletal muscle-like
4190	GPLIN_000419000	1.11838	phosphatidylethanolamine-binding protein												13521	GPLIN_001352100	-0.723936	protein nas- isoform a
7906	GPLIN_000790600	1.1024	---NA---												7902	GPLIN_000790200	-0.729307	methylthioribulose-1-phosphate dehydratase
15022	GPLIN_001502200	1.1022	protein col-125												9541	GPLIN_000954100	-0.751267	hypothetical kda protein in chromosome
6994	GPLIN_000699400	1.08382	cre-srf-3 protein												9120	GPLIN_000912000	-0.766645	protein ugt-65
8147	GPLIN_000814700	1.07741	zinc metallopeptidase												2751	GPLIN_000275100	-0.769886	protein lec- isoform b
2862	GPLIN_000286200	1.07718	u3 small nucleolar ribonucleoprotein protein imp3												7807	GPLIN_000780700	-0.782478	chloride channel protein
910	GPLIN_000091000	1.07314	---NA---												6531	GPLIN_000653100	-0.792365	protein lec- isoform a
10078	GPLIN_001007800	1.07309	---NA---												10261	GPLIN_001026100	-0.797912	carnitine o-palmitoyltransferase liver isoform-like isoform 1
10147	GPLIN_001014700	1.07191	Protein C15B12.4												1133	GPLIN_000113300	-0.817862	cre-gei-15 protein
1275	GPLIN_000127500	1.07168	mitochondrial fission 1 protein												13203	GPLIN_001320300	-0.823815	islet cell autoantigen 1
3096	GPLIN_000309600	1.0684	o-glycosyl hydrolase family 30 protein												7026	GPLIN_000702600	-0.826202	---NA---
14818	GPLIN_001481800	1.06621	---NA---												3624	GPLIN_000362400	-0.829264	ribosomal protein s6 kinase alpha-5
11565	GPLIN_001156500	1.06606	mitochondrial cytochrome c oxidase subunit 5b isoform 1												7468	GPLIN_000746800	-0.832551	btb poz domain-containing protein 2
1092	GPLIN_000109200	1.0648	thiazole biosynthetic enzyme												11066	GPLIN_001106600	-0.83471	amop domain-containing protein
8652	GPLIN_000865200	1.06359	innexin unc-7												13237	GPLIN_001323700	-0.843337	---NA---
4132	GPLIN_000413200	1.06043	mannose-6-phosphate isomerase												2466	GPLIN_000246600	-0.844723	heat shock protein 70
14113	GPLIN_001411300	1.0586	---NA---												13233	GPLIN_001323300	-0.847586	rbp-1 protein
11296	GPLIN_001129600	1.04601	3-ketodihydrosphingosine reductase												14861	GPLIN_001486100	-0.848591	nematode cuticle collagen n-terminal domain containing protein
3999	GPLIN_000399900	1.04021	cuticular collagen												3872	GPLIN_000387200	-0.858372	4-hydroxyphenylpyruvate dioxygenase-like
6414	GPLIN_000641400	1.03849	---NA---												974	GPLIN_000097400	-0.893169	protein tyr-6
1692	GPLIN_000169200	1.03767	---NA---												12830	GPLIN_001283000	-0.900239	methylthioribulose-1-phosphate dehydratase
5925	GPLIN_000592500	1.03572	---NA---												800	GPLIN_000080000	-0.908293	heat shock protein 70
4999	GPLIN_000499900	1.03136	af273731_1hypothetical esophageal gland cell secretory protein 4												13922	GPLIN_001392200	-0.925432	protein isoform b
4229	GPLIN_000422900	1.02278	---NA---												10467	GPLIN_001046700	-0.935517	protein isoform b
13140	GPLIN_001314000	1.02263	39s ribosomal protein mitochondrial												3747	GPLIN_000374700	-0.93841	---NA---
628	GPLIN_000062800	1.01991	---NA---												7805	GPLIN_000780500	-0.945648	trans- -dihydrobenzene- -diol dehydrogenase
1617	GPLIN_000161700	1.01413	leucine-zipper-containing transcription factor lzf												5433	GPLIN_000543300	-0.953382	zinc finger ccch type domain containing protein
2914	GPLIN_000291400	1.00901	augmenter of liver regeneration												5431	GPLIN_000543100	-0.97137	L-plastin
9532	GPLIN_000953200	1.0068	cytosolic 10-formyltetrahydrofolate dehydrogenase												1387	GPLIN_000138700	-0.975596	protein - caenorhabditis elegans
9919	GPLIN_000991900	1.00671	dna-directed rna polymerases and iii subunit rpabc3												7517	GPLIN_000751700	-1.02552	protein ctg- isoform a
14799	GPLIN_001479900	1.00571	---NA---												1716	GPLIN_000171600	-1.0267	annexin b11 isoform a
218	GPLIN_000021800	1.00471	hd domain-containing protein 2-like												9621	GPLIN_000962100	-1.02984	---NA---
483	GPLIN_000048300	1.00273	patched family protein												8069	GPLIN_000806900	-1.05554	cuticular collagen
12757	GPLIN_001275700	1.00027	protein nuaf- isoform a												7804	GPLIN_000780400	-1.05799	hypothetical protein CRE_21243
2769	GPLIN_000276900	0.999123	isovaleryl coenzyme a dehydrogenase												1668	GPLIN_000166800	-1.07982	ddhd domain containing 1
4644	GPLIN_000464400	0.997148	dynactin subunit 6-like												1501	GPLIN_000150100	-1.08617	a chain crystal structure of h2o2 treated -sod
1501	GPLIN_000150100	0.996558	a chain crystal structure of h2o2 treated -sod												2148	GPLIN_000214800	-1.08932	hsp20 alpha crystallin family protein
780	GPLIN_000078000	0.993931	---NA---												9526	GPLIN_000952600	-1.10621	serine threonine-protein phosphatase 2a 56 kda regulatory subunit epsilon isoform
10229	GPLIN_001022900	0.991237	protein stn- isoform a												5432	GPLIN_000543200	-1.11703	protein plst-1
3786	GPLIN_000378600	0.990136	hypothetical protein LOAG_06154												5872	GPLIN_000587200	-1.12684	---NA---
9238	GPLIN_000923800	0.988754	---NA---												5991	GPLIN_000599100	-1.15743	expansin partial
15423	GPLIN_001542300	0.985967	cre-nex-2 protein												3842	GPLIN_000384200	-1.17907	protein col-155
8599	GPLIN_000859900	0.985467	dorsal gland cell-specific expression protein												1650	GPLIN_000165000	-1.19898	isoform b
11466	GPLIN_001146600	0.982941	#NAME?												12942	GPLIN_001294200	-1.21144	adipocyte plasma membrane-associated protein
7031	GPLIN_000703100	0.981313	adp atp translocase												5741	GPLIN_000574100	-1.29407	protein dmd- isoform a
15418	GPLIN_001541800	0.972863	u6 snrna-associated sm-like protein lsm4-like												6231	GPLIN_000623100	-1.31728	phenylalanine hydroxylase
4837	GPLIN_000483700	0.971355	mps one binder kinase activator-like 3												6724	GPLIN_000672400	-1.33495	peroxiredoxin 1 variant 2
3546	GPLIN_000354600	0.960375	nitrogen fixation protein nifu												1592	GPLIN_000159200	-1.34973	hypothetical kda protein in chromosome
12350	GPLIN_001235000	0.960271	hypothetical protein LOAG_08425												4190	GPLIN_000419000	-1.37018	phosphatidylethanolamine-binding protein
3104	GPLIN_000310400	0.957949	protein atp-4												9574	GPLIN_000957400	-1.37246	protein ptr- isoform a
2231	GPLIN_000223100	0.955918	immunogenic protein 3												15879	GPLIN_001587900	-1.46433	hypothetical kda protein in chromosome
11643	GPLIN_001164300	0.955453	ski oncogene												12700	GPLIN_001270000	-1.49242	protein mlt- isoform b
8410	GPLIN_000841000	0.954539	synaptosomal-associated protein 29-like												6723	GPLIN_000672300	-1.51697	peroxiredoxin 1 variant 2
11118	GPLIN_001111800	0.953075	protein												13357	GPLIN_001335700	-1.57158	cre-tyr-5 protein
353	GPLIN_000035300	0.948585	cd63 antigen												7398	GPLIN_000739800	-1.57671	gcc2 and gcc3
6022	GPLIN_000602200	0.947551	calcium and integrin-binding family member 3-like												7400	GPLIN_000740000	-1.76564	gcc2 and gcc3
12169	GPLIN_001216900	0.94607	alpha-aminoadipic semialdehyde mitochondrial-like												7442	GPLIN_000744200	-1.78573	tk protein kinase
11729	GPLIN_001172900	0.944812	dorsal gland cell-specific expression protein												13400	GPLIN_001340000	-1.79015	---NA---
2743	GPLIN_000274300	0.944697	---NA---												4753	GPLIN_000475300	-2.17387	alcohol dehydrogenase class-3
13139	GPLIN_001313900	0.944612	---NA---												9746	GPLIN_000974600	-2.47685	cuticular collagen
49	GPLIN_000004900	0.941888	gtp binding protein
2843	GPLIN_000284300	0.93959	mak16 protein
5671	GPLIN_000567100	0.938381	synaptophysin synaptoporin family protein
2751	GPLIN_000275100	0.9374	protein lec- isoform b
134	GPLIN_000013400	0.934614	---NA---
10839	GPLIN_001083900	0.933541	cytochrome b5-like heme steroid binding domain containing protein
7689	GPLIN_000768900	0.932015	---NA---
9176	GPLIN_000917600	0.929906	f-box domain containing protein
4528	GPLIN_000452800	0.927022	protein nhr- isoform d
210	GPLIN_000021000	0.924996	dna helicase ino80-like
8037	GPLIN_000803700	0.923874	polya polymerase family protein
1185	GPLIN_000118500	0.921642	protein kri1 homolog
951	GPLIN_000095100	0.916718	---NA---
6019	GPLIN_000601900	0.915632	heparan sulfate
5571	GPLIN_000557100	0.912771	zinc finger protein 236
11038	GPLIN_001103800	0.9123	cbs domain containing protein
5874	GPLIN_000587400	0.911099	---NA---
5415	GPLIN_000541500	0.910692	vesicle transport through interaction with t-snares homolog 1a
12227	GPLIN_001222700	0.909574	---NA---
10272	GPLIN_001027200	0.906646	rnase iii regulator
2744	GPLIN_000274400	0.90572	activating signal cointegrator 1
12933	GPLIN_001293300	0.905698	protein nuaf- isoform a
12391	GPLIN_001239100	0.898758	protein
2883	GPLIN_000288300	0.89474	manganese superoxide dismutase
4753	GPLIN_000475300	0.885029	alcohol dehydrogenase class-3
2681	GPLIN_000268100	0.882787	---NA---
3673	GPLIN_000367300	0.88196	mitochondrial cytochrome c oxidase subunit 4
9120	GPLIN_000912000	0.877653	protein ugt-65
4095	GPLIN_000409500	0.875781	hydroxyacid oxidase 1-like
1731	GPLIN_000173100	0.871758	lipoyl transferase
4537	GPLIN_000453700	0.870957	n-alpha-acetyltransferase catalytic subunit-like
361	GPLIN_000036100	0.867537	cytochrome p450 4v2-like
13168	GPLIN_001316800	0.86723	immunoglobulin domain containing protein
15535	GPLIN_001553500	0.865612	g10 protein
3928	GPLIN_000392800	0.86534	rab3 gtpase-activating protein catalytic subunit-like isoform 1
11527	GPLIN_001152700	0.862546	protein osta-1
4419	GPLIN_000441900	0.860788	exosome complex component rrp42
3705	GPLIN_000370500	0.859186	poly -binding protein 3-like
7013	GPLIN_000701300	0.857797	protein syx-2
3003	GPLIN_000300300	0.856861	cystinosin
10028	GPLIN_001002800	0.853024	transthyretin-like protein 2 precursor
7805	GPLIN_000780500	0.852692	trans- -dihydrobenzene- -diol dehydrogenase
9380	GPLIN_000938000	0.852547	partner of sld5
9662	GPLIN_000966200	0.852053	matrixin family protein
8833	GPLIN_000883300	0.851572	hypothetical protein WUBG_01920
7949	GPLIN_000794900	0.84628	homeobox protein six1
784	GPLIN_000078400	0.845251	phosducin-like protein
6937	GPLIN_000693700	0.843225	utp14 protein
11431	GPLIN_001143100	0.840663	sarcoglycan complex subunit protein
2052	GPLIN_000205200	0.839992	paired box protein splice variant
204	GPLIN_000020400	0.83784	hypothetical protein LOAG_14081
7037	GPLIN_000703700	0.835024	u4 u6 small nuclear ribonucleoprotein prp31
9247	GPLIN_000924700	0.834003	protein isoform a
11125	GPLIN_001112500	0.833465	cell division protein kinase 5
9355	GPLIN_000935500	0.830443	metaxin 1
4895	GPLIN_000489500	0.830352	acylglycerol mitochondrial-like
6236	GPLIN_000623600	0.828353	upf0451 protein c17orf61-like protein
1891	GPLIN_000189100	0.82788	mediator of rna polymerase ii transcription subunit 19
10356	GPLIN_001035600	0.827213	d-tyrosyl-trna deacylase
7748	GPLIN_000774800	0.824721	dienelactone hydrolase
12727	GPLIN_001272700	0.824406	novel protein proteins found in invertebrates only thus far
14231	GPLIN_001423100	0.823292	carboxy-terminal domain rna polymerase ii polypeptide a small phosphatase 1
1789	GPLIN_000178900	0.823203	protein ttr- isoform a
14962	GPLIN_001496200	0.82267	protein lin-7 homolog b
4429	GPLIN_000442900	0.821602	hydroxyacylglutathione hydrolase
1507	GPLIN_000150700	0.818828	n-acetyltransferase 5
553	GPLIN_000055300	0.815993	microfibrillar-associated protein 1-like
12942	GPLIN_001294200	0.815189	adipocyte plasma membrane-associated protein
4178	GPLIN_000417800	0.812137	an1-type zinc finger protein 5
1014	GPLIN_000101400	0.81047	---NA---
6996	GPLIN_000699600	0.810284	autophagy-related protein 3
3246	GPLIN_000324600	0.808137	cre-tomm-22 protein
15067	GPLIN_001506700	0.808118	Hypothetical protein CBG08723
7524	GPLIN_000752400	0.80681	---NA---
11531	GPLIN_001153100	0.806604	protein cyp-29a4
11950	GPLIN_001195000	0.806469	---NA---
5416	GPLIN_000541600	0.804846	ribosomal protein s7p s5e containing protein
7533	GPLIN_000753300	0.803003	hypothetical protein CRE_16733
3953	GPLIN_000395300	0.80284	cre-spas-1 protein
8434	GPLIN_000843400	0.801355	transmembrane and coiled-coil domain-containing protein 1-like
11841	GPLIN_001184100	0.800991	---NA---
1592	GPLIN_000159200	0.798981	hypothetical kda protein in chromosome
1915	GPLIN_000191500	0.79804	cell division protease ftsh
14736	GPLIN_001473600	0.796436	polyglutamine-binding protein 1-like
5539	GPLIN_000553900	0.794925	hypothetical protein CRE_19793
7843	GPLIN_000784300	0.793725	fatty-acid amide hydrolase 2-like
3447	GPLIN_000344700	0.793249	probable methylthioribulose-1-phosphate dehydratase-like
8780	GPLIN_000878000	0.791531	ah receptor-interacting
3944	GPLIN_000394400	0.78973	protein glb-15
152	GPLIN_000015200	0.787186	cre-npr-15 protein
6678	GPLIN_000667800	0.787126	protein isoform a
3338	GPLIN_000333800	0.786225	gpn-loop gtpase 1
7786	GPLIN_000778600	0.78522	---NA---
3549	GPLIN_000354900	0.784337	surfeit locus protein 6 containing protein
7452	GPLIN_000745200	0.784086	hypothetical protein LOAG_17569, partial
7430	GPLIN_000743000	0.778386	splicing factor 3a subunit 2-like
2066	GPLIN_000206600	0.776466	thioredoxin peroxidase
8315	GPLIN_000831500	0.776059	zinc finger protein
1700	GPLIN_000170000	0.774313	galactoside-binding lectin family protein
3740	GPLIN_000374000	0.772502	fumarylacetoacetate hydrolase domain containing 1
13853	GPLIN_001385300	0.772138	cx module family protein
8157	GPLIN_000815700	0.772013	---NA---
803	GPLIN_000080300	0.770012	---NA---
1903	GPLIN_000190300	0.767132	zinc finger ran-binding domain-containing protein 2
1447	GPLIN_000144700	0.765606	plexin domain-containing protein 2-like
8044	GPLIN_000804400	0.763516	protein gcy-9
13248	GPLIN_001324800	0.76339	---NA---
10557	GPLIN_001055700	0.762464	protein pitr-5
9541	GPLIN_000954100	0.761134	hypothetical kda protein in chromosome
14100	GPLIN_001410000	0.756712	---NA---
808	GPLIN_000080800	0.756555	rna exonuclease 4
6344	GPLIN_000634400	0.756387	isoform c
5382	GPLIN_000538200	0.755443	engulfment and cell motility protein 1
13464	GPLIN_001346400	0.754568	hypothetical protein WUBG_19168
5258	GPLIN_000525800	0.753297	protein glb- isoform b
4808	GPLIN_000480800	0.751942	annexin b11 isoform a
911	GPLIN_000091100	0.751318	wd repeat-containing protein 70-like
13046	GPLIN_001304600	0.748925	lipoyl mitochondrial
12907	GPLIN_001290700	0.745886	---NA---
2117	GPLIN_000211700	0.745355	mrna cap guanine-n7 methyltransferase
3346	GPLIN_000334600	0.740873	x-ray repair cross-complementing protein 5-like
4063	GPLIN_000406300	0.739931	protein mrpl-54
11143	GPLIN_001114300	0.738403	ankyrin repeat domain-containing protein 49-like
3969	GPLIN_000396900	0.738221	proteasome ( macropain) 26s non- 9
102	GPLIN_000010200	0.737392	cre-ptl-1 protein
10820	GPLIN_001082000	0.736028	---NA---
13094	GPLIN_001309400	0.735187	mitochondrial ribosomal protein l40
12595	GPLIN_001259500	0.734255	---NA---
1815	GPLIN_000181500	0.733703	---NA---
46	GPLIN_000004600	0.733046	excitatory amino acid transporter
8413	GPLIN_000841300	0.728487	casein kinase i isoform epsilon-like
11878	GPLIN_001187800	0.72787	protein isoform b
1694	GPLIN_000169400	0.727058	ligase
6397	GPLIN_000639700	0.726923	---NA---
7601	GPLIN_000760100	0.723447	pyridoxal kinase
13365	GPLIN_001336500	0.723306	pre-mrna-splicing factor atp-dependent rna helicase dhx15
10793	GPLIN_001079300	0.722251	protein jagunal homolog 1
6136	GPLIN_000613600	0.719519	---NA---
9094	GPLIN_000909400	0.717901	coiled-coil domain-containing protein 6-like
5678	GPLIN_000567800	0.715928	serine threonine-protein kinase osr1
3421	GPLIN_000342100	0.713741	protein isoform a
2686	GPLIN_000268600	0.713566	alpha beta hydrolase domain-containing protein 5
2736	GPLIN_000273600	0.713496	aba-1 partial
4493	GPLIN_000449300	0.713253	protein bicaudal c homolog 1
1893	GPLIN_000189300	0.712254	brca1-associated protein 2 containing protein
11130	GPLIN_001113000	0.711055	---NA---
6502	GPLIN_000650200	0.710826	sugar phosphate exchanger 3-like
14019	GPLIN_001401900	0.708203	protein dhs-12
12184	GPLIN_001218400	0.706871	---NA---
919	GPLIN_000091900	0.705896	ubx domain-containing protein 7
2396	GPLIN_000239600	0.705351	nuclear migration protein nudc
7394	GPLIN_000739400	0.705098	e3 ufm1-protein ligase 1 homolog
3912	GPLIN_000391200	0.702851	---NA---
8831	GPLIN_000883100	0.702293	cre-hyls-1 protein
6724	GPLIN_000672400	0.70045	peroxiredoxin 1 variant 2
7143	GPLIN_000714300	0.699603	alcohol dehydrogenase class-3-like
814	GPLIN_000081400	0.698631	protein xrp2
1620	GPLIN_000162000	0.697224	beta -mannosyltransferase egh
12305	GPLIN_001230500	0.694586	hypothetical protein LOAG_04493
1897	GPLIN_000189700	0.692999	af303259_1 2o16
11248	GPLIN_001124800	0.692932	serine threonine-protein phosphatase 4 catalytic subunit
12806	GPLIN_001280600	0.692626	---NA---
3390	GPLIN_000339000	0.692507	trafficking protein particle complex subunit 6b isoform 1
10435	GPLIN_001043500	0.691197	galactoside-binding lectin family protein
923	GPLIN_000092300	0.690872	ammonium transporter
11146	GPLIN_001114600	0.6903	rna-binding motif x-linked 2
11216	GPLIN_001121600	0.689473	protein shq1 homolog
4285	GPLIN_000428500	0.68924	la virus gag protein n-acetyltransferase
10767	GPLIN_001076700	0.688853	membralin-like
14456	GPLIN_001445600	0.688013	tpr domain containing protein
12296	GPLIN_001229600	0.687402	transmembrane protein 65
12572	GPLIN_001257200	0.687027	charged multivesicular body protein 4b
14861	GPLIN_001486100	0.686887	nematode cuticle collagen n-terminal domain containing protein
4226	GPLIN_000422600	0.686109	histone-lysine n-methyltransferase setmar
8684	GPLIN_000868400	0.685788	serine threonine-protein kinase nek6 isoform 2
6219	GPLIN_000621900	0.683293	protein hmg-5
4784	GPLIN_000478400	0.682425	Protein C48E7.1
841	GPLIN_000084100	0.680287	g patch domain and kow motifs-containing protein
11741	GPLIN_001174100	0.678816	zinc finger protein
1933	GPLIN_000193300	0.675822	hypothetical protein LOAG_01203
3314	GPLIN_000331400	0.67489	chloride intracellular channel exc-4
9762	GPLIN_000976200	0.674541	annexin partial
1040	GPLIN_000104000	0.673536	---NA---
7267	GPLIN_000726700	0.672424	cre-phb-2 protein
7090	GPLIN_000709000	0.668744	trehalase
10934	GPLIN_001093400	0.664898	---NA---
4654	GPLIN_000465400	0.664266	histone deacetylase 4
13624	GPLIN_001362400	0.662632	rnf126-prov protein
11455	GPLIN_001145500	0.660498	otu-like cysteine protease family protein
10289	GPLIN_001028900	0.657519	bifunctional coenzyme a synthase
7493	GPLIN_000749300	0.653616	protein
7038	GPLIN_000703800	0.651703	ornithine mitochondrial
7725	GPLIN_000772500	0.650976	tetratricopeptide repeat protein 4
1716	GPLIN_000171600	0.650054	annexin b11 isoform a
11303	GPLIN_001130300	0.645738	---NA---
878	GPLIN_000087800	0.643755	g-patch domain-containing protein
13548	GPLIN_001354800	0.64308	nadh dehydrogenase
2898	GPLIN_000289800	0.642617	nuclear migration protein nudc
6560	GPLIN_000656000	0.639899	homogentisate -dioxygenase
10265	GPLIN_001026500	0.637298	u4 tri-snrnp-associated protein 2
10155	GPLIN_001015500	0.635664	homocysteine s-methyltransferase
980	GPLIN_000098000	0.63332	protein
13642	GPLIN_001364200	0.631923	flp-16 protein
130	GPLIN_000013000	0.631839	exocyst complex component 4
13743	GPLIN_001374300	0.631049	tetratricopeptide repeat protein 27 isoform 2
9522	GPLIN_000952200	0.62752	def8 protein
11739	GPLIN_001173900	0.626706	ran-binding protein 10
8578	GPLIN_000857800	0.625523	---NA---
10517	GPLIN_001051700	0.624758	wd repeat-containing protein 59
2879	GPLIN_000287900	0.624651	troponin i
12656	GPLIN_001265600	0.62385	protein sgcb-1
5681	GPLIN_000568100	0.623137	regulator of microtubule dynamics protein 1
14337	GPLIN_001433700	0.622078	homeobox protein ceh-20
5419	GPLIN_000541900	0.620539	prickle-like protein 3
12604	GPLIN_001260400	0.620453	ubiquinol-cytochrome c oxidoreductase subunit 9 and rieske iron sulfur protein
6331	GPLIN_000633100	0.619234	rna binding protein
4790	GPLIN_000479000	0.616239	phospholipase b-like 2-like
6605	GPLIN_000660500	0.615702	aaa atpase domain containing protein
13305	GPLIN_001330500	0.614787	fructose- -bisphosphatase
1636	GPLIN_000163600	0.613521	cre-gst-36 protein
15453	GPLIN_001545300	0.613155	hypothetical protein LOAG_10662
3697	GPLIN_000369700	0.612788	dead (asp-glu-ala-as) box polypeptide 19a
112	GPLIN_000011200	0.612739	phosphatidylinositol n-acetylglucosaminyltransferase subunit c
892	GPLIN_000089200	0.61168	signal recognition particle receptor subunit beta
4450	GPLIN_000445000	0.610547	intraflagellar transport protein 88 homolog
15097	GPLIN_001509700	0.610117	---NA---
9985	GPLIN_000998500	0.608687	isoform c
7758	GPLIN_000775800	0.606706	dorsal gland cell-specific expression protein
3312	GPLIN_000331200	0.606697	malate dehydrogenase
11027	GPLIN_001102700	0.606161	protein hlb- isoform a
2890	GPLIN_000289000	0.60612	protein
2155	GPLIN_000215500	0.605571	peptidylglycine alpha-hydroxylating monooxygenase
1727	GPLIN_000172700	0.60152	---NA---
3833	GPLIN_000383300	0.600545	pre-mrna-processing factor 39
5806	GPLIN_000580600	0.600111	protein inx- isoform a
10504	GPLIN_001050400	0.592796	troponin skeletal muscle-like
13601	GPLIN_001360100	0.592699	protein isoform a
3955	GPLIN_000395500	0.592343	major allergen
4413	GPLIN_000441300	0.590499	---NA---
12015	GPLIN_001201500	0.587167	protein ltv1 homolog
15068	GPLIN_001506800	0.585659	---NA---
1003	GPLIN_000100300	0.585369	u1 zinc finger family protein
4542	GPLIN_000454200	0.585167	ubx domain-containing protein 4
5880	GPLIN_000588000	0.58404	glyoxalase domain-containing protein 4
9834	GPLIN_000983400	0.582116	dihydropteridine reductase
3539	GPLIN_000353900	0.581183	---NA---
13412	GPLIN_001341200	0.579731	---NA---
15129	GPLIN_001512900	0.578594	bifunctional coenzyme a synthase
13629	GPLIN_001362900	0.573639	srrm2 protein
1489	GPLIN_000148900	0.573041	crooked neck-like protein 1
6519	GPLIN_000651900	0.572581	---NA---
6866	GPLIN_000686600	0.572432	histone deacetylase
8560	GPLIN_000856000	0.571909	rab gtpase-binding effector protein 1-like
12541	GPLIN_001254100	0.571581	briggsae cbr-amt- protein
9376	GPLIN_000937600	0.567646	---NA---
3836	GPLIN_000383600	0.564302	calponin homolog ov9m
4398	GPLIN_000439800	0.560543	prefoldin subunit 3
8449	GPLIN_000844900	0.560498	cre-prx-5 protein
3776	GPLIN_000377600	0.559322	rna recognition domain-containing protein
706	GPLIN_000070600	0.559003	---NA---
10146	GPLIN_001014600	0.558159	phosphoglycolate pyridoxal phosphate phosphatase family protein
13304	GPLIN_001330400	0.554629	intermediate filament protein
1133	GPLIN_000113300	0.554225	cre-gei-15 protein
359	GPLIN_000035900	0.553958	protein bre-4
4286	GPLIN_000428600	0.553398	protein farnesyltransferase geranylgeranyltransferase type-1 subunit alpha-like
12725	GPLIN_001272500	0.553109	enoyl- delta isomerase mitochondrial-like
11418	GPLIN_001141800	0.55276	hypothetical protein WUBG_00429
10242	GPLIN_001024200	0.552434	enolase
5683	GPLIN_000568300	0.549208	protein gcst-1
13632	GPLIN_001363200	0.547341	saposin precursor
5827	GPLIN_000582700	0.547276	pci domain containing protein
2154	GPLIN_000215400	0.544949	hypothetical muscle-derived protein
6801	GPLIN_000680100	0.544344	succinate-semialdehyde dehydrogenase
38	GPLIN_000003800	0.542711	protein acs-5
1611	GPLIN_000161100	0.54208	hypothetical protein Bm1_35525
1643	GPLIN_000164300	0.541402	annexin a13-like
5036	GPLIN_000503600	0.535624	---NA---
13098	GPLIN_001309800	0.535045	5 -3 exoribonuclease 2
1503	GPLIN_000150300	0.534413	tho complex subunit 5 homolog
4288	GPLIN_000428800	0.530746	methylglutaconyl- mitochondrial-like
1938	GPLIN_000193800	0.530413	protein unc- isoform a
2136	GPLIN_000213600	0.528474	acetyl- acetyltransferase mitochondrial-like
1517	GPLIN_000151700	0.526569	glutaredoxin 3
13885	GPLIN_001388500	0.525958	---NA---
9525	GPLIN_000952500	0.525537	delta-1-pyrroline-5-carboxylate synthase-like
11199	GPLIN_001119900	0.519159	galactoside-binding lectin family protein
14063	GPLIN_001406300	0.5188	rna-binding protein 39
4348	GPLIN_000434800	0.507052	dna polymerase epsilon subunit 3
5222	GPLIN_000522200	0.506267	aspartic protease sp-2
257	GPLIN_000025700	0.498645	---NA---
8197	GPLIN_000819700	0.498097	nascent polypeptide-associated complex subunit alpha
10814	GPLIN_001081400	0.495419	protein madf-3
1462	GPLIN_000146200	0.484653	son of sevenless homolog 1
10935	GPLIN_001093500	0.482917	galactoside-binding lectin family protein
11901	GPLIN_001190100	0.481169	protein puf-9
3553	GPLIN_000355300	0.479496	cathepsin b-like cysteine proteinase
2923	GPLIN_000292300	0.476047	tropomodulin family protein
2768	GPLIN_000276800	0.44988	probable molybdopterin binding domain containing protein
3923	GPLIN_000392300	0.401841	myb-like dna-binding domain containing protein
8155	GPLIN_000815500	-0.457435	---NA---
12298	GPLIN_001229800	-0.488258	stat protein
2750	GPLIN_000275000	-0.489175	hectd1 protein
9354	GPLIN_000935400	-0.492055	map kinase-activated protein kinase 3
277	GPLIN_000027700	-0.492492	vab-10a protein
11831	GPLIN_001183100	-0.516977	atp-dependent rna helicase ddx5
2387	GPLIN_000238700	-0.519296	calcium atpase
12768	GPLIN_001276800	-0.522327	---NA---
2999	GPLIN_000299900	-0.527456	protein unc- isoform b
2170	GPLIN_000217000	-0.533669	mechanosensory protein 2-like
11606	GPLIN_001160600	-0.536913	protein mig- isoform b
10711	GPLIN_001071100	-0.545357	calcium atpase
5474	GPLIN_000547400	-0.550263	serine threonine-protein kinase mtor
227	GPLIN_000022700	-0.551722	unc- partial
6551	GPLIN_000655100	-0.561	cre-acdh-10 protein
5944	GPLIN_000594400	-0.569561	atp-binding cassette sub-family f member 2
5668	GPLIN_000566800	-0.573413	mitogen-activated protein kinase kinase kinase mlt-like
11700	GPLIN_001170000	-0.574103	math domain containing protein
7709	GPLIN_000770900	-0.57567	amyloid a4 extracellular domain containing protein
12885	GPLIN_001288500	-0.580989	zinc finger protein
2079	GPLIN_000207900	-0.583158	cysteine rich repeat family protein
7150	GPLIN_000715000	-0.587446	protein arrd-17
4719	GPLIN_000471900	-0.591517	cre-ncx-1 protein
7948	GPLIN_000794800	-0.591998	aldehyde dehydrogenase
383	GPLIN_000038300	-0.593098	ryanodine receptor
13237	GPLIN_001323700	-0.594806	---NA---
1600	GPLIN_000160000	-0.594871	dynein heavy chain
11655	GPLIN_001165500	-0.597234	protein unc- isoform i
9368	GPLIN_000936800	-0.599862	---NA---
8553	GPLIN_000855300	-0.600921	cytoplasmic dynein intermediate chain 1
1018	GPLIN_000101800	-0.603102	slit-robo rho gtpase-activating protein 1
5521	GPLIN_000552100	-0.604519	glycerol kinase
301	GPLIN_000030100	-0.605561	spectrin alpha chain
1632	GPLIN_000163200	-0.606375	piwi domain-containing protein
1770	GPLIN_000177000	-0.60659	protein stoned-b
10130	GPLIN_001013000	-0.607716	niemann-pick c1 protein
3	GPLIN_000000300	-0.607891	spectrin alpha chain
2829	GPLIN_000282900	-0.609034	cre-nhr-92 protein
5647	GPLIN_000564700	-0.609261	rho gtpase-activating protein 20-like
10783	GPLIN_001078300	-0.609432	low-density lipoprotein receptor-related protein 2-like
13696	GPLIN_001369600	-0.61088	disks large homolog 1 isoform 3
7239	GPLIN_000723900	-0.613502	probable cation-transporting atpase in chromosome
12815	GPLIN_001281500	-0.614248	zinc finger rna-binding protein 2
9462	GPLIN_000946200	-0.61638	dual specificity protein phosphatase 14
5862	GPLIN_000586200	-0.616948	replication factor c subunit 1-like
3288	GPLIN_000328800	-0.617421	protein rin- isoform h
702	GPLIN_000070200	-0.621544	protein jmjc- isoform a
1870	GPLIN_000187000	-0.623649	protein isoform b
11231	GPLIN_001123100	-0.624047	endoplasmic reticulum mannosyl-oligosaccharide -alpha-mannosidase-like
5815	GPLIN_000581500	-0.625017	splicing proline- and glutamine-rich
12502	GPLIN_001250200	-0.625463	cre-egl-8 protein
3265	GPLIN_000326500	-0.625524	beta-arrestin 1
3672	GPLIN_000367200	-0.630007	snf2 family domain-containing protein
7590	GPLIN_000759000	-0.631542	ribosome biogenesis protein bop1
9402	GPLIN_000940200	-0.631915	rna-binding protein
12626	GPLIN_001262600	-0.633647	map kinase-activated protein kinase 3
6459	GPLIN_000645900	-0.635009	brefeldin a-inhibited guanine nucleotide-exchange protein 1
9778	GPLIN_000977800	-0.636163	patched family protein
2580	GPLIN_000258000	-0.63692	b chain structure of p-glycoprotein reveals a molecular basis for poly-specific drug binding
8735	GPLIN_000873500	-0.640196	la domain containing protein
775	GPLIN_000077500	-0.641995	protein ego-1
4800	GPLIN_000480000	-0.644548	adenylyl cyclase-associated protein 2 isoform 1
2919	GPLIN_000291900	-0.645689	---NA---
12883	GPLIN_001288300	-0.647147	---NA---
8734	GPLIN_000873400	-0.651052	la-related protein 1-like
14079	GPLIN_001407900	-0.657925	protein kinase shaggy-like
7454	GPLIN_000745400	-0.659149	---NA---
8969	GPLIN_000896900	-0.659604	---NA---
875	GPLIN_000087500	-0.666764	protein swt-7
2310	GPLIN_000231000	-0.669543	s54 family
142	GPLIN_000014200	-0.669637	zinc c2h2 type family protein
10019	GPLIN_001001900	-0.670882	kinesin-like protein unc-104
7753	GPLIN_000775300	-0.671483	adenylate and guanylate cyclase catalytic domain protein
12501	GPLIN_001250100	-0.674951	hypothetical protein LOAG_09163
368	GPLIN_000036800	-0.67701	protein let- isoform a
1279	GPLIN_000127900	-0.68074	hypothetical protein LOAG_09400
407	GPLIN_000040700	-0.681508	protein rme- isoform a
9279	GPLIN_000927900	-0.683105	polypeptide n-acetylgalactosaminyltransferase 1
12344	GPLIN_001234400	-0.683458	---NA---
14101	GPLIN_001410100	-0.683477	splicing factor 3b subunit 1-like
1322	GPLIN_000132200	-0.684798	zinc finger ccch domain-containing protein 14-like
2465	GPLIN_000246500	-0.686256	domain-containing protein
4748	GPLIN_000474800	-0.689675	vacuolar protein sorting-associated protein 35
4546	GPLIN_000454600	-0.698106	protein fem-1 homolog cg6966-like
7804	GPLIN_000780400	-0.698755	hypothetical protein CRE_21243
13303	GPLIN_001330300	-0.698967	g protein-coupled receptor kinase 6-like
4399	GPLIN_000439900	-0.704166	trehalase
9324	GPLIN_000932400	-0.705658	formin homology 2 domain containing protein
1025	GPLIN_000102500	-0.712274	nuclear pore complex protein nup155 isoform 1
5848	GPLIN_000584800	-0.715724	guanine nucleotide-binding protein g subunit alpha-like
13269	GPLIN_001326900	-0.715961	peptidyl-prolyl cis-trans isomerase 1
7654	GPLIN_000765400	-0.718694	fatty acid synthase
13941	GPLIN_001394100	-0.722643	phosphatidylinositol 4-kinase alpha
3610	GPLIN_000361000	-0.722976	fibronectin type iii domain-containing protein
5434	GPLIN_000543400	-0.727031	ankyrin repeat and btb poz domain-containing protein btbd11-like
7871	GPLIN_000787100	-0.727998	protein smp- isoform a
7798	GPLIN_000779800	-0.745118	protein lam-2
147	GPLIN_000014700	-0.746861	guanine nucleotide-binding protein g subunit alpha
4015	GPLIN_000401500	-0.753537	---NA---
1912	GPLIN_000191200	-0.754736	---NA---
4821	GPLIN_000482100	-0.757557	domain protein
10027	GPLIN_001002700	-0.760841	btb poz domain-containing protein 2
4515	GPLIN_000451500	-0.76878	poor isoform e
58	GPLIN_000005800	-0.770407	trehalase
13524	GPLIN_001352400	-0.778857	low quality protein: zinc finger homeobox protein 4
9160	GPLIN_000916000	-0.77925	protein kiaa0664 homolog
7112	GPLIN_000711200	-0.780073	isoform cra_a
7573	GPLIN_000757300	-0.780305	lipase family protein
13007	GPLIN_001300700	-0.78126	protein ztf- isoform a
11868	GPLIN_001186800	-0.781826	protein rilp- isoform a
7385	GPLIN_000738500	-0.785267	protein szt2
7642	GPLIN_000764200	-0.785822	g protein-coupled receptor kinase 1-like
3536	GPLIN_000353600	-0.790125	importin subunit alpha-4
6984	GPLIN_000698400	-0.796573	homeobox domain-containing protein
7046	GPLIN_000704600	-0.802375	clathrin heavy chain 1
7813	GPLIN_000781300	-0.805008	probable transport protein sec61 alpha subunit
2148	GPLIN_000214800	-0.806521	hsp20 alpha crystallin family protein
5728	GPLIN_000572800	-0.80925	plexin a3
5748	GPLIN_000574800	-0.81226	protein disulfide-isomerase a3
12126	GPLIN_001212600	-0.813922	leucine-rich repeat-containing protein partial
13230	GPLIN_001323000	-0.820062	domain-containing protein
4159	GPLIN_000415900	-0.822591	myelin gene regulatory factor-like
14609	GPLIN_001460900	-0.82285	protein dys- isoform a
816	GPLIN_000081600	-0.826266	dynamin-1-like isoform 1
8816	GPLIN_000881600	-0.826534	dzf family protein
9767	GPLIN_000976700	-0.827336	protein kinase domain containing protein
9577	GPLIN_000957700	-0.831976	a2 collagen
6515	GPLIN_000651500	-0.832178	---NA---
6058	GPLIN_000605800	-0.832209	protein crm- isoform b
12938	GPLIN_001293800	-0.833828	protein tom- isoform a
5255	GPLIN_000525500	-0.835219	protein nmy-1
2149	GPLIN_000214900	-0.835893	tk ryk protein kinase
1343	GPLIN_000134300	-0.842551	sbno1 protein
4433	GPLIN_000443300	-0.843209	golgi phosphoprotein 3
103	GPLIN_000010300	-0.844339	---NA---
7237	GPLIN_000723700	-0.847838	camk pim protein kinase
3069	GPLIN_000306900	-0.849895	protein prmn-1
1022	GPLIN_000102200	-0.851359	2-oxoglutarate mitochondrial-like
5270	GPLIN_000527000	-0.852688	protein cyp-13a11
9670	GPLIN_000967000	-0.853743	at-rich interactive domain-containing protein 3a-like
9520	GPLIN_000952000	-0.854676	hypothetical protein L3ni22
4295	GPLIN_000429500	-0.858874	excitatory amino acid transporter 2-like
10089	GPLIN_001008900	-0.860311	---NA---
2544	GPLIN_000254400	-0.86776	homeobox protein prospero
4185	GPLIN_000418500	-0.868998	cral trio domain containing protein
13771	GPLIN_001377100	-0.874637	serine threonine-protein kinase pim-3
11189	GPLIN_001118900	-0.877397	protein tag- isoform b
13012	GPLIN_001301200	-0.87908	adam 10
9056	GPLIN_000905600	-0.891527	cre-nsy-1 protein
1353	GPLIN_000135300	-0.891773	conserved oligomeric golgi complex subunit 4-like
1721	GPLIN_000172100	-0.891955	glutamate synthase
5441	GPLIN_000544100	-0.896678	---NA---
12994	GPLIN_001299400	-0.908232	derlin-1-like isoform 1
3951	GPLIN_000395100	-0.908459	probable atp-dependent rna helicase ddx60
2417	GPLIN_000241700	-0.913168	protein sec-5
3254	GPLIN_000325400	-0.914305	annexin a13
10512	GPLIN_001051200	-0.915608	cre-bam-2 protein
9404	GPLIN_000940400	-0.915739	protein del- isoform a
7418	GPLIN_000741800	-0.924714	four domain-type voltage-gated ion channel alpha-1 subunit
4986	GPLIN_000498600	-0.930944	zinc c2h2 type family protein
105	GPLIN_000010500	-0.933523	protein tanc2
4618	GPLIN_000461800	-0.945094	kinesin heavy chain
10232	GPLIN_001023200	-0.947215	octopamine receptor
3635	GPLIN_000363500	-0.95339	protein ddx26b-like isoform 1
6590	GPLIN_000659000	-0.95756	protein tyr-3
1659	GPLIN_000165900	-0.958009	zinc c2h2 type family protein
6666	GPLIN_000666600	-0.960305	dihydropyrimidine dehydrogenase
1563	GPLIN_000156300	-0.960733	pas kinase
6363	GPLIN_000636300	-0.964109	cre-lat-1 protein
5257	GPLIN_000525700	-0.971112	protein nmy-1
10342	GPLIN_001034200	-0.978723	nicotinic acetylcholine receptor alpha subunit
11925	GPLIN_001192500	-0.980212	---NA---
8196	GPLIN_000819600	-0.982211	nedd4-like e3 ubiquitin-protein ligase wwp1
206	GPLIN_000020600	-0.982717	disintegrin family protein
2758	GPLIN_000275800	-0.998275	isoform f
1899	GPLIN_000189900	-1.00084	protein-tyrosine phosphatase
12552	GPLIN_001255200	-1.0045	sand domain-containing protein
12993	GPLIN_001299300	-1.01465	herpud1-a-prov protein
1668	GPLIN_000166800	-1.01662	ddhd domain containing 1
4912	GPLIN_000491200	-1.02256	protein emb- isoform a
13073	GPLIN_001307300	-1.02555	zinc finger protein
5524	GPLIN_000552400	-1.02669	beta- -endoglucanase
13521	GPLIN_001352100	-1.0298	protein nas- isoform a
13119	GPLIN_001311900	-1.03084	cre-unc-71 protein
8898	GPLIN_000889800	-1.03137	transmembrane cell adhesion receptor mua-3
13715	GPLIN_001371500	-1.0366	---NA---
624	GPLIN_000062400	-1.03741	spartin isoform 2
4942	GPLIN_000494200	-1.03756	arrestin domain-containing protein
3586	GPLIN_000358600	-1.04796	protein scribble homolog
11559	GPLIN_001155900	-1.0492	otu domain-containing protein 7b
573	GPLIN_000057300	-1.05318	sodium bicarbonate transporter-like protein 11
13613	GPLIN_001361300	-1.06382	protein nmy-1
545	GPLIN_000054500	-1.06434	fibronectin type iii domain protein
11672	GPLIN_001167200	-1.06944	---NA---
9905	GPLIN_000990500	-1.07083	---NA---
6531	GPLIN_000653100	-1.07179	protein lec- isoform a
6074	GPLIN_000607400	-1.07365	dnaj homolog subfamily c member 3-like
5652	GPLIN_000565200	-1.07541	7 transmembrane
8504	GPLIN_000850400	-1.08449	protein asd- isoform a
5009	GPLIN_000500900	-1.08521	cre-cdh-1 protein
13299	GPLIN_001329900	-1.09172	---NA---
14516	GPLIN_001451600	-1.09195	---NA---
10928	GPLIN_001092800	-1.0996	protein unc- isoform g
6212	GPLIN_000621200	-1.10063	protein enpl- isoform b
5067	GPLIN_000506700	-1.10293	mef2c protein
4687	GPLIN_000468700	-1.10671	PREDICTED: uncharacterized protein K02A2.6
5041	GPLIN_000504100	-1.10932	alr-1
6211	GPLIN_000621100	-1.10943	protein enpl- isoform b
4819	GPLIN_000481900	-1.11347	programmed cell death 6-interacting protein
6690	GPLIN_000669000	-1.11791	nuclear receptor nhr-88
12849	GPLIN_001284900	-1.12141	heterogeneous nuclear ribonucleoprotein f
1303	GPLIN_000130300	-1.12298	die-1
2610	GPLIN_000261000	-1.12559	tpa: gag-pol polyprotein
9190	GPLIN_000919000	-1.12892	nadph--cytochrome p450 reductase
12710	GPLIN_001271000	-1.13288	---NA---
446	GPLIN_000044600	-1.13617	cadherin egf lag seven-pass g-type receptor 2-like
5821	GPLIN_000582100	-1.14692	eukaryotic translation initiation factor 4 gamma 3 isoform 2
13236	GPLIN_001323600	-1.14741	ste ste20 paka protein kinase
7026	GPLIN_000702600	-1.1512	---NA---
586	GPLIN_000058600	-1.15374	egf-like domain containing protein
9828	GPLIN_000982800	-1.15694	paraspeckle component 1
2466	GPLIN_000246600	-1.15774	heat shock protein 70
14088	GPLIN_001408800	-1.15864	p21-rho-binding domain containing protein
6575	GPLIN_000657500	-1.16762	dnak protein
10070	GPLIN_001007000	-1.16772	ste ste20 paka protein kinase
574	GPLIN_000057400	-1.17069	---NA---
6371	GPLIN_000637100	-1.17616	---NA---
3079	GPLIN_000307900	-1.17704	---NA---
7123	GPLIN_000712300	-1.17758	four domain-type voltage-gated ion channel alpha-1 subunit
4279	GPLIN_000427900	-1.1783	long-chain-fatty-acid-- ligase 1
11521	GPLIN_001152100	-1.17935	zinc finger
4452	GPLIN_000445200	-1.17939	failed axon connections protein
10834	GPLIN_001083400	-1.19834	hydroxymethylglutaryl reductase
12284	GPLIN_001228400	-1.19874	ribosomal protein s6 kinase alpha-5
14349	GPLIN_001434900	-1.20663	let- partial
14186	GPLIN_001418600	-1.21123	vacuolar proton pump
12830	GPLIN_001283000	-1.21248	methylthioribulose-1-phosphate dehydratase
7041	GPLIN_000704100	-1.21386	---NA---
4820	GPLIN_000482000	-1.21531	domain protein
10454	GPLIN_001045400	-1.21895	high-affinity choline transporter 1
9753	GPLIN_000975300	-1.22366	transmembrane amino acid transporter
3624	GPLIN_000362400	-1.22883	ribosomal protein s6 kinase alpha-5
13302	GPLIN_001330200	-1.23387	---NA---
7715	GPLIN_000771500	-1.24291	---NA---
12878	GPLIN_001287800	-1.2442	leucine-rich repeat-containing protein 1
1286	GPLIN_000128600	-1.24653	diacylglycerol kinase iota
955	GPLIN_000095500	-1.2553	hypothetical protein Bm1_32560
71	GPLIN_000007100	-1.26254	---NA---
8427	GPLIN_000842700	-1.2663	galactoside-binding lectin family protein
11721	GPLIN_001172100	-1.28231	protein lin- isoform a
12371	GPLIN_001237100	-1.28751	matrixin family protein
4609	GPLIN_000460900	-1.29068	protein kpc- isoform a
15027	GPLIN_001502700	-1.29085	heat shock protein 70
4483	GPLIN_000448300	-1.30851	annexin a5
13841	GPLIN_001384100	-1.32215	protein sox- isoform a
800	GPLIN_000080000	-1.33097	heat shock protein 70
6294	GPLIN_000629400	-1.33369	innexin unc-7
11458	GPLIN_001145800	-1.33791	dual specificity protein phosphatase 7
6117	GPLIN_000611700	-1.34357	asparagine synthetase b
7229	GPLIN_000722900	-1.34551	---NA---
4511	GPLIN_000451100	-1.34561	protein aat- isoform a
1966	GPLIN_000196600	-1.35561	cathepsin z precursor
9927	GPLIN_000992700	-1.36938	---NA---
10261	GPLIN_001026100	-1.38032	carnitine o-palmitoyltransferase liver isoform-like isoform 1
12803	GPLIN_001280300	-1.40404	hat family dimerisation domain containing protein
5741	GPLIN_000574100	-1.40616	protein dmd- isoform a
14922	GPLIN_001492200	-1.42969	protein ttyh- isoform a
6384	GPLIN_000638400	-1.44237	scavenger receptor cysteine-rich domain protein
3667	GPLIN_000366700	-1.45155	cre-pqn-89 protein
4341	GPLIN_000434100	-1.45459	protein htrl
13138	GPLIN_001313800	-1.45542	protein clc-1
5179	GPLIN_000517900	-1.45651	protein catp- isoform a
13484	GPLIN_001348400	-1.47641	asparagine synthetase b
6521	GPLIN_000652100	-1.52	---NA---
2646	GPLIN_000264600	-1.52123	programmed cell death protein 6
13483	GPLIN_001348300	-1.52444	asparagine synthetase b
8745	GPLIN_000874500	-1.54206	protein ttyh- isoform a
445	GPLIN_000044500	-1.54791	cadherin domain containing protein
8878	GPLIN_000887800	-1.55229	heat shock protein 90
5046	GPLIN_000504600	-1.565	heat shock protein 70-c
3475	GPLIN_000347500	-1.57529	transport and golgi organization-like
5962	GPLIN_000596200	-1.58215	protein gcy-9
2021	GPLIN_000202100	-1.58493	protein srap- isoform a
2969	GPLIN_000296900	-1.58725	vacuolar proton pump
12372	GPLIN_001237200	-1.59017	matrixin family protein
11029	GPLIN_001102900	-1.63125	hypothetical protein LOAG_05845
13424	GPLIN_001342400	-1.63798	protein fln- isoform e
10364	GPLIN_001036400	-1.68585	protein cyp-33c1
5790	GPLIN_000579000	-1.69993	unc93-like protein mfsd11 isoform 2
14149	GPLIN_001414900	-1.7201	protein isoform c
12036	GPLIN_001203600	-1.72477	---NA---
11677	GPLIN_001167700	-1.73888	sea domain containing protein
566	GPLIN_000056600	-1.75383	cre-cyp-13a8 protein
9574	GPLIN_000957400	-1.76316	protein ptr- isoform a
7083	GPLIN_000708300	-1.77111	protein hmr- isoform a
5432	GPLIN_000543200	-1.78912	protein plst-1
10348	GPLIN_001034800	-1.80146	protein erm- isoform b
1143	GPLIN_000114300	-1.8461	cre-pqn-73 protein
4653	GPLIN_000465300	-1.85701	amoeboid myosin i
5433	GPLIN_000543300	-1.8919	zinc finger ccch type domain containing protein
5431	GPLIN_000543100	-1.90172	L-plastin
7517	GPLIN_000751700	-1.90672	protein ctg- isoform a
12671	GPLIN_001267100	-1.92547	protein rhgf-2
10467	GPLIN_001046700	-1.94292	protein isoform b
7468	GPLIN_000746800	-2.01611	btb poz domain-containing protein 2
974	GPLIN_000097400	-2.06218	protein tyr-6
7990	GPLIN_000799000	-2.11479	protein isoform b
6875	GPLIN_000687500	-2.22609	protein erm- isoform a
508	GPLIN_000050800	-2.2348	protein ugt-54
11066	GPLIN_001106600	-2.67807	amop domain-containing protein
3747	GPLIN_000374700	-2.8067	---NA---
